# Supplementary material for: Prevalence of SOS-mediated control of integron integrase expression as an adaptive trait of chromosomal and mobile integrons
Source: Mob DNA. 2011 Apr 30;2:6. doi: 10.1186/1759-8753-2-6 (PMC3108266; doi:10.1186/1759-8753-2-6)
Supplement: Additional file 1 — Identified LexA binding sites in the promoter region (-100, +50 of the start codon) of integrase homologs from the WGS, NR and ENV NCBI databases. [file 1759-8753-2-6-S1.XLS]

## Sheet: Identified LexA sites
Identified LexA-binding sites
Additional file 1 – Identified LexA binding sites in the promoter region (-100, +50 of the start codon) of integrase homologues from the WGS, NR and ENV NCBI databases.
WGS database
Seq #	Nucleotide accession number	Integrase position in sequence	Score	Site	Site position in retrieved sequence	Short (16 bp) site
1	ACHZ01000016	875746	19.0014	TAACTGGTTATTTGTACAGTAT	482	CTGGTTATTTGTACAG
1	ACHZ01000016	875746	13.8583	GAACTATATGAAATCCCAGTTT	494	CTATATGAAATCCCAG
2	AAGE02026199	14770	13.9742	TGACTGTTTTTTTGTACAGTCT	492	CTGTTTTTTTGTACAG
7	ADAI01000034	122622	19.0014	TAACTGGTTATTTGTACAGTAT	482	CTGGTTATTTGTACAG
7	ADAI01000034	122622	13.8583	GAACTATATGAAATCCCAGTTT	494	CTATATGAAATCCCAG
9	NZ_ACHX01000009	33231	19.0014	TAACTGGTTATTTGTACAGTAT	482	CTGGTTATTTGTACAG
9	NZ_ACHX01000009	33231	13.8583	GAACTATATGAAATCCCAGTTT	494	CTATATGAAATCCCAG
10	NZ_ACHW01000028	238559	22.4713	TAACTGGTTATTTATACAGTAT	482	CTGGTTATTTATACAG
10	NZ_ACHW01000028	238559	10.7136	GAGCTATATGAAATCCCAGTTT	494	CTATATGAAATCCCAG
13	NZ_AAWE01000202	1093	19.0014	TAACTGGTTATTTGTACAGTAT	482	CTGGTTATTTGTACAG
13	NZ_AAWE01000202	1093	13.8583	GAACTATATGAAATCCCAGTTT	494	CTATATGAAATCCCAG
14	ACFO01000049	155813	15.0055	AGTCTGTTTATTTATACAGGTG	492	CTGTTTATTTATACAG
16	ADBD01000010	51214	16.9641	CATCTGGTTATTTATACAGTAT	482	CTGGTTATTTATACAG
16	ADBD01000010	51214	13.8583	GAACTATATGAAATCCCAGTTT	494	CTATATGAAATCCCAG
23	NZ_ACHY01000016	769367	22.4713	TAACTGGTTATTTATACAGTAT	482	CTGGTTATTTATACAG
23	NZ_ACHY01000016	769367	13.8583	GAACTATATGAAATCCCAGTTT	494	CTATATGAAATCCCAG
25	NZ_AAWY01000008	67496	20.1283	ATACTGTTATTTTATACAGTAT	483	CTGTTATTTTATACAG
26	AAKF03000044	2588	19.0014	TAACTGGTTATTTGTACAGTAT	482	CTGGTTATTTGTACAG
26	AAKF03000044	2588	13.8583	GAACTATATGAAATCCCAGTTT	494	CTATATGAAATCCCAG
28	ACZT01000026	229340	18.719	TATCTGGTTATTTATACAGTAT	482	CTGGTTATTTATACAG
28	ACZT01000026	229340	13.8583	GAACTATATGAAATCCCAGTTT	494	CTATATGAAATCCCAG
30	NZ_ACFQ01000009	157468	22.4713	TAACTGGTTATTTATACAGTAT	482	CTGGTTATTTATACAG
30	NZ_ACFQ01000009	157468	13.8583	GAACTATATGAAATCCCAGTTT	494	CTATATGAAATCCCAG
31	ACKB01000127	49156	15.0055	AGTCTGTTTATTTATACAGGTG	492	CTGTTTATTTATACAG
32	ADGU01000074	1817	13.9742	TGACTGTTTTTTTGTACAGTCT	492	CTGTTTTTTTGTACAG
34	NZ_ACIA01000003	756733	19.0014	TAACTGGTTATTTGTACAGTAT	482	CTGGTTATTTGTACAG
34	NZ_ACIA01000003	756733	13.8583	GAACTATATGAAATCCCAGTTT	494	CTATATGAAATCCCAG
35	ACVW01000014	59864	19.0014	TAACTGGTTATTTGTACAGTAT	482	CTGGTTATTTGTACAG
35	ACVW01000014	59864	13.8583	GAACTATATGAAATCCCAGTTT	494	CTATATGAAATCCCAG
36	NZ_AAVS01000011	65300	25.6151	ATACTGTCTATATATACAGTTA	457	CTGTCTATATATACAG
38	NZ_ABCH01000061	2711	15.4885	ATACTGTGTTTGTGTACAGTTC	490	CTGTGTTTGTGTACAG
40	ACYV01000035	5185	18.7097	TGGCTGTTTTTATATACAGTAT	484	CTGTTTTTATATACAG
41	NZ_AAUT01000005	347	19.0014	TAACTGGTTATTTGTACAGTAT	482	CTGGTTATTTGTACAG
41	NZ_AAUT01000005	347	13.8583	GAACTATATGAAATCCCAGTTT	494	CTATATGAAATCCCAG
42	NZ_AAWP01000002	13902	19.7239	TAACTGGTTGTTTATACAGTTT	492	CTGGTTGTTTATACAG
44	AAOE01000015	81615	19.2737	TATATGTATATTTATACAGTAT	477	ATGTATATTTATACAG
45	NZ_AAOH01000001	378983	19.1954	TAACTGTACACTTAAACAGTAG	460	CTGTACACTTAAACAG
47	AAQH01000001	217789	20.6176	ACACTGTATATATATACAGACC	459	CTGTATATATATACAG
49	ABIZ01000001	7222043	11.5003	TTCTTGAACAAACATACAGATA	264	TTGAACAAACATACAG
51	NZ_ABCP01000029	39113	24.8802	ATACTGTTTTTATATACAGTAG	483	CTGTTTTTATATACAG
52	NZ_AAVS01000054	7004	24.5431	TAACTGTATATATGTACAGTTA	483	CTGTATATATGTACAG
53	ABSG01000030	27106	12.4324	AGTCTGTTTTTATATTCAGGAA	345	CTGTTTTTATATTCAG
54	NZ_AAOH01000004	370436	19.8788	TAACTGTATACTTAAACAGTGG	460	CTGTATACTTAAACAG
55	NZ_AAOH01000004	497785	21.2711	TAACTGTATACTTAAACAGTAG	460	CTGTATACTTAAACAG
58	NZ_ABEJ01000032	30675	13.9742	TGACTGTTTTTTTGTACAGTCT	492	CTGTTTTTTTGTACAG
61	NZ_AAOH01000002	117710	19.8788	TAACTGTATACTTAAACAGTGG	460	CTGTATACTTAAACAG
63	NZ_AAMK02000039	19379	13.9742	TGACTGTTTTTTTGTACAGTCT	492	CTGTTTTTTTGTACAG
65	AAOA01000002	48311	15.3807	AAACTGTATGGATGCACAGTGC	445	CTGTATGGATGCACAG
66	NZ_AAWD01000011	53919	19.0014	TAACTGGTTATTTGTACAGTAT	482	CTGGTTATTTGTACAG
66	NZ_AAWD01000011	53919	13.8583	GAACTATATGAAATCCCAGTTT	494	CTATATGAAATCCCAG
68	NZ_AAMJ02000001	13352	11.32	CAACTGTCTGCCTATACAGCCT	483	CTGTCTGCCTATACAG
69	NZ_AAUS01000012	5804	19.0014	TAACTGGTTATTTGTACAGTAT	482	CTGGTTATTTGTACAG
69	NZ_AAUS01000012	5804	13.8583	GAACTATATGAAATCCCAGTTT	494	CTATATGAAATCCCAG
70	NZ_AAJT02000012	78000	13.9742	TGACTGTTTTTTTGTACAGTCT	492	CTGTTTTTTTGTACAG
72	AATY01000007	96771	22.4713	TAACTGGTTATTTATACAGTAT	482	CTGGTTATTTATACAG
72	AATY01000007	96771	13.8583	GAACTATATGAAATCCCAGTTT	494	CTATATGAAATCCCAG
75	NZ_AAWQ01000080	15779	15.0055	AGTCTGTTTATTTATACAGGTG	492	CTGTTTATTTATACAG
76	ADBC01000002	1978	13.9742	TGACTGTTTTTTTGTACAGTCT	492	CTGTTTTTTTGTACAG
81	ACZP01000014	1309470	22.9655	ATACTGTTTTAATATACAGTCT	490	CTGTTTTAATATACAG
82	NZ_ABFH02000001	1104480	13.9742	TGACTGTTTTTTTGTACAGTCT	492	CTGTTTTTTTGTACAG
84	ACZB01000078	5407	18.3445	AACCTGTTTATTTATACAGTTC	493	CTGTTTATTTATACAG
85	ACYU01000075	1184	18.7097	TGGCTGTTTTTATATACAGTAT	484	CTGTTTTTATATACAG
85	ACYU01000075	1184	10.5823	AAGTTGTATATTAATTCAGACT	424	TTGTATATTAATTCAG
87	NZ_AAXY01000001	36320	23.2892	TAACTGTATGTTTGTACAGTAT	485	CTGTATGTTTGTACAG
89	ADAQ01000011	9623	16.3072	TGTCTGTTTTTATATACAGTTA	483	CTGTTTTTATATACAG
91	ADAF01000002	745832	18.7097	TGGCTGTTTTTATATACAGTAT	484	CTGTTTTTATATACAG
91	ADAF01000002	745832	10.5823	AAGTTGTATATTAATTCAGACT	424	TTGTATATTAATTCAG
92	AANG01564388	1846	11.1784	TTAATGAATGAATTAACAGAAG	314	ATGAATGAATTAACAG
93	ABRW01000044	69247	13.2274	ATACTGTCATTTTGAACAGTAA	425	CTGTCATTTTGAACAG
94	NZ_AAUU01000100	11635	22.4713	TAACTGGTTATTTATACAGTAT	482	CTGGTTATTTATACAG
94	NZ_AAUU01000100	11635	13.8583	GAACTATATGAAATCCCAGTTT	494	CTATATGAAATCCCAG
96	ACFM01000143	83946	15.0055	AGTCTGTTTATTTATACAGGTG	492	CTGTTTATTTATACAG
98	AAKK02000009	68751	13.0753	GACCTGTTTATTTATACAGCCC	492	CTGTTTATTTATACAG
102	ACYS01000165	1772	13.9742	TGACTGTTTTTTTGTACAGTCT	492	CTGTTTTTTTGTACAG
103	ACFN01000136	9848	15.0055	AGTCTGTTTATTTATACAGGTG	492	CTGTTTATTTATACAG
105	NZ_AAWE01000022	16283	13.9742	TGACTGTTTTTTTGTACAGTCT	492	CTGTTTTTTTGTACAG
108	AAKI02000102	5448	21.079	TAACTGGTTATTTATACAGTGT	482	CTGGTTATTTATACAG
108	AAKI02000102	5448	13.8583	GAACTATATGAAATCCCAGTTT	494	CTATATGAAATCCCAG
109	AAOW01000004	168802	11.2117	GTACTGTGGTTATAGCCAGTGT	490	CTGTGGTTATAGCCAG
110	NZ_AAWY01000044	6650	20.1283	ATACTGTTATTTTATACAGTAT	483	CTGTTATTTTATACAG
112	ACZO01000007	797328	20.7379	TTGCTGTTTTTATATACAGTGA	490	CTGTTTTTATATACAG
113	ADAK01000060	99000	19.0014	TAACTGGTTATTTGTACAGTAT	482	CTGGTTATTTGTACAG
113	ADAK01000060	99000	13.8583	GAACTATATGAAATCCCAGTTT	494	CTATATGAAATCCCAG
114	NZ_AAPS01000005	69418	15.6591	AACCTGTTTATTTATACAGCTC	589	CTGTTTATTTATACAG
116	ADAJ01000007	280597	18.7097	TGGCTGTTTTTATATACAGTAT	485	CTGTTTTTATATACAG
116	ADAJ01000007	280597	10.5823	AAGTTGTATATTAATTCAGACT	425	TTGTATATTAATTCAG
120	NZ_ABIC01000029	3796	24.1326	AAGCTGTATGTATATACAGTTA	484	CTGTATGTATATACAG
121	ACZC01000046	10538	17.2644	TGACTGGTTGTTTATACAGTTT	491	CTGGTTGTTTATACAG
122	NZ_AAWG01000020	17142	22.4713	TAACTGGTTATTTATACAGTAT	482	CTGGTTATTTATACAG
122	NZ_AAWG01000020	17142	13.8583	GAACTATATGAAATCCCAGTTT	494	CTATATGAAATCCCAG
124	AAKH03000017	3165	22.4713	TAACTGGTTATTTATACAGTAT	482	CTGGTTATTTATACAG
124	AAKH03000017	3165	13.8583	GAACTATATGAAATCCCAGTTT	494	CTATATGAAATCCCAG
127	NZ_ACHV01000002	141908	22.4713	TAACTGGTTATTTATACAGTAT	482	CTGGTTATTTATACAG
127	NZ_ACHV01000002	141908	13.8583	GAACTATATGAAATCCCAGTTT	494	CTATATGAAATCCCAG
132	NZ_AAND01000025	429	21.3789	GTACTGTAATTACATACAGTAC	214	CTGTAATTACATACAG
134	NZ_AAND01000031	1756	16.9045	TAACTGGTTATATATACATGAA	493	CTGGTTATATATACAT
135	NZ_AAND01000031	570	16.9045	TAACTGGTTATATATACATGAA	178	CTGGTTATATATACAT
137	ACCV01000052	1311	25.7825	AAACTGTATTTATATACAGTTA	482	CTGTATTTATATACAG
138	NZ_AAKJ02000126	2754	19.0014	TAACTGGTTATTTGTACAGTAT	482	CTGGTTATTTGTACAG
138	NZ_AAKJ02000126	2754	13.8583	GAACTATATGAAATCCCAGTTT	494	CTATATGAAATCCCAG
140	ACXI01000050	6227	13.9742	TGACTGTTTTTTTGTACAGTCT	492	CTGTTTTTTTGTACAG
NR database
Seq #	Nucleotide accession number	Integrase position in sequence	Score	Site	Site position in retrieved sequence	Short (16 bp) site
1	FJ763641	1014	13.9742	TGACTGTTTTTTTGTACAGTCT	492	CTGTTTTTTTGTACAG
3	EU588392	1080	13.9742	TGACTGTTTTTTTGTACAGTCT	492	CTGTTTTTTTGTACAG
5	CP000021	736001	11.0443	GAATTGTCTATTTAATCAGTTA	461	TTGTCTATTTAATCAG
6	AJ511268	230	13.9742	TGACTGTTTTTTTGTACAGTCT	492	CTGTTTTTTTGTACAG
8	CP000388	2232970	20.4974	TAACTGTATACCTGTACAGTAT	471	CTGTATACCTGTACAG
9	CP000388	1665463	26.8665	ATACTGTTTATTTATACAGTAA	205	CTGTTTATTTATACAG
9	CP000388	1665463	12.7663	TAACTGCATATTTATACAAGTA	468	CTGCATATTTATACAA
10	AM040449	959	13.9742	TGACTGTTTTTTTGTACAGTCT	492	CTGTTTTTTTGTACAG
11	Y18050	3058	13.9742	TGACTGTTTTTTTGTACAGTCT	492	CTGTTTTTTTGTACAG
12	AE003853	310712	19.0014	TAACTGGTTATTTGTACAGTAT	482	CTGGTTATTTGTACAG
12	AE003853	310712	13.8583	GAACTATATGAAATCCCAGTTT	494	CTATATGAAATCCCAG
14	AY038837	382	13.9742	TGACTGTTTTTTTGTACAGTCT	492	CTGTTTTTTTGTACAG
15	AJ581665	2910	13.9742	TGACTGTTTTTTTGTACAGTCT	492	CTGTTTTTTTGTACAG
16	CP001133	818228	11.0443	GAATTGTCTATTTAATCAGTTA	445	TTGTCTATTTAATCAG
20	AB027715	5056	13.9742	TGACTGTTTTTTTGTACAGTCT	492	CTGTTTTTTTGTACAG
24	GQ422829	1169	13.9742	TGACTGTTTTTTTGTACAGTCT	492	CTGTTTTTTTGTACAG
25	EU834941	413	13.9742	TGACTGTTTTTTTGTACAGTCT	492	CTGTTTTTTTGTACAG
26	AY220520	386	13.9742	TGACTGTTTTTTTGTACAGTCT	492	CTGTTTTTTTGTACAG
29	FJ820160	944	13.9742	TGACTGTTTTTTTGTACAGTCT	492	CTGTTTTTTTGTACAG
30	DQ196320	984	11.32	CAACTGTCTGCCTATACAGCCT	426	CTGTCTGCCTATACAG
33	EF577408	1014	13.9742	TGACTGTTTTTTTGTACAGTCT	492	CTGTTTTTTTGTACAG
34	AB365868	1850	13.9742	TGACTGTTTTTTTGTACAGTCT	492	CTGTTTTTTTGTACAG
36	AF418284	386	13.9742	TGACTGTTTTTTTGTACAGTCT	492	CTGTTTTTTTGTACAG
41	X17477	436	13.9742	TGACTGTTTTTTTGTACAGTCT	492	CTGTTTTTTTGTACAG
42	EU118149	231	13.9742	TGACTGTTTTTTTGTACAGTCT	492	CTGTTTTTTTGTACAG
44	GQ293498	6536	13.9742	TGACTGTTTTTTTGTACAGTCT	492	CTGTTTTTTTGTACAG
47	EF577406	1014	13.9742	TGACTGTTTTTTTGTACAGTCT	492	CTGTTTTTTTGTACAG
48	FJ457611	414	13.9742	TGACTGTTTTTTTGTACAGTCT	492	CTGTTTTTTTGTACAG
49	DQ519091	357	13.9742	TGACTGTTTTTTTGTACAGTCT	492	CTGTTTTTTTGTACAG
51	AF539751	1374	16.4999	TGCCTGTTTTTATATACAGTTA	492	CTGTTTTTATATACAG
52	GQ293501	6536	13.9742	TGACTGTTTTTTTGTACAGTCT	492	CTGTTTTTTTGTACAG
58	D43625	1150	13.9742	TGACTGTTTTTTTGTACAGTCT	492	CTGTTTTTTTGTACAG
60	GQ227991	3896	13.9742	TGACTGTTTTTTTGTACAGTCT	492	CTGTTTTTTTGTACAG
61	FJ696404	1521	14.2468	TTACTGGATGCATGAACAGGTA	490	CTGGATGCATGAACAG
63	AM778842	14324	13.9742	TGACTGTTTTTTTGTACAGTCT	492	CTGTTTTTTTGTACAG
64	GQ388247	4952	13.9742	TGACTGTTTTTTTGTACAGTCT	492	CTGTTTTTTTGTACAG
66	DQ390455	38736	13.9742	TGACTGTTTTTTTGTACAGTCT	492	CTGTTTTTTTGTACAG
68	AB116723	1150	13.9742	TGACTGTTTTTTTGTACAGTCT	492	CTGTTTTTTTGTACAG
69	AJ278514	1329	13.9742	TGACTGTTTTTTTGTACAGTCT	492	CTGTTTTTTTGTACAG
70	AF315351	515	13.9742	TGACTGTTTTTTTGTACAGTCT	492	CTGTTTTTTTGTACAG
74	AY625688	281	13.9742	TGACTGTTTTTTTGTACAGTCT	492	CTGTTTTTTTGTACAG
75	AF288045	2792	13.9742	TGACTGTTTTTTTGTACAGTCT	492	CTGTTTTTTTGTACAG
77	FJ820126	944	13.9742	TGACTGTTTTTTTGTACAGTCT	492	CTGTTTTTTTGTACAG
78	DQ315789	1014	13.9742	TGACTGTTTTTTTGTACAGTCT	492	CTGTTTTTTTGTACAG
82	AY907717	337	13.9742	TGACTGTTTTTTTGTACAGTCT	492	CTGTTTTTTTGTACAG
85	CP000148	3167298	12.1579	AGACTGTGGAACAATACAGGTT	426	CTGTGGAACAATACAG
88	AB188812	427	13.9742	TGACTGTTTTTTTGTACAGTCT	492	CTGTTTTTTTGTACAG
92	EU935739	66580	13.9742	TGACTGTTTTTTTGTACAGTCT	492	CTGTTTTTTTGTACAG
93	U37105	1150	13.9742	TGACTGTTTTTTTGTACAGTCT	492	CTGTTTTTTTGTACAG
99	FM242708	331	13.9742	TGACTGTTTTTTTGTACAGTCT	492	CTGTTTTTTTGTACAG
101	AB366442	30686	13.9742	TGACTGTTTTTTTGTACAGTCT	492	CTGTTTTTTTGTACAG
102	EF415651	335	13.9742	TGACTGTTTTTTTGTACAGTCT	492	CTGTTTTTTTGTACAG
105	DQ975275	1914	14.0053	CAACTGTCTGCCTATACAGTCT	483	CTGTCTGCCTATACAG
106	AY065966	429	13.9742	TGACTGTTTTTTTGTACAGTCT	492	CTGTTTTTTTGTACAG
108	DQ125241	1155	13.9742	TGACTGTTTTTTTGTACAGTCT	492	CTGTTTTTTTGTACAG
116	X98393	1010	13.9742	TGACTGTTTTTTTGTACAGTCT	492	CTGTTTTTTTGTACAG
119	FJ377586	2256	13.9742	TGACTGTTTTTTTGTACAGTCT	493	CTGTTTTTTTGTACAG
120	CP000604	125958	13.9742	TGACTGTTTTTTTGTACAGTCT	492	CTGTTTTTTTGTACAG
121	AJ870923	7532	13.9742	TGACTGTTTTTTTGTACAGTCT	492	CTGTTTTTTTGTACAG
125	EF207718	391	13.9742	TGACTGTTTTTTTGTACAGTCT	492	CTGTTTTTTTGTACAG
126	AB469045	507	13.9742	TGACTGTTTTTTTGTACAGTCT	492	CTGTTTTTTTGTACAG
127	FM178380	594482	10.5371	TGTATGTTTACTCATACAGTAA	115	ATGTTTACTCATACAG
128	AY029772	386	13.9742	TGACTGTTTTTTTGTACAGTCT	492	CTGTTTTTTTGTACAG
129	GQ281704	14897	13.9742	TGACTGTTTTTTTGTACAGTCT	492	CTGTTTTTTTGTACAG
130	GQ281703	2814	13.9742	TGACTGTTTTTTTGTACAGTCT	492	CTGTTTTTTTGTACAG
135	AJ628983	915	14.8348	TGACTGTTTTTTTGTACAGTTA	492	CTGTTTTTTTGTACAG
139	AY294333	358	13.9742	TGACTGTTTTTTTGTACAGTCT	492	CTGTTTTTTTGTACAG
143	AF486817	412	13.9742	TGACTGTTTTTTTGTACAGTCT	492	CTGTTTTTTTGTACAG
149	AY033653	1995	13.9742	TGACTGTTTTTTTGTACAGTCT	492	CTGTTTTTTTGTACAG
150	AJ294721	757	13.9742	TGACTGTTTTTTTGTACAGTCT	492	CTGTTTTTTTGTACAG
151	DQ489717	720	13.9742	TGACTGTTTTTTTGTACAGTCT	492	CTGTTTTTTTGTACAG
153	AJ289190	1150	13.9742	TGACTGTTTTTTTGTACAGTCT	492	CTGTTTTTTTGTACAG
154	EU327989	7425	13.9742	TGACTGTTTTTTTGTACAGTCT	492	CTGTTTTTTTGTACAG
156	AY625686	201	13.9742	TGACTGTTTTTTTGTACAGTCT	492	CTGTTTTTTTGTACAG
162	CP000626	916350	19.0014	TAACTGGTTATTTGTACAGTAT	482	CTGGTTATTTGTACAG
162	CP000626	916350	13.8583	GAACTATATGAAATCCCAGTTT	494	CTATATGAAATCCCAG
166	AF458080	504	13.9742	TGACTGTTTTTTTGTACAGTCT	492	CTGTTTTTTTGTACAG
167	CR954246	1541195	20.6502	CAGCTGTCTATATATACAGTAT	453	CTGTCTATATATACAG
167	CR954246	1541195	11.4084	ACACTGTATTACAAAGCATTAT	848	CTGTATTACAAAGCAT
168	GQ139471	209	13.9742	TGACTGTTTTTTTGTACAGTCT	492	CTGTTTTTTTGTACAG
169	FJ895301	1110	13.9742	TGACTGTTTTTTTGTACAGTCT	492	CTGTTTTTTTGTACAG
170	DQ767903	483	18.5909	AGACTGTACAACAAAACAGTCA	470	CTGTACAACAAAACAG
171	AY162283	246	13.9742	TGACTGTTTTTTTGTACAGTCT	492	CTGTTTTTTTGTACAG
172	AY509004	45703	13.9742	TGACTGTTTTTTTGTACAGTCT	492	CTGTTTTTTTGTACAG
173	AY509004	24433	13.9742	TGACTGTTTTTTTGTACAGTCT	492	CTGTTTTTTTGTACAG
174	AY943084	1149	13.9742	TGACTGTTTTTTTGTACAGTCT	492	CTGTTTTTTTGTACAG
178	FM244708	331	13.9742	TGACTGTTTTTTTGTACAGTCT	492	CTGTTTTTTTGTACAG
179	DQ914960	1443	13.9742	TGACTGTTTTTTTGTACAGTCT	492	CTGTTTTTTTGTACAG
184	DQ533990	1096	11.32	CAACTGTCTGCCTATACAGCCT	483	CTGTCTGCCTATACAG
186	FJ196385	1883	13.9742	TGACTGTTTTTTTGTACAGTCT	492	CTGTTTTTTTGTACAG
189	AM261760	67253	11.32	CAACTGTCTGCCTATACAGCCT	483	CTGTCTGCCTATACAG
190	AM993098	1216	13.9742	TGACTGTTTTTTTGTACAGTCT	492	CTGTTTTTTTGTACAG
193	EU327988	12003	13.9742	TGACTGTTTTTTTGTACAGTCT	492	CTGTTTTTTTGTACAG
195	AM261282	22897	13.9742	TGACTGTTTTTTTGTACAGTCT	492	CTGTTTTTTTGTACAG
198	AF458082	579	13.9742	TGACTGTTTTTTTGTACAGTCT	492	CTGTTTTTTTGTACAG
199	AJ877225	6922	13.9742	TGACTGTTTTTTTGTACAGTCT	492	CTGTTTTTTTGTACAG
202	DQ522239	1014	13.9742	TGACTGTTTTTTTGTACAGTCT	492	CTGTTTTTTTGTACAG
205	AM181293	292	13.9742	TGACTGTTTTTTTGTACAGTCT	492	CTGTTTTTTTGTACAG
210	AY987395	1028	13.9742	TGACTGTTTTTTTGTACAGTCT	492	CTGTTTTTTTGTACAG
213	FJ695218	223	13.9742	TGACTGTTTTTTTGTACAGTCT	492	CTGTTTTTTTGTACAG
214	AM283489	1579	13.9742	TGACTGTTTTTTTGTACAGTCT	492	CTGTTTTTTTGTACAG
216	GQ214171	940	13.9742	TGACTGTTTTTTTGTACAGTCT	492	CTGTTTTTTTGTACAG
217	EF150886	6073	13.9742	TGACTGTTTTTTTGTACAGTCT	492	CTGTTTTTTTGTACAG
222	CP001232	82576	13.9742	TGACTGTTTTTTTGTACAGTCT	492	CTGTTTTTTTGTACAG
223	GU724871	820	13.9742	TGACTGTTTTTTTGTACAGTCT	492	CTGTTTTTTTGTACAG
226	CP001125	61785	13.9742	TGACTGTTTTTTTGTACAGTCT	492	CTGTTTTTTTGTACAG
230	GQ402463	2222	13.9742	TGACTGTTTTTTTGTACAGTCT	492	CTGTTTTTTTGTACAG
231	GQ402463	4759	13.9742	TGACTGTTTTTTTGTACAGTCT	492	CTGTTTTTTTGTACAG
233	AF324464	386	13.9742	TGACTGTTTTTTTGTACAGTCT	492	CTGTTTTTTTGTACAG
234	EU327990	2417	13.9742	TGACTGTTTTTTTGTACAGTCT	492	CTGTTTTTTTGTACAG
235	AY816215	463	13.9742	TGACTGTTTTTTTGTACAGTCT	492	CTGTTTTTTTGTACAG
237	CT025832	25225	13.9742	TGACTGTTTTTTTGTACAGTCT	492	CTGTTTTTTTGTACAG
238	CT025832	78271	13.9742	TGACTGTTTTTTTGTACAGTCT	492	CTGTTTTTTTGTACAG
239	AJ515707	2094	13.6332	TGACTGTTTTTTTGTACAGTCA	492	CTGTTTTTTTGTACAG
240	DQ522234	329	13.9742	TGACTGTTTTTTTGTACAGTCT	492	CTGTTTTTTTGTACAG
243	AY339625	8769	13.9742	TGACTGTTTTTTTGTACAGTCT	492	CTGTTTTTTTGTACAG
244	FJ785525	748	11.32	CAACTGTCTGCCTATACAGCCT	483	CTGTCTGCCTATACAG
245	D29636	436	13.9742	TGACTGTTTTTTTGTACAGTCT	492	CTGTTTTTTTGTACAG
250	EF027105	350	13.9742	TGACTGTTTTTTTGTACAGTCT	492	CTGTTTTTTTGTACAG
254	EF093145	429	13.9742	TGACTGTTTTTTTGTACAGTCT	492	CTGTTTTTTTGTACAG
255	AJ277027	898	13.9742	TGACTGTTTTTTTGTACAGTCT	492	CTGTTTTTTTGTACAG
256	FJ785527	748	11.32	CAACTGTCTGCCTATACAGCCT	483	CTGTCTGCCTATACAG
260	EU886980	392	13.9742	TGACTGTTTTTTTGTACAGTCT	492	CTGTTTTTTTGTACAG
261	DQ839391	36271	13.9742	TGACTGTTTTTTTGTACAGTCT	492	CTGTTTTTTTGTACAG
263	EU912537	372	13.9742	TGACTGTTTTTTTGTACAGTCT	492	CTGTTTTTTTGTACAG
268	AY460181	220	13.9742	TGACTGTTTTTTTGTACAGTCT	492	CTGTTTTTTTGTACAG
270	AF439786	264	13.9742	TGACTGTTTTTTTGTACAGTCT	492	CTGTTTTTTTGTACAG
274	DQ219465	970	13.9742	TGACTGTTTTTTTGTACAGTCT	492	CTGTTTTTTTGTACAG
275	AY522923	465	13.9742	TGACTGTTTTTTTGTACAGTCT	492	CTGTTTTTTTGTACAG
276	V00252	532	13.9742	TGACTGTTTTTTTGTACAGTCT	492	CTGTTTTTTTGTACAG
277	AJ812570	390	13.9742	TGACTGTTTTTTTGTACAGTCT	492	CTGTTTTTTTGTACAG
280	EU118148	231	13.9742	TGACTGTTTTTTTGTACAGTCT	492	CTGTTTTTTTGTACAG
281	AY030343	386	13.9742	TGACTGTTTTTTTGTACAGTCT	492	CTGTTTTTTTGTACAG
296	Z83311	200	13.9742	TGACTGTTTTTTTGTACAGTCT	492	CTGTTTTTTTGTACAG
298	U31119	436	13.9742	TGACTGTTTTTTTGTACAGTCT	492	CTGTTTTTTTGTACAG
302	GQ281702	2436	13.9742	TGACTGTTTTTTTGTACAGTCT	492	CTGTTTTTTTGTACAG
310	AF133699	1016	13.9742	TGACTGTTTTTTTGTACAGTCT	492	CTGTTTTTTTGTACAG
312	AY046276	35050	13.9742	TGACTGTTTTTTTGTACAGTCT	492	CTGTTTTTTTGTACAG
315	AM234698	1150	13.9742	TGACTGTTTTTTTGTACAGTCT	492	CTGTTTTTTTGTACAG
316	AF179594	692	19.0014	TAACTGGTTATTTGTACAGTAT	482	CTGGTTATTTGTACAG
316	AF179594	692	13.8583	GAACTATATGAAATCCCAGTTT	494	CTATATGAAATCCCAG
321	EF138817	4880	13.9742	TGACTGTTTTTTTGTACAGTCT	492	CTGTTTTTTTGTACAG
323	AJ870988	472	13.9742	TGACTGTTTTTTTGTACAGTCT	492	CTGTTTTTTTGTACAG
328	D50438	1063	14.8048	ATACTGGATGCATGAACAGGTA	490	CTGGATGCATGAACAG
331	AF313471	1216	13.9742	TGACTGTTTTTTTGTACAGTCT	492	CTGTTTTTTTGTACAG
332	AM412236	92321	13.9742	TGACTGTTTTTTTGTACAGTCT	492	CTGTTTTTTTGTACAG
333	CP000510	1712210	13.6762	ATACTGTATATAAGATCATGTA	457	CTGTATATAAGATCAT
335	GU724869	837	13.9742	TGACTGTTTTTTTGTACAGTCT	492	CTGTTTTTTTGTACAG
341	CU459141	3678559	13.9742	TGACTGTTTTTTTGTACAGTCT	492	CTGTTTTTTTGTACAG
342	CU459141	3625513	13.9742	TGACTGTTTTTTTGTACAGTCT	492	CTGTTTTTTTGTACAG
343	AY257539	4937	13.9742	TGACTGTTTTTTTGTACAGTCT	492	CTGTTTTTTTGTACAG
346	EU847537	6272	13.9742	TGACTGTTTTTTTGTACAGTCT	492	CTGTTTTTTTGTACAG
347	DQ352176	4869	13.9742	TGACTGTTTTTTTGTACAGTCT	492	CTGTTTTTTTGTACAG
349	AF191564	1149	13.9742	TGACTGTTTTTTTGTACAGTCT	492	CTGTTTTTTTGTACAG
353	GQ337064	1014	13.9742	TGACTGTTTTTTTGTACAGTCT	492	CTGTTTTTTTGTACAG
361	AY639870	6911	11.32	CAACTGTCTGCCTATACAGCCT	483	CTGTCTGCCTATACAG
364	GQ214169	940	13.9742	TGACTGTTTTTTTGTACAGTCT	492	CTGTTTTTTTGTACAG
365	AJ704863	6465	13.9742	TGACTGTTTTTTTGTACAGTCT	492	CTGTTTTTTTGTACAG
366	AJ704863	24017	13.9742	TGACTGTTTTTTTGTACAGTCT	492	CTGTTTTTTTGTACAG
368	AF550415	65855	13.9742	TGACTGTTTTTTTGTACAGTCT	492	CTGTTTTTTTGTACAG
369	GQ152140	241	13.9742	TGACTGTTTTTTTGTACAGTCT	492	CTGTTTTTTTGTACAG
370	CP000302	1300245	18.8688	GCACTGTGTTTATATACAGTTA	561	CTGTGTTTATATACAG
371	GQ422828	1164	13.9742	TGACTGTTTTTTTGTACAGTCT	492	CTGTTTTTTTGTACAG
372	EF592570	500	13.9742	TGACTGTTTTTTTGTACAGTCT	492	CTGTTTTTTTGTACAG
373	X74412	1150	13.9742	TGACTGTTTTTTTGTACAGTCT	492	CTGTTTTTTTGTACAG
377	EU436855	193	13.9742	TGACTGTTTTTTTGTACAGTCT	492	CTGTTTTTTTGTACAG
379	CP001236	345581	19.0014	TAACTGGTTATTTGTACAGTAT	482	CTGGTTATTTGTACAG
379	CP001236	345581	13.8583	GAACTATATGAAATCCCAGTTT	494	CTATATGAAATCCCAG
381	AJ310480	386	13.9742	TGACTGTTTTTTTGTACAGTCT	492	CTGTTTTTTTGTACAG
385	AY522431	8346	13.9742	TGACTGTTTTTTTGTACAGTCT	492	CTGTTTTTTTGTACAG
386	FJ820127	944	13.9742	TGACTGTTTTTTTGTACAGTCT	492	CTGTTTTTTTGTACAG
387	FJ820132	944	13.9742	TGACTGTTTTTTTGTACAGTCT	492	CTGTTTTTTTGTACAG
388	FJ820129	944	13.9742	TGACTGTTTTTTTGTACAGTCT	492	CTGTTTTTTTGTACAG
390	FJ223605	3811	13.9742	TGACTGTTTTTTTGTACAGTCT	492	CTGTTTTTTTGTACAG
393	L10818	1143	11.32	CAACTGTCTGCCTATACAGCCT	483	CTGTCTGCCTATACAG
394	EF125009	386	13.9742	TGACTGTTTTTTTGTACAGTCT	492	CTGTTTTTTTGTACAG
395	AB104852	888	13.9742	TGACTGTTTTTTTGTACAGTCT	492	CTGTTTTTTTGTACAG
396	CP000514	1115410	21.5017	ATACTGTATATTTATACATAAT	463	CTGTATATTTATACAT
397	CP000514	3548720	22.6847	ATGCTGTATGTACGTACAGTTA	536	CTGTATGTACGTACAG
398	FJ820130	944	13.9742	TGACTGTTTTTTTGTACAGTCT	492	CTGTTTTTTTGTACAG
399	AJ223604	1332	13.9742	TGACTGTTTTTTTGTACAGTCT	492	CTGTTTTTTTGTACAG
402	GQ259888	5634	13.9742	TGACTGTTTTTTTGTACAGTCT	492	CTGTTTTTTTGTACAG
407	EU855788	160519	13.9742	TGACTGTTTTTTTGTACAGTCT	492	CTGTTTTTTTGTACAG
408	EU855788	276523	13.9742	TGACTGTTTTTTTGTACAGTCT	492	CTGTTTTTTTGTACAG
409	EU855788	146432	13.9742	TGACTGTTTTTTTGTACAGTCT	492	CTGTTTTTTTGTACAG
411	U12338	4885	13.9742	TGACTGTTTTTTTGTACAGTCT	492	CTGTTTTTTTGTACAG
413	EU722351	407	13.9742	TGACTGTTTTTTTGTACAGTCT	492	CTGTTTTTTTGTACAG
414	CP000891	2069150	23.0163	ACACTGTTTATATGTACAGTAT	485	CTGTTTATATGTACAG
415	DQ836009	241	13.9742	TGACTGTTTTTTTGTACAGTCT	492	CTGTTTTTTTGTACAG
416	FJ790516	492	13.9742	TGACTGTTTTTTTGTACAGTCT	492	CTGTTTTTTTGTACAG
421	X04555	1150	13.9742	TGACTGTTTTTTTGTACAGTCT	492	CTGTTTTTTTGTACAG
422	FJ594765	196	13.9742	TGACTGTTTTTTTGTACAGTCT	492	CTGTTTTTTTGTACAG
423	AF550679	85099	13.9742	TGACTGTTTTTTTGTACAGTCT	492	CTGTTTTTTTGTACAG
424	EU269034	7695	13.9742	TGACTGTTTTTTTGTACAGTCT	492	CTGTTTTTTTGTACAG
426	EU855787	253192	13.9742	TGACTGTTTTTTTGTACAGTCT	492	CTGTTTTTTTGTACAG
427	EU855787	154798	13.9742	TGACTGTTTTTTTGTACAGTCT	492	CTGTTTTTTTGTACAG
428	EU855787	146432	13.9742	TGACTGTTTTTTTGTACAGTCT	492	CTGTTTTTTTGTACAG
430	EU014166	383	13.9742	TGACTGTTTTTTTGTACAGTCT	492	CTGTTTTTTTGTACAG
431	AJ867811	946	13.9742	TGACTGTTTTTTTGTACAGTCT	492	CTGTTTTTTTGTACAG
433	AF188331	5255	13.9742	TGACTGTTTTTTTGTACAGTCT	492	CTGTTTTTTTGTACAG
435	EU686386	345	13.9742	TGACTGTTTTTTTGTACAGTCT	492	CTGTTTTTTTGTACAG
444	AY507153	2823	13.9742	TGACTGTTTTTTTGTACAGTCT	492	CTGTTTTTTTGTACAG
449	FJ820121	944	13.9742	TGACTGTTTTTTTGTACAGTCT	492	CTGTTTTTTTGTACAG
450	AJ938161	530	11.32	CAACTGTCTGCCTATACAGCCT	483	CTGTCTGCCTATACAG
451	AJ786649	2076	13.9742	TGACTGTTTTTTTGTACAGTCT	492	CTGTTTTTTTGTACAG
454	U36276	436	13.9742	TGACTGTTTTTTTGTACAGTCT	492	CTGTTTTTTTGTACAG
455	AY181034	1494	18.9513	AACCTGTTTATTTATACAGGTT	491	CTGTTTATTTATACAG
456	FJ820138	944	13.9742	TGACTGTTTTTTTGTACAGTCT	492	CTGTTTTTTTGTACAG
458	AJ969237	2870	13.9742	TGACTGTTTTTTTGTACAGTCT	492	CTGTTTTTTTGTACAG
459	AF261825	27852	13.9742	TGACTGTTTTTTTGTACAGTCT	492	CTGTTTTTTTGTACAG
462	FJ820136	944	13.9742	TGACTGTTTTTTTGTACAGTCT	492	CTGTTTTTTTGTACAG
466	AM988778	3152	13.6332	TGACTGTTTTTTTGTACAGTCA	492	CTGTTTTTTTGTACAG
467	L06822	1232	13.9742	TGACTGTTTTTTTGTACAGTCT	492	CTGTTTTTTTGTACAG
468	GQ161847	23621	13.9742	TGACTGTTTTTTTGTACAGTCT	492	CTGTTTTTTTGTACAG
469	GQ161847	6966	13.9742	TGACTGTTTTTTTGTACAGTCT	492	CTGTTTTTTTGTACAG
470	DQ342344	360	13.9742	TGACTGTTTTTTTGTACAGTCT	492	CTGTTTTTTTGTACAG
471	FJ377611	956	17.174	TAACTGGATGTTTGTCCAGTTT	490	CTGGATGTTTGTCCAG
472	EU780012	1841	11.32	CAACTGTCTGCCTATACAGCCT	483	CTGTCTGCCTATACAG
473	EF690696	372	13.9742	TGACTGTTTTTTTGTACAGTCT	492	CTGTTTTTTTGTACAG
475	FJ820134	1192	13.9742	TGACTGTTTTTTTGTACAGTCT	492	CTGTTTTTTTGTACAG
477	FJ820125	944	13.9742	TGACTGTTTTTTTGTACAGTCT	492	CTGTTTTTTTGTACAG
478	AB281182	733	13.9742	TGACTGTTTTTTTGTACAGTCT	492	CTGTTTTTTTGTACAG
481	EU675686	1014	13.9742	TGACTGTTTTTTTGTACAGTCT	492	CTGTTTTTTTGTACAG
486	Y14748	1150	13.9742	TGACTGTTTTTTTGTACAGTCT	492	CTGTTTTTTTGTACAG
487	GU354325	442	13.9742	TGACTGTTTTTTTGTACAGTCT	492	CTGTTTTTTTGTACAG
492	EF467661	4185	14.8048	ATACTGGATGCATGAACAGGTA	490	CTGGATGCATGAACAG
493	AJ867812	2075	13.9742	TGACTGTTTTTTTGTACAGTCT	492	CTGTTTTTTTGTACAG
499	AY260546	3635	13.9742	TGACTGTTTTTTTGTACAGTCT	492	CTGTTTTTTTGTACAG
500	GQ144317	895	13.9742	TGACTGTTTTTTTGTACAGTCT	492	CTGTTTTTTTGTACAG
501	GQ856542	381	13.9742	TGACTGTTTTTTTGTACAGTCT	492	CTGTTTTTTTGTACAG
506	AY463797	8425	13.9742	TGACTGTTTTTTTGTACAGTCT	492	CTGTTTTTTTGTACAG
507	FJ820153	944	13.9742	TGACTGTTTTTTTGTACAGTCT	492	CTGTTTTTTTGTACAG
508	M73819	1150	13.9742	TGACTGTTTTTTTGTACAGTCT	492	CTGTTTTTTTGTACAG
509	DQ247972	1046	13.9742	TGACTGTTTTTTTGTACAGTCT	492	CTGTTTTTTTGTACAG
511	FJ820123	944	13.9742	TGACTGTTTTTTTGTACAGTCT	492	CTGTTTTTTTGTACAG
515	L36547	2676	13.9742	TGACTGTTTTTTTGTACAGTCT	492	CTGTTTTTTTGTACAG
517	GU475047	3863	13.9742	TGACTGTTTTTTTGTACAGTCT	492	CTGTTTTTTTGTACAG
520	FJ711439	22430	13.9742	TGACTGTTTTTTTGTACAGTCT	492	CTGTTTTTTTGTACAG
521	AJ969233	1847	13.9742	TGACTGTTTTTTTGTACAGTCT	492	CTGTTTTTTTGTACAG
527	AB061794	1150	13.9742	TGACTGTTTTTTTGTACAGTCT	492	CTGTTTTTTTGTACAG
528	EU219534	73250	13.9742	TGACTGTTTTTTTGTACAGTCT	492	CTGTTTTTTTGTACAG
529	EU219534	86798	13.9742	TGACTGTTTTTTTGTACAGTCT	492	CTGTTTTTTTGTACAG
530	DQ372711	28900	15.689	AGACTGTACAAAACAACAGTCA	470	CTGTACAAAACAACAG
539	L06418	1150	13.9742	TGACTGTTTTTTTGTACAGTCT	492	CTGTTTTTTTGTACAG
540	CU928163	4994120	13.9742	TGACTGTTTTTTTGTACAGTCT	492	CTGTTTTTTTGTACAG
543	AY014399	963	13.6234	GGTCTGTTTATTTATACAGGTG	492	CTGTTTATTTATACAG
544	FJ529221	4546	13.4346	TAACTGGTTATATGTACATGAA	494	CTGGTTATATGTACAT
548	GU295656	841	13.9742	TGACTGTTTTTTTGTACAGTCT	492	CTGTTTTTTTGTACAG
550	EU117233	504	13.9742	TGACTGTTTTTTTGTACAGTCT	492	CTGTTTTTTTGTACAG
551	FJ384365	886	13.9742	TGACTGTTTTTTTGTACAGTCT	492	CTGTTTTTTTGTACAG
552	DQ372715	2464	13.9742	TGACTGTTTTTTTGTACAGTCT	492	CTGTTTTTTTGTACAG
553	DQ449578	63801	13.9742	TGACTGTTTTTTTGTACAGTCT	492	CTGTTTTTTTGTACAG
554	FJ820159	944	17.2287	AAACTGTACAAAAAAGCAGTCA	470	CTGTACAAAAAAGCAG
556	EF467306	1014	13.9742	TGACTGTTTTTTTGTACAGTCT	492	CTGTTTTTTTGTACAG
557	EF093146	429	13.9742	TGACTGTTTTTTTGTACAGTCT	492	CTGTTTTTTTGTACAG
558	DQ831140	1014	13.9742	TGACTGTTTTTTTGTACAGTCT	492	CTGTTTTTTTGTACAG
562	AF355189	1286	13.9742	TGACTGTTTTTTTGTACAGTCT	492	CTGTTTTTTTGTACAG
566	CP000789	1996658	17.2644	TGACTGGTTGTTTATACAGTTT	492	CTGGTTGTTTATACAG
567	AJ311891	2517	13.9742	TGACTGTTTTTTTGTACAGTCT	492	CTGTTTTTTTGTACAG
571	GQ422827	649	13.9742	TGACTGTTTTTTTGTACAGTCT	492	CTGTTTTTTTGTACAG
576	AJ586617	1698	13.9742	TGACTGTTTTTTTGTACAGTCT	492	CTGTTTTTTTGTACAG
577	X51546	195	11.32	CAACTGTCTGCCTATACAGCCT	483	CTGTCTGCCTATACAG
578	AJ744860	34172	13.9742	TGACTGTTTTTTTGTACAGTCT	492	CTGTTTTTTTGTACAG
581	AE014299	2135068	17.213	ACGCTGTAATTTTATACAGTAT	483	CTGTAATTTTATACAG
582	EF184215	330	13.9742	TGACTGTTTTTTTGTACAGTCT	492	CTGTTTTTTTGTACAG
585	CP000934	3793810	15.1714	TAACTGTTTGCATATACAGCTC	452	CTGTTTGCATATACAG
586	AY069972	1727	13.9742	TGACTGTTTTTTTGTACAGTCT	492	CTGTTTTTTTGTACAG
590	FM242709	331	13.9742	TGACTGTTTTTTTGTACAGTCT	492	CTGTTTTTTTGTACAG
591	AF024602	441	13.9742	TGACTGTTTTTTTGTACAGTCT	492	CTGTTTTTTTGTACAG
592	AF263519	1149	13.9742	TGACTGTTTTTTTGTACAGTCT	492	CTGTTTTTTTGTACAG
596	FJ820161	944	13.9742	TGACTGTTTTTTTGTACAGTCT	492	CTGTTTTTTTGTACAG
598	CP000744	5510901	13.9742	TGACTGTTTTTTTGTACAGTCT	492	CTGTTTTTTTGTACAG
599	AB113580	1150	13.9742	TGACTGTTTTTTTGTACAGTCT	492	CTGTTTTTTTGTACAG
601	FJ820139	944	13.9742	TGACTGTTTTTTTGTACAGTCT	492	CTGTTTTTTTGTACAG
602	AY259085	1355	13.9742	TGACTGTTTTTTTGTACAGTCT	492	CTGTTTTTTTGTACAG
603	U90945	4196	13.9742	TGACTGTTTTTTTGTACAGTCT	492	CTGTTTTTTTGTACAG
607	FJ160769	895	13.9742	TGACTGTTTTTTTGTACAGTCT	492	CTGTTTTTTTGTACAG
609	DQ401103	43493	13.9742	TGACTGTTTTTTTGTACAGTCT	492	CTGTTTTTTTGTACAG
610	U67194	32924	13.9742	TGACTGTTTTTTTGTACAGTCT	492	CTGTTTTTTTGTACAG
613	U12441	2850	13.9742	TGACTGTTTTTTTGTACAGTCT	492	CTGTTTTTTTGTACAG
614	CP000038	4113705	11.32	CAACTGTCTGCCTATACAGCCT	483	CTGTCTGCCTATACAG
615	AJ609296	1466	13.9742	TGACTGTTTTTTTGTACAGTCT	492	CTGTTTTTTTGTACAG
616	GQ293499	7384	13.9742	TGACTGTTTTTTTGTACAGTCT	492	CTGTTTTTTTGTACAG
628	DQ647028	4787	13.9742	TGACTGTTTTTTTGTACAGTCT	492	CTGTTTTTTTGTACAG
629	GQ422826	6535	13.9742	TGACTGTTTTTTTGTACAGTCT	492	CTGTTTTTTTGTACAG
632	AY458224	549	13.9742	TGACTGTTTTTTTGTACAGTCT	492	CTGTTTTTTTGTACAG
633	X64367	431	13.9742	TGACTGTTTTTTTGTACAGTCT	492	CTGTTTTTTTGTACAG
635	AY115475	1150	13.9742	TGACTGTTTTTTTGTACAGTCT	492	CTGTTTTTTTGTACAG
636	DQ390454	26642	13.9742	TGACTGTTTTTTTGTACAGTCT	492	CTGTTTTTTTGTACAG
637	GQ900749	530	13.9742	TGACTGTTTTTTTGTACAGTCT	492	CTGTTTTTTTGTACAG
638	AM746675	292	13.9742	TGACTGTTTTTTTGTACAGTCT	492	CTGTTTTTTTGTACAG
640	DQ268533	537	11.32	CAACTGTCTGCCTATACAGCCT	483	CTGTCTGCCTATACAG
644	EF397634	503	11.32	CAACTGTCTGCCTATACAGCCT	483	CTGTCTGCCTATACAG
645	EF469602	4185	14.8048	ATACTGGATGCATGAACAGGTA	490	CTGGATGCATGAACAG
647	DQ390458	5241	18.5909	AGACTGTACAACAAAACAGTCA	470	CTGTACAACAAAACAG
648	CP000127	86741	12.4324	AGTCTGTTTTTATATTCAGGAA	345	CTGTTTTTATATTCAG
651	GQ856541	381	13.9742	TGACTGTTTTTTTGTACAGTCT	492	CTGTTTTTTTGTACAG
653	EF427691	277	13.9742	TGACTGTTTTTTTGTACAGTCT	492	CTGTTTTTTTGTACAG
657	EF408254	1149	13.9742	TGACTGTTTTTTTGTACAGTCT	492	CTGTTTTTTTGTACAG
658	AJ863570	27094	13.9742	TGACTGTTTTTTTGTACAGTCT	492	CTGTTTTTTTGTACAG
661	DQ393784	1013	13.9742	TGACTGTTTTTTTGTACAGTCT	492	CTGTTTTTTTGTACAG
664	AJ517791	1211	13.9742	TGACTGTTTTTTTGTACAGTCT	492	CTGTTTTTTTGTACAG
665	X53635	1951	13.9742	TGACTGTTTTTTTGTACAGTCT	492	CTGTTTTTTTGTACAG
666	CP000472	1968374	16.9133	TACCTGCATATATATACAGTGG	462	CTGCATATATATACAG
667	CP001805	1745127	13.0753	GACCTGTTTATTTATACAGCCC	492	CTGTTTATTTATACAG
670	FJ957893	475	13.9742	TGACTGTTTTTTTGTACAGTCT	492	CTGTTTTTTTGTACAG
674	AY560837	360	13.9742	TGACTGTTTTTTTGTACAGTCT	492	CTGTTTTTTTGTACAG
676	EU006711	384	13.9742	TGACTGTTTTTTTGTACAGTCT	492	CTGTTTTTTTGTACAG
677	AJ420072	26627	18.5909	AGACTGTACAACAAAACAGTCA	470	CTGTACAACAAAACAG
678	AF164956	14834	13.9742	TGACTGTTTTTTTGTACAGTCT	492	CTGTTTTTTTGTACAG
679	GU906294	448	13.9742	TGACTGTTTTTTTGTACAGTCT	492	CTGTTTTTTTGTACAG
680	GU169702	429	13.9742	TGACTGTTTTTTTGTACAGTCT	492	CTGTTTTTTTGTACAG
682	AF416297	1730	14.8048	ATACTGGATGCATGAACAGGTA	490	CTGGATGCATGAACAG
683	AB462903	1014	13.9742	TGACTGTTTTTTTGTACAGTCT	492	CTGTTTTTTTGTACAG
685	AY014400	1728	11.0443	GAATTGTCTATTTAATCAGTTA	445	TTGTCTATTTAATCAG
686	AY887066	341	13.9742	TGACTGTTTTTTTGTACAGTCT	492	CTGTTTTTTTGTACAG
687	AB070224	1409	14.8048	ATACTGGATGCATGAACAGGTA	490	CTGGATGCATGAACAG
689	AY648125	340	13.9742	TGACTGTTTTTTTGTACAGTCT	492	CTGTTTTTTTGTACAG
690	DQ288156	842	13.9742	TGACTGTTTTTTTGTACAGTCT	492	CTGTTTTTTTGTACAG
691	AJ634050	1837	13.9742	TGACTGTTTTTTTGTACAGTCT	492	CTGTTTTTTTGTACAG
692	AB469046	513	13.9742	TGACTGTTTTTTTGTACAGTCT	492	CTGTTTTTTTGTACAG
697	CP000863	250680	13.9742	TGACTGTTTTTTTGTACAGTCT	492	CTGTTTTTTTGTACAG
698	EU014075	381	13.9742	TGACTGTTTTTTTGTACAGTCT	492	CTGTTTTTTTGTACAG
701	AY920928	2510	13.9742	TGACTGTTTTTTTGTACAGTCT	492	CTGTTTTTTTGTACAG
702	CP000971	91242	13.9742	TGACTGTTTTTTTGTACAGTCT	492	CTGTTTTTTTGTACAG
707	EU056266	350	13.9742	TGACTGTTTTTTTGTACAGTCT	492	CTGTTTTTTTGTACAG
710	AL513383	122059	13.9742	TGACTGTTTTTTTGTACAGTCT	492	CTGTTTTTTTGTACAG
712	S71932	339	13.9742	TGACTGTTTTTTTGTACAGTCT	536	CTGTTTTTTTGTACAG
714	GQ293500	7384	13.9742	TGACTGTTTTTTTGTACAGTCT	492	CTGTTTTTTTGTACAG
716	GU475053	5473	13.9742	TGACTGTTTTTTTGTACAGTCT	211	CTGTTTTTTTGTACAG
719	AY781413	317	13.9742	TGACTGTTTTTTTGTACAGTCT	492	CTGTTTTTTTGTACAG
720	AY214164	89458	13.9742	TGACTGTTTTTTTGTACAGTCT	492	CTGTTTTTTTGTACAG
722	AF179592	204	22.4713	TAACTGGTTATTTATACAGTAT	482	CTGGTTATTTATACAG
722	AF179592	204	13.8583	GAACTATATGAAATCCCAGTTT	494	CTATATGAAATCCCAG
723	FM954972	2033786	13.4346	TAACTGGTTATATGTACATGAA	493	CTGGTTATATGTACAT
724	FJ820143	944	13.9742	TGACTGTTTTTTTGTACAGTCT	492	CTGTTTTTTTGTACAG
726	U49101	1246	13.9742	TGACTGTTTTTTTGTACAGTCT	492	CTGTTTTTTTGTACAG
727	FJ820128	944	12.1737	TGACTGTTTTTTTGCACAGTCT	492	CTGTTTTTTTGCACAG
729	CP000893	55485	18.8688	GCACTGTGTTTATATACAGTTA	561	CTGTGTTTATATACAG
730	DQ176450	537	11.32	CAACTGTCTGCCTATACAGCCT	483	CTGTCTGCCTATACAG
734	DQ902344	912	13.9742	TGACTGTTTTTTTGTACAGTCT	492	CTGTTTTTTTGTACAG
735	CP000961	5213028	19.3954	ACACTGTTTTTTTATACAGTAC	452	CTGTTTTTTTATACAG
737	AY339985	551	13.9742	TGACTGTTTTTTTGTACAGTCT	492	CTGTTTTTTTGTACAG
740	AJ581664	3058	13.9742	TGACTGTTTTTTTGTACAGTCT	492	CTGTTTTTTTGTACAG
741	FJ621586	91558	13.9742	TGACTGTTTTTTTGTACAGTCT	492	CTGTTTTTTTGTACAG
745	AY126447	1388	18.2946	TGCCTGTTTTTATATACAGTAT	485	CTGTTTTTATATACAG
746	EF577409	1014	13.9742	TGACTGTTTTTTTGTACAGTCT	492	CTGTTTTTTTGTACAG
748	FJ820142	946	13.9742	TGACTGTTTTTTTGTACAGTCT	492	CTGTTTTTTTGTACAG
750	AB116260	1150	13.9742	TGACTGTTTTTTTGTACAGTCT	492	CTGTTTTTTTGTACAG
753	AM283490	1374	13.9742	TGACTGTTTTTTTGTACAGTCT	492	CTGTTTTTTTGTACAG
759	AE016795	2439338	11.3303	TATATGTGTATATATACAGCCT	483	ATGTGTATATATACAG
760	BR000038	30679	13.9742	TGACTGTTTTTTTGTACAGTCT	492	CTGTTTTTTTGTACAG
761	EF382672	114370	13.9742	TGACTGTTTTTTTGTACAGTCT	492	CTGTTTTTTTGTACAG
762	FJ499397	349	13.9742	TGACTGTTTTTTTGTACAGTCT	492	CTGTTTTTTTGTACAG
764	EU678897	281	13.9742	TGACTGTTTTTTTGTACAGTCT	492	CTGTTTTTTTGTACAG
767	FJ785526	748	11.32	CAACTGTCTGCCTATACAGCCT	483	CTGTCTGCCTATACAG
769	AJ001816	1914	11.32	CAACTGTCTGCCTATACAGCCT	483	CTGTCTGCCTATACAG
772	EF577407	1014	13.9742	TGACTGTTTTTTTGTACAGTCT	492	CTGTTTTTTTGTACAG
773	GU724872	852	13.9742	TGACTGTTTTTTTGTACAGTCT	492	CTGTTTTTTTGTACAG
776	AY551331	1247	13.9742	TGACTGTTTTTTTGTACAGTCT	492	CTGTTTTTTTGTACAG
779	FJ848783	475	13.9742	TGACTGTTTTTTTGTACAGTCT	492	CTGTTTTTTTGTACAG
781	AF302086	1653	13.9742	TGACTGTTTTTTTGTACAGTCT	492	CTGTTTTTTTGTACAG
782	AY963803	5255	13.9742	TGACTGTTTTTTTGTACAGTCT	492	CTGTTTTTTTGTACAG
787	GU724870	850	13.9742	TGACTGTTTTTTTGTACAGTCT	492	CTGTTTTTTTGTACAG
794	AM183120	383	13.9742	TGACTGTTTTTTTGTACAGTCT	492	CTGTTTTTTTGTACAG
795	DQ275532	537	11.32	CAACTGTCTGCCTATACAGCCT	483	CTGTCTGCCTATACAG
796	L06163	370	13.9742	TGACTGTTTTTTTGTACAGTCT	492	CTGTTTTTTTGTACAG
797	DQ322593	457	13.9742	TGACTGTTTTTTTGTACAGTCT	492	CTGTTTTTTTGTACAG
798	CP001486	1050596	19.0014	TAACTGGTTATTTGTACAGTAT	482	CTGGTTATTTGTACAG
798	CP001486	1050596	13.8583	GAACTATATGAAATCCCAGTTT	494	CTATATGAAATCCCAG
800	EF375699	391	13.9742	TGACTGTTTTTTTGTACAGTCT	492	CTGTTTTTTTGTACAG
809	CP001616	792044	24.9532	ATACTGTTTTTACATACAGGAT	470	CTGTTTTTACATACAG
814	EF078697	429	13.9742	TGACTGTTTTTTTGTACAGTCT	492	CTGTTTTTTTGTACAG
816	EU886981	1161	13.9742	TGACTGTTTTTTTGTACAGTCT	492	CTGTTTTTTTGTACAG
819	AF047479	1150	13.9742	TGACTGTTTTTTTGTACAGTCT	492	CTGTTTTTTTGTACAG
822	FJ172370	30217	13.9742	TGACTGTTTTTTTGTACAGTCT	492	CTGTTTTTTTGTACAG
825	EF207717	385	13.9742	TGACTGTTTTTTTGTACAGTCT	492	CTGTTTTTTTGTACAG
827	X17478	436	13.9742	TGACTGTTTTTTTGTACAGTCT	492	CTGTTTTTTTGTACAG
832	X07260	543	13.9742	TGACTGTTTTTTTGTACAGTCT	492	CTGTTTTTTTGTACAG
833	AJ851089	51795	13.9742	TGACTGTTTTTTTGTACAGTCT	492	CTGTTTTTTTGTACAG
834	GQ856538	266	13.9742	TGACTGTTTTTTTGTACAGTCT	492	CTGTTTTTTTGTACAG
835	AY954726	329	13.9742	TGACTGTTTTTTTGTACAGTCT	492	CTGTTTTTTTGTACAG
836	EU503121	7057	13.9742	TGACTGTTTTTTTGTACAGTCT	492	CTGTTTTTTTGTACAG
838	DQ112355	1014	13.9742	TGACTGTTTTTTTGTACAGTCT	492	CTGTTTTTTTGTACAG
840	CP001614	1352504	22.5258	GATCTGTTTATATATACAGTAT	440	CTGTTTATATATACAG
841	CP001614	1825768	27.0864	AAACTGTTTGTACATACAGTAT	490	CTGTTTGTACATACAG
843	FJ587511	894	13.9742	TGACTGTTTTTTTGTACAGTCT	492	CTGTTTTTTTGTACAG
844	FJ876827	37411	13.9742	TGACTGTTTTTTTGTACAGTCT	492	CTGTTTTTTTGTACAG
845	FJ621588	116014	13.9742	TGACTGTTTTTTTGTACAGTCT	492	CTGTTTTTTTGTACAG
846	DQ082896	537	11.32	CAACTGTCTGCCTATACAGCCT	483	CTGTCTGCCTATACAG
847	EF184216	266	13.9742	TGACTGTTTTTTTGTACAGTCT	492	CTGTTTTTTTGTACAG
848	AY524415	7721	13.9742	TGACTGTTTTTTTGTACAGTCT	492	CTGTTTTTTTGTACAG
849	EU934512	241	13.9742	TGACTGTTTTTTTGTACAGTCT	492	CTGTTTTTTTGTACAG
853	EF207719	391	13.9742	TGACTGTTTTTTTGTACAGTCT	492	CTGTTTTTTTGTACAG
854	CP001383	3946661	11.32	CAACTGTCTGCCTATACAGCCT	483	CTGTCTGCCTATACAG
857	FJ004895	1014	13.9742	TGACTGTTTTTTTGTACAGTCT	492	CTGTTTTTTTGTACAG
859	EU886977	377	13.9742	TGACTGTTTTTTTGTACAGTCT	492	CTGTTTTTTTGTACAG
859	EU886977	377	11.9366	GAAATGTATAAAAAAACATGGG	125	ATGTATAAAAAAACAT
869	DQ139261	34442	21.0176	TAACTGGTTATTTATACAGTTT	492	CTGGTTATTTATACAG
871	EU091084	201	13.9742	TGACTGTTTTTTTGTACAGTCT	492	CTGTTTTTTTGTACAG
873	FJ792804	748	11.32	CAACTGTCTGCCTATACAGCCT	483	CTGTCTGCCTATACAG
878	AF034958	1150	13.9742	TGACTGTTTTTTTGTACAGTCT	492	CTGTTTTTTTGTACAG
880	AF314189	947	19.1403	GTACTGTAATTATTAACAGTAT	443	CTGTAATTATTAACAG
887	CP000282	525129	18.3231	TATATGTTTATATATACAGTAT	486	ATGTTTATATATACAG
890	AF458081	488	16.03	AGACTGTACAAAACAACAGTCT	470	CTGTACAAAACAACAG
891	CP001234	311911	19.0014	TAACTGGTTATTTGTACAGTAT	482	CTGGTTATTTGTACAG
891	CP001234	311911	13.8583	GAACTATATGAAATCCCAGTTT	494	CTATATGAAATCCCAG
892	FJ820145	1192	13.9742	TGACTGTTTTTTTGTACAGTCT	492	CTGTTTTTTTGTACAG
899	AY245101	367	13.9742	TGACTGTTTTTTTGTACAGTCT	492	CTGTTTTTTTGTACAG
901	EU886979	343	13.9742	TGACTGTTTTTTTGTACAGTCT	492	CTGTTTTTTTGTACAG
903	GQ396666	4910	13.9742	TGACTGTTTTTTTGTACAGTCT	492	CTGTTTTTTTGTACAG
907	X72585	7411	13.9742	TGACTGTTTTTTTGTACAGTCT	492	CTGTTTTTTTGTACAG
909	FM244709	331	13.9742	TGACTGTTTTTTTGTACAGTCT	492	CTGTTTTTTTGTACAG
910	FM897214	2325	13.6332	TGACTGTTTTTTTGTACAGTCA	492	CTGTTTTTTTGTACAG
911	EU598463	429	13.9742	TGACTGTTTTTTTGTACAGTCT	492	CTGTTTTTTTGTACAG
912	AJ550807	2090	13.9742	TGACTGTTTTTTTGTACAGTCT	492	CTGTTTTTTTGTACAG
914	AY775051	357	13.9742	TGACTGTTTTTTTGTACAGTCT	492	CTGTTTTTTTGTACAG
916	AY866525	220	13.9742	TGACTGTTTTTTTGTACAGTCT	492	CTGTTTTTTTGTACAG
919	DQ361087	203	13.9742	TGACTGTTTTTTTGTACAGTCT	492	CTGTTTTTTTGTACAG
920	DQ522236	376	13.9742	TGACTGTTTTTTTGTACAGTCT	492	CTGTTTTTTTGTACAG
925	GU181265	343	13.9742	TGACTGTTTTTTTGTACAGTCT	492	CTGTTTTTTTGTACAG
928	EF690695	367	13.9742	TGACTGTTTTTTTGTACAGTCT	492	CTGTTTTTTTGTACAG
929	L06157	472	13.9742	TGACTGTTTTTTTGTACAGTCT	492	CTGTTTTTTTGTACAG
934	FJ207466	541	13.9742	TGACTGTTTTTTTGTACAGTCT	492	CTGTTTTTTTGTACAG
935	DQ533991	1096	11.32	CAACTGTCTGCCTATACAGCCT	483	CTGTCTGCCTATACAG
936	GQ214170	940	13.9742	TGACTGTTTTTTTGTACAGTCT	492	CTGTTTTTTTGTACAG
942	FJ591049	776	11.32	CAACTGTCTGCCTATACAGCCT	483	CTGTCTGCCTATACAG
943	FJ183470	6503	13.9742	TGACTGTTTTTTTGTACAGTCT	492	CTGTTTTTTTGTACAG
944	AJ243491	386	13.9742	TGACTGTTTTTTTGTACAGTCT	492	CTGTTTTTTTGTACAG
945	DQ153217	345	13.9742	TGACTGTTTTTTTGTACAGTCT	492	CTGTTTTTTTGTACAG
948	AY685199	348	13.9742	TGACTGTTTTTTTGTACAGTCT	492	CTGTTTTTTTGTACAG
949	AF078527	1216	13.9742	TGACTGTTTTTTTGTACAGTCT	492	CTGTTTTTTTGTACAG
950	AJ561197	177	13.9742	TGACTGTTTTTTTGTACAGTCT	415	CTGTTTTTTTGTACAG
955	CP001715	2045373	12.7476	ATACTGTATGCATGTACATATA	444	CTGTATGCATGTACAT
956	CP001715	766333	13.8017	GTACTGTACTTTTATACACATT	443	CTGTACTTTTATACAC
957	AJ628353	2482	13.9742	TGACTGTTTTTTTGTACAGTCT	492	CTGTTTTTTTGTACAG
958	FJ785524	748	11.32	CAACTGTCTGCCTATACAGCCT	483	CTGTCTGCCTATACAG
959	DQ522233	329	13.9742	TGACTGTTTTTTTGTACAGTCT	492	CTGTTTTTTTGTACAG
960	AF369871	386	13.9742	TGACTGTTTTTTTGTACAGTCT	492	CTGTTTTTTTGTACAG
962	EF522838	890	13.9742	TGACTGTTTTTTTGTACAGTCT	492	CTGTTTTTTTGTACAG
969	AF180939	1499	18.7097	TGGCTGTTTTTATATACAGTAT	484	CTGTTTTTATATACAG
969	AF180939	1499	10.5823	AAGTTGTATATTAATTCAGACT	424	TTGTATATTAATTCAG
971	BA000031	1949243	15.0055	AGTCTGTTTATTTATACAGGTG	492	CTGTTTATTTATACAG
977	AF179595	206	18.7097	TGGCTGTTTTTATATACAGTAT	484	CTGTTTTTATATACAG
977	AF179595	206	10.5823	AAGTTGTATATTAATTCAGACT	424	TTGTATATTAATTCAG
979	EU930362	1014	13.9742	TGACTGTTTTTTTGTACAGTCT	492	CTGTTTTTTTGTACAG
980	CP000507	1644714	23.4264	ATACTGTTTTTATATACAGTTG	462	CTGTTTTTATATACAG
981	CP000507	2000741	24.9297	AAACTGTATGTACGTACAGTGT	488	CTGTATGTACGTACAG
982	S45954	358	13.9742	TGACTGTTTTTTTGTACAGTCT	410	CTGTTTTTTTGTACAG
983	AJ628135	2075	13.9742	TGACTGTTTTTTTGTACAGTCT	492	CTGTTTTTTTGTACAG
984	FN568351	6649	13.9742	TGACTGTTTTTTTGTACAGTCT	492	CTGTTTTTTTGTACAG
987	CP000444	2520631	17.9347	TCACTGTGTATTATTACAGTTA	171	CTGTGTATTATTACAG
987	CP000444	2520631	19.1283	ATACTGTTGTTTTATACAGTAT	483	CTGTTGTTTTATACAG
991	AJ969234	1216	13.9742	TGACTGTTTTTTTGTACAGTCT	492	CTGTTTTTTTGTACAG
993	AF439785	265	13.9742	TGACTGTTTTTTTGTACAGTCT	492	CTGTTTTTTTGTACAG
997	DQ227350	3275	13.9742	TGACTGTTTTTTTGTACAGTCT	492	CTGTTTTTTTGTACAG
1000	EF051037	379	13.9742	TGACTGTTTTTTTGTACAGTCT	492	CTGTTTTTTTGTACAG
1001	EF031067	501	11.32	CAACTGTCTGCCTATACAGCCT	483	CTGTCTGCCTATACAG
1002	FJ377612	957	17.174	TAACTGGATGTTTGTCCAGTTT	490	CTGGATGTTTGTCCAG
1003	AJ969236	2870	13.9742	TGACTGTTTTTTTGTACAGTCT	492	CTGTTTTTTTGTACAG
1009	AF324211	954	23.0163	ACACTGTTTATATGTACAGTAT	485	CTGTTTATATGTACAG
1011	AF294653	547	13.9742	TGACTGTTTTTTTGTACAGTCT	492	CTGTTTTTTTGTACAG
1012	AF327064	386	13.9742	TGACTGTTTTTTTGTACAGTCT	492	CTGTTTTTTTGTACAG
1013	X56815	195	11.32	CAACTGTCTGCCTATACAGCCT	483	CTGTCTGCCTATACAG
1020	AB366440	87024	13.9742	TGACTGTTTTTTTGTACAGTCT	492	CTGTTTTTTTGTACAG
1021	EU327991	9127	15.689	AGACTGTACAAAACAACAGTCA	470	CTGTACAAAACAACAG
1022	AY816216	468	13.9742	TGACTGTTTTTTTGTACAGTCT	547	CTGTTTTTTTGTACAG
1026	DQ153218	337	13.9742	TGACTGTTTTTTTGTACAGTCT	492	CTGTTTTTTTGTACAG
1034	GQ202693	1014	13.9742	TGACTGTTTTTTTGTACAGTCT	492	CTGTTTTTTTGTACAG
1035	FJ374756	541	13.9742	TGACTGTTTTTTTGTACAGTCT	492	CTGTTTTTTTGTACAG
1036	AM406670	4079527	17.731	ATGCTGTATTTATGAACAGTCA	428	CTGTATTTATGAACAG
1037	Z50802	573	13.9742	TGACTGTTTTTTTGTACAGTCT	492	CTGTTTTTTTGTACAG
1039	GU724868	856	13.9742	TGACTGTTTTTTTGTACAGTCT	492	CTGTTTTTTTGTACAG
1040	AY686225	391	13.9742	TGACTGTTTTTTTGTACAGTCT	492	CTGTTTTTTTGTACAG
1045	AY444814	3191	13.9742	TGACTGTTTTTTTGTACAGTCT	492	CTGTTTTTTTGTACAG
1047	FJ820152	944	13.9742	TGACTGTTTTTTTGTACAGTCT	492	CTGTTTTTTTGTACAG
1056	DQ522235	375	13.9742	TGACTGTTTTTTTGTACAGTCT	492	CTGTTTTTTTGTACAG
1057	AY884050	384	13.9742	TGACTGTTTTTTTGTACAGTCT	492	CTGTTTTTTTGTACAG
1058	AP002527	12344	11.32	CAACTGTCTGCCTATACAGCCT	483	CTGTCTGCCTATACAG
1059	AJ621187	959	13.9742	TGACTGTTTTTTTGTACAGTCT	492	CTGTTTTTTTGTACAG
1060	AM886293	110748	13.9742	TGACTGTTTTTTTGTACAGTCT	492	CTGTTTTTTTGTACAG
1063	EF051038	266	13.9742	TGACTGTTTTTTTGTACAGTCT	492	CTGTTTTTTTGTACAG
1068	AY146989	549	13.9742	TGACTGTTTTTTTGTACAGTCT	492	CTGTTTTTTTGTACAG
1072	EF125010	381	13.9742	TGACTGTTTTTTTGTACAGTCT	492	CTGTTTTTTTGTACAG
1073	AB207867	5306	13.9742	TGACTGTTTTTTTGTACAGTCT	492	CTGTTTTTTTGTACAG
1074	AY219651	1048	14.2468	TTACTGGATGCATGAACAGGTA	490	CTGGATGCATGAACAG
1075	FN432031	40601	13.9742	TGACTGTTTTTTTGTACAGTCT	492	CTGTTTTTTTGTACAG
1076	AY348316	386	13.9742	TGACTGTTTTTTTGTACAGTCT	492	CTGTTTTTTTGTACAG
1077	AY123253	6335	13.9742	TGACTGTTTTTTTGTACAGTCT	492	CTGTTTTTTTGTACAG
1082	FJ820135	944	13.9742	TGACTGTTTTTTTGTACAGTCT	492	CTGTTTTTTTGTACAG
1083	DQ176451	537	11.32	CAACTGTCTGCCTATACAGCCT	484	CTGTCTGCCTATACAG
1084	AY878717	245	13.9742	TGACTGTTTTTTTGTACAGTCT	492	CTGTTTTTTTGTACAG
1087	FJ529220	3229	16.112	TTCATGTATGTATAACCAGTTA	471	ATGTATGTATAACCAG
1089	FJ820133	929	18.0677	GTACTGGATGGACATTCAGTAA	367	CTGGATGGACATTCAG
1090	AF071555	1815	13.9742	TGACTGTTTTTTTGTACAGTCT	492	CTGTTTTTTTGTACAG
1093	AY014398	2031	20.7379	TTGCTGTTTTTATATACAGTGA	490	CTGTTTTTATATACAG
1095	DQ517526	96474	13.9742	TGACTGTTTTTTTGTACAGTCT	492	CTGTTTTTTTGTACAG
1096	AJ277063	1128	23.7948	CAACTGTCTATATATACAGTAT	453	CTGTCTATATATACAG
1096	AJ277063	1128	11.4084	ACACTGTATTACAAAGCATTAT	848	CTGTATTACAAAGCAT
1097	AJ639924	27476	13.9742	TGACTGTTTTTTTGTACAGTCT	492	CTGTTTTTTTGTACAG
1100	FJ624864	386	13.9742	TGACTGTTTTTTTGTACAGTCT	492	CTGTTTTTTTGTACAG
1101	EF450247	350	13.9742	TGACTGTTTTTTTGTACAGTCT	492	CTGTTTTTTTGTACAG
1102	FJ820158	944	13.9742	TGACTGTTTTTTTGTACAGTCT	492	CTGTTTTTTTGTACAG
1106	EU543272	6353	13.9742	TGACTGTTTTTTTGTACAGTCT	492	CTGTTTTTTTGTACAG
1109	AF179591	2313	19.0014	TAACTGGTTATTTGTACAGTAT	482	CTGGTTATTTGTACAG
1109	AF179591	2313	13.8583	GAACTATATGAAATCCCAGTTT	494	CTATATGAAATCCCAG
1110	FJ820154	944	13.9742	TGACTGTTTTTTTGTACAGTCT	492	CTGTTTTTTTGTACAG
1113	AJ871915	1150	13.9742	TGACTGTTTTTTTGTACAGTCT	492	CTGTTTTTTTGTACAG
1114	GQ857074	1266	13.9742	TGACTGTTTTTTTGTACAGTCT	492	CTGTTTTTTTGTACAG
1117	AF445082	1207	13.9742	TGACTGTTTTTTTGTACAGTCT	492	CTGTTTTTTTGTACAG
1118	X15852	1148	13.9742	TGACTGTTTTTTTGTACAGTCT	492	CTGTTTTTTTGTACAG
1122	FJ820156	944	13.9742	TGACTGTTTTTTTGTACAGTCT	492	CTGTTTTTTTGTACAG
1123	M95287	2298	13.9742	TGACTGTTTTTTTGTACAGTCT	492	CTGTTTTTTTGTACAG
1128	DQ393569	1216	13.9742	TGACTGTTTTTTTGTACAGTCT	492	CTGTTTTTTTGTACAG
1130	AY259086	1355	13.9742	TGACTGTTTTTTTGTACAGTCT	492	CTGTTTTTTTGTACAG
1132	X58425	436	13.9742	TGACTGTTTTTTTGTACAGTCT	492	CTGTTTTTTTGTACAG
1133	AM295980	223	13.9742	TGACTGTTTTTTTGTACAGTCT	492	CTGTTTTTTTGTACAG
1136	BA000037	1930904	11.3303	TATATGTGTATATATACAGCCT	483	ATGTGTATATATACAG
1139	CR376602	39529	13.9742	TGACTGTTTTTTTGTACAGTCT	492	CTGTTTTTTTGTACAG
1140	GU830872	290	13.9742	TGACTGTTTTTTTGTACAGTCT	492	CTGTTTTTTTGTACAG
1144	DQ861641	717	13.9742	TGACTGTTTTTTTGTACAGTCT	492	CTGTTTTTTTGTACAG
1152	FM242710	331	13.9742	TGACTGTTTTTTTGTACAGTCT	492	CTGTTTTTTTGTACAG
1153	FJ820148	944	13.9742	TGACTGTTTTTTTGTACAGTCT	492	CTGTTTTTTTGTACAG
1154	EU195449	4466	13.9742	TGACTGTTTTTTTGTACAGTCT	492	CTGTTTTTTTGTACAG
1160	AJ620678	886	13.9742	TGACTGTTTTTTTGTACAGTCT	492	CTGTTTTTTTGTACAG
1165	AF322577	1929	13.9742	TGACTGTTTTTTTGTACAGTCT	492	CTGTTTTTTTGTACAG
1171	FJ820140	944	13.9742	TGACTGTTTTTTTGTACAGTCT	492	CTGTTTTTTTGTACAG
1172	FJ820122	944	13.9742	TGACTGTTTTTTTGTACAGTCT	492	CTGTTTTTTTGTACAG
1173	GQ856539	266	13.9742	TGACTGTTTTTTTGTACAGTCT	492	CTGTTTTTTTGTACAG
1175	FJ820137	944	13.9742	TGACTGTTTTTTTGTACAGTCT	492	CTGTTTTTTTGTACAG
1179	FJ820124	944	13.9742	TGACTGTTTTTTTGTACAGTCT	492	CTGTTTTTTTGTACAG
1184	EU780013	8387	13.9742	TGACTGTTTTTTTGTACAGTCT	492	CTGTTTTTTTGTACAG
1185	EF118171	1216	13.9742	TGACTGTTTTTTTGTACAGTCT	492	CTGTTTTTTTGTACAG
1189	EF397635	503	11.32	CAACTGTCTGCCTATACAGCCT	483	CTGTCTGCCTATACAG
1192	GU189577	7738	13.9742	TGACTGTTTTTTTGTACAGTCT	492	CTGTTTTTTTGTACAG
1195	X12868	1150	13.9742	TGACTGTTTTTTTGTACAGTCT	492	CTGTTTTTTTGTACAG
1197	AY740681	468	13.9742	TGACTGTTTTTTTGTACAGTCT	492	CTGTTTTTTTGTACAG
1203	FJ627181	1062	13.9742	TGACTGTTTTTTTGTACAGTCT	492	CTGTTTTTTTGTACAG
1205	GQ926879	6936	11.0196	TTGCTGTTTATATAGTCACTTA	647	CTGTTTATATAGTCAC
1208	AJ517790	1210	13.9742	TGACTGTTTTTTTGTACAGTCT	492	CTGTTTTTTTGTACAG
1210	FJ820151	944	13.9742	TGACTGTTTTTTTGTACAGTCT	492	CTGTTTTTTTGTACAG
1214	CP000931	1963043	23.9159	ATACTGTATAGATAAACAGTGA	465	CTGTATAGATAAACAG
1215	EU591509	10395	13.9742	TGACTGTTTTTTTGTACAGTCT	492	CTGTTTTTTTGTACAG
1220	GQ150541	5772	13.9742	TGACTGTTTTTTTGTACAGTCT	492	CTGTTTTTTTGTACAG
1225	AF263520	1149	13.9742	TGACTGTTTTTTTGTACAGTCT	492	CTGTTTTTTTGTACAG
1226	DQ108615	1028	13.9742	TGACTGTTTTTTTGTACAGTCT	492	CTGTTTTTTTGTACAG
1227	DQ310703	6187	13.9742	TGACTGTTTTTTTGTACAGTCT	492	CTGTTTTTTTGTACAG
1229	AY878718	245	13.9742	TGACTGTTTTTTTGTACAGTCT	492	CTGTTTTTTTGTACAG
1232	EU686596	35169	21.4045	TGACTGTTTAAATATACAGCAT	486	CTGTTTAAATATACAG
1238	GQ856540	266	13.9742	TGACTGTTTTTTTGTACAGTCT	492	CTGTTTTTTTGTACAG
1239	FM994936	805	13.9742	TGACTGTTTTTTTGTACAGTCT	492	CTGTTTTTTTGTACAG
1240	AF055586	2313	19.0014	TAACTGGTTATTTGTACAGTAT	482	CTGGTTATTTGTACAG
1240	AF055586	2313	13.8583	GAACTATATGAAATCCCAGTTT	494	CTATATGAAATCCCAG
1241	AY014401	2238	18.9513	AACCTGTTTATTTATACAGGTT	491	CTGTTTATTTATACAG
1243	FJ820162	944	13.9742	TGACTGTTTTTTTGTACAGTCT	492	CTGTTTTTTTGTACAG
1244	AJ640197	1397	13.9742	TGACTGTTTTTTTGTACAGTCT	492	CTGTTTTTTTGTACAG
1246	CP000650	39359	13.9742	TGACTGTTTTTTTGTACAGTCT	492	CTGTTTTTTTGTACAG
1248	DQ372710	3953	13.9742	TGACTGTTTTTTTGTACAGTCT	492	CTGTTTTTTTGTACAG
1249	DQ176869	537	11.32	CAACTGTCTGCCTATACAGCCT	483	CTGTCTGCCTATACAG
1253	DQ023222	1149	13.9742	TGACTGTTTTTTTGTACAGTCT	492	CTGTTTTTTTGTACAG
1254	AJ564903	18605	13.9742	TGACTGTTTTTTTGTACAGTCT	492	CTGTTTTTTTGTACAG
1255	AM392427	396	13.9742	TGACTGTTTTTTTGTACAGTCT	492	CTGTTTTTTTGTACAG
1257	DQ522237	332	13.9742	TGACTGTTTTTTTGTACAGTCT	492	CTGTTTTTTTGTACAG
1260	AM055749	865	11.32	CAACTGTCTGCCTATACAGCCT	483	CTGTCTGCCTATACAG
1265	EF206349	391	13.9742	TGACTGTTTTTTTGTACAGTCT	492	CTGTTTTTTTGTACAG
1266	FJ183463	10709	13.9742	TGACTGTTTTTTTGTACAGTCT	492	CTGTTTTTTTGTACAG
1272	DQ831141	1014	13.9742	TGACTGTTTTTTTGTACAGTCT	492	CTGTTTTTTTGTACAG
1274	AJ698325	19631	13.9742	TGACTGTTTTTTTGTACAGTCT	492	CTGTTTTTTTGTACAG
1277	AJ310778	1567	13.9742	TGACTGTTTTTTTGTACAGTCT	492	CTGTTTTTTTGTACAG
1278	CP000753	2031700	21.624	ACACTGTTTATATGTACAGTGT	485	CTGTTTATATGTACAG
1279	CP000753	4003897	23.0163	ACACTGTTTATATGTACAGTAT	485	CTGTTTATATGTACAG
1281	AF313472	4952	13.9742	TGACTGTTTTTTTGTACAGTCT	492	CTGTTTTTTTGTACAG
1282	EF560799	505	11.32	CAACTGTCTGCCTATACAGCCT	483	CTGTCTGCCTATACAG
1284	EF592571	500	13.9742	TGACTGTTTTTTTGTACAGTCT	492	CTGTTTTTTTGTACAG
1285	AM180753	1150	13.9742	TGACTGTTTTTTTGTACAGTCT	492	CTGTTTTTTTGTACAG
ENV database
Seq #	Nucleotide accession number	Integrase position in sequence	Score	Site	Site position in retrieved sequence	Short (16 bp) site
12	ABEF01051496	801	11.5455	ATACTGCCTGATTATACGGTAA	406	CTGCCTGATTATACGG
16	AACY023512862	1065	11.6062	TAGCTGTGTTTTTGTACAGTGG	490	CTGTGTTTTTGTACAG
32	AAFY01009829	1026	25.2309	ATGCTGTATATTTAAACAGTAT	458	CTGTATATTTAAACAG
34	ABPW01000079	816	14.7787	CTGCTGTTTAAGATAACAGGAA	908	CTGTTTAAGATAACAG
51	AACY021416215	760	20.4613	ACACTGTATGTTTATACAGCCA	462	CTGTATGTTTATACAG
58	AAFY01002366	1378	14.4714	TAATTGTTTAAAAATCCATTAA	425	TTGTTTAAAAATCCAT
73	AATE01006200	799	11.4199	AGAATGTATAACCATAGAGTAG	1449	ATGTATAACCATAGAG
83	AACY024096042	1269	13.9742	TGACTGTTTTTTTGTACAGTCT	492	CTGTTTTTTTGTACAG
90	AATN01000130	8198	15.9823	GTACTGTACGTTTATACACCTT	443	CTGTACGTTTATACAC
94	AATF01010446	265	11.238	AAACTCAGTATAAATACAGTGA	993	CTCAGTATAAATACAG
103	BABG01000709	769	11.5838	ACACTATATAATTTACCAGTTC	362	CTATATAATTTACCAG
149	AACY021260814	829	15.5038	CCCATGTATTTATATACAGTAT	486	ATGTATTTATATACAG
162	AACY023830408	967	11.3745	TTTTTGTCTATAATAACAGTTG	390	TTGTCTATAATAACAG
166	AATN01000051	12625	12.7476	ATACTGTATGCATGTACATATA	444	CTGTATGCATGTACAT
169	AACY023026555	954	17.8997	ATTCTGTGTTTATTTACAGTAA	465	CTGTGTTTATTTACAG
177	AAGA01000781	2511	23.9375	ACACTGTATATATAGACAGTTA	474	CTGTATATATAGACAG
185	ABSP01013325	752	13.2801	TTACTGTCATAAAAAACAGCTT	661	CTGTCATAAAAAACAG
193	AATD01005424	326	11.238	AAACTCAGTATAAATACAGTGA	993	CTCAGTATAAATACAG
195	AACY023787931	596	10.9759	TTGCTGGATTTTCAAACACAAA	214	CTGGATTTTCAAACAC
223	AATO01011939	795	14.0092	GACATGTACATGCGTACAGTAT	506	ATGTACATGCGTACAG
233	AACY023839620	302	13.2563	TATCTGTATGCATGAACAGTAC	489	CTGTATGCATGAACAG
253	AACY021562612	768	11.1966	TTATTGTTTGTTTATCCATCAT	461	TTGTTTGTTTATCCAT
271	AATO01000155	2031	13.8017	GTACTGTACTTTTATACACATT	443	CTGTACTTTTATACAC
292	AATO01000140	7270	12.7476	ATACTGTATGCATGTACATATA	444	CTGTATGCATGTACAT
370	AACY020359511	5589	12.3203	CACATGTGTTTATATACAGTAT	487	ATGTGTTTATATACAG
377	AAFY01016106	982	24.6119	ATACTGTTTATAGATACAGTAT	466	CTGTTTATAGATACAG
391	AATO01005320	1196	10.9009	ATACTGTACGCATGTACATGCA	444	CTGTACGCATGTACAT
396	AACY020346762	2290	14.6015	GTGCTGTTGTTTTATACAGTAT	483	CTGTTGTTTTATACAG
402	AACY020358279	1348	19.0863	CCACTGTTTATTTAAACAGTTA	464	CTGTTTATTTAAACAG
408	AACY023595038	378	10.9656	TTACTGTAAAGAAAGACAATTG	743	CTGTAAAGAAAGACAA
414	AACY020022677	504	22.1727	ATACTGTTTTTATATACAGTTC	459	CTGTTTTTATATACAG
