# Supplementary material for: Prevalence of SOS-mediated control of integron integrase expression as an adaptive trait of chromosomal and mobile integrons
Source: Mob DNA. 2011 Apr 30;2:6. doi: 10.1186/1759-8753-2-6 (PMC3108266; doi:10.1186/1759-8753-2-6)
Supplement: Additional file 2 — List of the 93 unique, distinct LexA binding sites identified in this work. [file 1759-8753-2-6-S2.XLS]

## Sheet: Distinct LexA sites
Distinct LexA-binding sites identified
Additional file 2 – List of the 93 unique, distinct LexA binding sites identified in this work.
1	TAACTGGTTATTTGTACAGTAT
2	GAACTATATGAAATCCCAGTTT
3	TGACTGTTTTTTTGTACAGTCT
4	TAACTGGTTATTTGTACAGTAT
5	TAACTGGTTATTTATACAGTAT
6	AGTCTGTTTATTTATACAGGTG
7	ATACTGTTATTTTATACAGTAT
8	ATACTGTCTATATATACAGTTA
9	ATACTGTGTTTGTGTACAGTTC
10	TGGCTGTTTTTATATACAGTAT
11	TAACTGGTTGTTTATACAGTTT
12	TATATGTATATTTATACAGTAT
13	TAACTGTACACTTAAACAGTAG
14	ACACTGTATATATATACAGACC
15	TTCTTGAACAAACATACAGATA
16	TAACTGTATATATGTACAGTTA
17	AGTCTGTTTTTATATTCAGGAA
18	TAACTGTATACTTAAACAGTGG
19	AAACTGTATGGATGCACAGTGC
20	CAACTGTCTGCCTATACAGCCT
21	ATACTGTTTTAATATACAGTCT
22	AAGTTGTATATTAATTCAGACT
23	TAACTGTATGTTTGTACAGTAT
24	TTAATGAATGAATTAACAGAAG
25	ATACTGTCATTTTGAACAGTAA
26	GTACTGTGGTTATAGCCAGTGT
27	AAGCTGTATGTATATACAGTTA
28	GTACTGTAATTACATACAGTAC
29	TAACTGGTTATATATACATGAA
30	AAACTGTATTTATATACAGTTA
31	GAATTGTCTATTTAATCAGTTA
32	TAACTGTATACCTGTACAGTAT
33	TAACTGCATATTTATACAAGTA
34	TTACTGGATGCATGAACAGGTA
35	AGACTGTGGAACAATACAGGTT
36	TGTATGTTTACTCATACAGTAA
37	ACACTGTATTACAAAGCATTAT
38	AGACTGTACAACAAAACAGTCA
39	ATACTGTATATAAGATCATGTA
40	GCACTGTGTTTATATACAGTTA
41	ATACTGTATATTTATACATAAT
42	ATGCTGTATGTACGTACAGTTA
43	ACACTGTTTATATGTACAGTAT
44	TAACTGGATGTTTGTCCAGTTT
45	AGACTGTACAAAACAACAGTCA
46	TAACTGGTTATATGTACATGAA
47	AAACTGTACAAAAAAGCAGTCA
48	ACGCTGTAATTTTATACAGTAT
49	TAACTGTTTGCATATACAGCTC
50	TACCTGCATATATATACAGTGG
51	TGACTGTTTTTTTGCACAGTCT
52	ACACTGTTTTTTTATACAGTAC
53	TATATGTGTATATATACAGCCT
54	ATACTGTTTTTACATACAGGAT
55	GATCTGTTTATATATACAGTAT
56	AAACTGTTTGTACATACAGTAT
57	GAAATGTATAAAAAAACATGGG
58	GTACTGTAATTATTAACAGTAT
59	TATATGTTTATATATACAGTAT
60	ATACTGTATGCATGTACATATA
61	GTACTGTACTTTTATACACATT
62	TCACTGTGTATTATTACAGTTA
63	ATACTGTTGTTTTATACAGTAT
64	ATGCTGTATTTATGAACAGTCA
65	TTCATGTATGTATAACCAGTTA
66	GTACTGGATGGACATTCAGTAA
67	TTGCTGTTTATATAGTCACTTA
68	ATACTGTATAGATAAACAGTGA
69	TGACTGTTTAAATATACAGCAT
70	ATACTGCCTGATTATACGGTAA
71	TAGCTGTGTTTTTGTACAGTGG
72	ATGCTGTATATTTAAACAGTAT
73	CTGCTGTTTAAGATAACAGGAA
74	ACACTGTATGTTTATACAGCCA
75	TAATTGTTTAAAAATCCATTAA
76	AGAATGTATAACCATAGAGTAG
77	GTACTGTACGTTTATACACCTT
78	AAACTCAGTATAAATACAGTGA
79	ACACTATATAATTTACCAGTTC
80	CCCATGTATTTATATACAGTAT
81	TTTTTGTCTATAATAACAGTTG
82	ATTCTGTGTTTATTTACAGTAA
83	ACACTGTATATATAGACAGTTA
84	TTACTGTCATAAAAAACAGCTT
85	TTGCTGGATTTTCAAACACAAA
86	GACATGTACATGCGTACAGTAT
87	TATCTGTATGCATGAACAGTAC
88	TTATTGTTTGTTTATCCATCAT
89	CACATGTGTTTATATACAGTAT
90	ATACTGTTTATAGATACAGTAT
91	ATACTGTACGCATGTACATGCA
92	CCACTGTTTATTTAAACAGTTA
93	TTACTGTAAAGAAAGACAATTG
