# Supplementary material for: Prevalence of SOS-mediated control of integron integrase expression as an adaptive trait of chromosomal and mobile integrons
Source: Mob DNA. 2011 Apr 30;2:6. doi: 10.1186/1759-8753-2-6 (PMC3108266; doi:10.1186/1759-8753-2-6)
Supplement: Additional file 4 — List of the 45 LexA binding sites presenting GGG disruption identified in this work. [file 1759-8753-2-6-S4.XLS]

## Sheet: CCC-disrupted sites
Integron integrases with CCC-disrupted LexA-binding sites
Additional file 4 – List of the 45 LexA binding sites presenting CCC disruption identified in this work.
Accession	GI	Organism	Database	Disrupted LexA-binding site
AF315786.1	13925892	Pseudomonas aeruginosa	nr	AGACTGTACCCCAAAAAAACAGTCA
EF190326.1	121722588	Pseudomonas aeruginosa	nr	AGACTGTACCCCAAAAAAACAGTCA
M86913.1	155023	Shigella sonnei	nr	AGACTGTACCCCAAAAAAACAGTCA
DQ143913.1	72536051	Klebsiella pneumoniae	nr	AGACTGTACCCCAAAAAAACAGTCA
AJ746361.2	55415756	Salmonella enterica subsp. enterica serovar Typhimurium	nr	AGACTGTACCCCAAAAAAACAGTCA
AJ746361.2	55415756	Salmonella enterica subsp. enterica serovar Typhimurium	nr	AGACTGTACCCCAAAAAAACAGTCA
AF174129.3	16357504	Escherichia coli	nr	AGACTGTACCCCAAAAAAACAGTCA
AJ584652.2	37653301	Pseudomonas aeruginosa	nr	AGACTGTACCCCAAAAAAACAGTCA
GU119958.1	267850618	Salmonella enterica subsp. enterica serovar Typhimurium	nr	AGACTGTACCCCAAAAAAACAGTCA
EF184217.1	134035528	Pseudomonas aeruginosa	nr	AGACTGTCCCCCAAAAAAACAGTCA
AF231133.1	8118215	Pseudomonas aeruginosa	nr	AGACTGTACCCCAAAAAAACAGTCA
FJ906752.1	229560236	Pseudomonas aeruginosa	nr	AGACTGTACCCCAAAAAAACAGTCA
AP000342.1	5103148	Plasmid R100	nr	AGACTGTACCCCAAAAAAACAGTCA
AY522431.4	116294654	Escherichia coli	nr	AGACTGTACCCCAAAAAAACAGTCA
U17586.1	596249	Acinetobacter baumannii	nr	AGACTGTACCCCAAAAAAACAGTCA
AY758206.1	54300643	Pseudomonas aeruginosa	nr	AGACTGTACCCCAAAAAAACAGTCA
X12870.1	48205	Escherichia coli	nr	AGACTGTACCCCAAAAAAACAGTCA
AJ969235.1	118402702	Pseudomonas aeruginosa	nr	AGACTGTACCCCAAAAAAACAGTCA
EF660563.1	157272132	Klebsiella pneumoniae	nr	AGACTGTACCCCAAAAAAACAGTCA
M18967.1	150871	Plasmid R	nr	AGACTGTACCCCAAAAAAACAGTCA
AF326777.3	57903205	Shigella flexneri 2a	nr	AGACTGTACCCCAAAAAAACAGTCA
CP000603.1	133905277	Yersinia pestis biovar Orientalis str. IP275	nr	AGACTGTACCCCAAAAAAACAGTCA
AF071413.3	37790303	Escherichia coli	nr	AGACTGTACCCCAAAAAAACAGTCA
AY224185.1	32350768	Escherichia coli	nr	AGACTGTACCCCAAAAAAACAGTCA
EF636461.1	157168020	Klebsiella pneumoniae	nr	AGACTGTACCCCAAAAAAACAGTCA
AJ878850.1	124377167	Pseudomonas aeruginosa	nr	AGACTGTACCCCAAAAAAACAGTCA
AY289608.1	31096285	Salmonella enterica subsp. enterica serovar Agona	nr	AGACTGTACCCCAAAAAAACAGTCA
DQ315788.1	85376207	Pseudomonas aeruginosa	nr	AGACTGTCCCCCAAAAAAACAGTCA
GU592829.1	294884929	Pseudomonas aeruginosa	nr	AGACTGTACCCCAAAAAAACAGTCA
CP001383.1	281599365	Shigella flexneri 2002017	nr	AGACTGTACCCCAAAAAAACAGTCA
FN554766.1	284919779	Escherichia coli 042	nr	AGACTGTACCCCAAAAAAACAGTCA
AF347074.1	19919175	Pseudomonas aeruginosa	nr	AGACTGTACCCCAAAAAAACAGTCA
DQ923619.1	116294893	Shigella flexneri 5	nr	AGACTGTACCCCAAAAAAACAGTCA
AF156486.1	6752459	Klebsiella pneumoniae	nr	AGACTGTACCCCAAAAAAACAGTCA
EU052800.1	156788182	Enterobacter cloacae	nr	AGACTGTACCCCAAAAAAACAGTCA
DQ364638.1	89033265	Escherichia coli	nr	AGACTGTACCCCAAAAAAACAGTCA
AY574195.1	45925934	Shigella flexneri 2a	nr	AGACTGTACCCCAAAAAAACAGTCA
U81136.1	4098950	Shigella flexneri	nr	AGACTGTACCCCAAAAAAACAGTCA
AM991977.1	194337936	Salmonella enterica subsp. enterica serovar Typhimurium	nr	AGACTGTACCCCAAAAAAACAGTCA
AF255921.1	8118289	Shigella flexneri	nr	AGACTGTACCCCAAAAAAACAGTCA
J02967.2	214011892	Plasmid RGN238	nr	AGACTGTACCCCAAAAAAACAGTCA
AJ310778.1	17383994	Salmonella enterica subsp. enterica serovar Typhimurium	nr	AGACTGTACCCCAAAAAAACAGTCA
NZ_AAJX02000088.1	194430534	Escherichia coli B171	wgs	AGACTGTACCCCAAAAAAACAGTCA
AAOS02000011.1	165913934	Yersinia pestis biovar Orientalis str. IP275	wgs	AGACTGTACCCCAAAAAAACAGTCA
