# Supplementary material for: Prevalence of SOS-mediated control of integron integrase expression as an adaptive trait of chromosomal and mobile integrons
Source: Mob DNA. 2011 Apr 30;2:6. doi: 10.1186/1759-8753-2-6 (PMC3108266; doi:10.1186/1759-8753-2-6)
Supplement: Additional file 5 — Predicted functionality status for the 1,135 intI homolog sequences for which sufficient coding sequence was available to determine inactivation using the in silico method reported in this work. [file 1759-8753-2-6-S5.XLS]

## Sheet: Functional_inactivated_IntI
Additional file 5 – Predicted functionality status for the 1,135 intI homologue sequences for which enough coding sequence was available to determine inactivation using the in silico method reported in this work.
Functional integrases
id	gi	taxonomy	organism	db	IntI status	CDS start	CDS stop	C-term	N-term	catalytic_site	frameshift	start	stop
CR555306.1	56311475	Bacteria/Proteobacteria/Betaproteobacteria/Rhodocyclales/Rhodocyclaceae/Aromatoleum	Aromatoleum aromaticum EbN1	nr	functional	502	1509	normal	normal	predicted functional	no	as annotated (verified by blast)	as annotated (verified by blast)
CP000089.1	71845263	Bacteria/Proteobacteria/Betaproteobacteria/Rhodocyclales/Rhodocyclaceae/Dechloromonas	Dechloromonas aromatica RCB	nr	functional	502	1485	normal	normal	predicted functional	no	as annotated (verified by blast) - alternative at 487	as annotated (verified by blast)
CP000450.1	114307050	Bacteria/Proteobacteria/Betaproteobacteria/Nitrosomonadales/Nitrosomonadaceae/Nitrosomonas	Nitrosomonas eutropha C91	nr	functional	502	1482	normal	normal	predicted functional	no	blast - alternative at 493	as annotated (verified by blast)
NZ_ABYK01000029.1	209526191	Bacteria/Cyanobacteria/Oscillatoriales/Arthrospira/Arthrospira maxima	Arthrospira maxima CS-328	wgs	functional	502	1452	normal	too short compared to best blast hit (30/14)	predicted functional	no	blast - alternative at 466- 409	as annotated (verified by blast)
ACYL01000013.1	258524490	Bacteria/Proteobacteria/Deltaproteobacteria/Desulfobacterales/Desulfobulbaceae/Desulfurivibrio	Desulfurivibrio alkaliphilus AHT2	wgs	functional	502	1446	normal	too short compared to best blast hit (13/17)	predicted functional	no	blast - alternative at 505- 508- 469- 460- 424- 421- 382- 313- 310- 292	as annotated (verified by blast)
EU004090.1	157673243	Bacteria/Proteobacteria/Betaproteobacteria/Rhodocyclales/Rhodocyclaceae/Sterolibacterium	Sterolibacterium denitrificans	nr	functional	502	1491	normal	normal	predicted functional	no	blast	blast
FJ763641.1	225730209	Bacteria/Proteobacteria/Gammaproteobacteria/Enterobacteriales/Enterobacteriaceae/Escherichia	Escherichia coli	nr	functional	502	1515	normal	normal	predicted functional	no	as annotated (verified by blast)	as annotated (verified by blast)
EU588392.2	194245456	Bacteria/Proteobacteria/Gammaproteobacteria/Pseudomonadales/Pseudomonadaceae/Pseudomonas	Pseudomonas aeruginosa	nr	functional	502	1515	normal	normal	predicted functional	no	as annotated (verified by blast)	as annotated (verified by blast)
AJ581665.1	34556060	Bacteria/Proteobacteria/Gammaproteobacteria/Pseudomonadales/Pseudomonadaceae/Pseudomonas	Pseudomonas aeruginosa	nr	functional	502	1515	normal	normal	predicted functional	no	as annotated (verified by blast)	as annotated (verified by blast)
GQ422829.1	257043849	Bacteria/Proteobacteria/Gammaproteobacteria/Pseudomonadales/Pseudomonadaceae/Pseudomonas	Pseudomonas aeruginosa	nr	functional	502	1515	normal	normal	predicted functional	no	as annotated (verified by blast)	as annotated (verified by blast)
EF577408.1	148455781	Bacteria/Proteobacteria/Gammaproteobacteria/Pseudomonadales/Pseudomonadaceae/Pseudomonas	Pseudomonas aeruginosa	nr	functional	502	1515	normal	normal	predicted functional	no	as annotated (verified by blast)	as annotated (verified by blast)
AB365868.1	187369484	Bacteria/Proteobacteria/Gammaproteobacteria/Enterobacteriales/Enterobacteriaceae/Salmonella	Salmonella enterica subsp. enterica serovar Typhimurium	nr	functional	502	1515	normal	normal	predicted functional	no	as annotated (verified by blast)	as annotated (verified by blast)
EF577406.1	148455748	Bacteria/Proteobacteria/Gammaproteobacteria/Pseudomonadales/Pseudomonadaceae/Pseudomonas	Pseudomonas aeruginosa	nr	functional	502	1515	normal	normal	predicted functional	no	as annotated (verified by blast)	as annotated (verified by blast)
D43625.1	599573	Bacteria/Proteobacteria/Gammaproteobacteria/Pseudomonadales/Pseudomonadaceae/Pseudomonas	Pseudomonas aeruginosa	nr	functional	502	1515	normal	normal	predicted functional	no	blast	blast
GQ227991.1	253558896	Bacteria/Proteobacteria/Gammaproteobacteria/Pseudomonadales/Pseudomonadaceae/Pseudomonas	Pseudomonas putida	nr	functional	502	1515	normal	normal	predicted functional	no	as annotated (verified by blast)	as annotated (verified by blast)
AM778842.1	156104616	Bacteria/Proteobacteria/Gammaproteobacteria/Pseudomonadales/Pseudomonadaceae/Pseudomonas	Pseudomonas aeruginosa	nr	functional	502	1515	normal	normal	predicted functional	no	as annotated (verified by blast)	as annotated (verified by blast)
GQ388247.1	260677483	Bacteria/Proteobacteria/Gammaproteobacteria/Pseudomonadales/Pseudomonadaceae/Pseudomonas	Pseudomonas aeruginosa	nr	functional	502	1515	normal	normal	predicted functional	no	as annotated (verified by blast)	as annotated (verified by blast)
DQ390455.1	89513165	Bacteria/Proteobacteria/Gammaproteobacteria/Enterobacteriales/Enterobacteriaceae/Escherichia	Escherichia coli	nr	functional	502	1515	normal	normal	predicted functional	no	blast	blast
AJ278514.1	13508543	Bacteria/Proteobacteria/Betaproteobacteria/Burkholderiales/Alcaligenaceae/Achromobacter	Achromobacter denitrificans	nr	functional	502	1515	normal	normal	predicted functional	no	as annotated (verified by blast)	as annotated (verified by blast)
AF288045.2	195977007	Bacteria/Proteobacteria/Gammaproteobacteria/Enterobacteriales/Enterobacteriaceae/Citrobacter	Citrobacter youngae	nr	functional	502	1515	normal	normal	predicted functional	no	as annotated (verified by blast)	as annotated (verified by blast)
DQ315789.1	85376218	Bacteria/Proteobacteria/Gammaproteobacteria/Pseudomonadales/Pseudomonadaceae/Pseudomonas	Pseudomonas aeruginosa	nr	functional	502	1515	normal	normal	predicted functional	no	as annotated (verified by blast)	as annotated (verified by blast)
EU935739.1	228480645	Bacteria/Proteobacteria/Gammaproteobacteria/Enterobacteriales/Enterobacteriaceae/Escherichia	Escherichia coli	nr	functional	502	1515	normal	normal	predicted functional	no	as annotated (verified by blast)	as annotated (verified by blast)
U37105.2	17157971	Bacteria/Proteobacteria/Gammaproteobacteria/Pseudomonadales/Pseudomonadaceae/Pseudomonas	Pseudomonas aeruginosa	nr	functional	502	1515	normal	normal	predicted functional	no	as annotated (verified by blast)	as annotated (verified by blast)
GQ281659.1	254595916	Bacteria/Proteobacteria/Gammaproteobacteria/Pseudomonadales/Moraxellaceae/Acinetobacter	Acinetobacter baumannii	nr	functional	502	1515	normal	normal	predicted functional	no	as annotated (verified by blast)	as annotated (verified by blast)
AB366442.1	159885530	Bacteria/Proteobacteria/Gammaproteobacteria/Enterobacteriales/Enterobacteriaceae/Salmonella	Salmonella enterica subsp. enterica serovar Dublin	nr	functional	502	1515	normal	normal	predicted functional	no	as annotated (verified by blast)	as annotated (verified by blast)
DQ125241.2	87295500	Bacteria/Proteobacteria/Gammaproteobacteria/Enterobacteriales/Enterobacteriaceae/Escherichia	Escherichia coli	nr	functional	502	1515	normal	normal	predicted functional	no	as annotated (verified by blast)	as annotated (verified by blast)
CP000604.1	133905002	Bacteria/Proteobacteria/Gammaproteobacteria/Enterobacteriales/Enterobacteriaceae/Salmonella/Salmonella enterica subsp. enterica serovar Newport	Salmonella enterica subsp. enterica serovar Newport str. SL254	nr	functional	502	1515	normal	normal	predicted functional	no	as annotated (verified by blast)	as annotated (verified by blast)
GQ281704.1	289064119	Bacteria/Proteobacteria/Betaproteobacteria/Burkholderiales/Comamonadaceae/Comamonas	Comamonas testosteroni	nr	functional	502	1515	normal	normal	predicted functional	no	as annotated (verified by blast)	as annotated (verified by blast)
GQ281703.1	289064114	Bacteria/Proteobacteria/Gammaproteobacteria/Pseudomonadales/Pseudomonadaceae/Pseudomonas	Pseudomonas oryzihabitans	nr	functional	502	1515	normal	normal	predicted functional	no	as annotated (verified by blast)	as annotated (verified by blast)
M86913.1	155023	Bacteria/Proteobacteria/Gammaproteobacteria/Enterobacteriales/Enterobacteriaceae/Shigella	Shigella sonnei	nr	functional	502	1515	normal	normal	predicted functional	no	as annotated (verified by blast)	as annotated (verified by blast)
DQ143913.1	72536051	Bacteria/Proteobacteria/Gammaproteobacteria/Enterobacteriales/Enterobacteriaceae/Klebsiella	Klebsiella pneumoniae	nr	functional	502	1515	normal	normal	predicted functional	no	as annotated (verified by blast)	as annotated (verified by blast)
AY033653.3	194359396	Bacteria/Proteobacteria/Gammaproteobacteria/Pseudomonadales/Pseudomonadaceae/Pseudomonas	Pseudomonas aeruginosa	nr	functional	502	1515	normal	normal	predicted functional	no	as annotated (verified by blast)	as annotated (verified by blast)
AJ289190.1	8176634	Bacteria/Proteobacteria/Gammaproteobacteria/Pseudomonadales/Moraxellaceae/Acinetobacter	Acinetobacter baumannii	nr	functional	502	1515	normal	normal	predicted functional	no	as annotated (verified by blast)	as annotated (verified by blast)
EU327989.1	170293856	Bacteria/Proteobacteria/Betaproteobacteria/Burkholderiales/Comamonadaceae/Hydrogenophaga	Hydrogenophaga sp. PL2G6	nr	functional	502	1515	normal	normal	predicted functional	no	as annotated (verified by blast)	as annotated (verified by blast)
AJ746361.2	55415756	Bacteria/Proteobacteria/Gammaproteobacteria/Enterobacteriales/Enterobacteriaceae/Salmonella	Salmonella enterica subsp. enterica serovar Typhimurium	nr	functional	502	1515	normal	normal	predicted functional	no	as annotated (verified by blast)	as annotated (verified by blast)
AJ746361.2	55415756	Bacteria/Proteobacteria/Gammaproteobacteria/Enterobacteriales/Enterobacteriaceae/Salmonella	Salmonella enterica subsp. enterica serovar Typhimurium	nr	functional	502	1515	normal	normal	predicted functional	no	as annotated (verified by blast)	as annotated (verified by blast)
FJ501976.1	253559510	Bacteria/Proteobacteria/Gammaproteobacteria/Xanthomonadales/Xanthomonadaceae/Xanthomonas	Xanthomonas oryzae pv. oryzae	nr	functional	502	1515	normal	normal	predicted functional	no	as annotated (verified by blast)	as annotated (verified by blast)
FJ895301.1	227809551	Bacteria/Proteobacteria/Gammaproteobacteria/Enterobacteriales/Enterobacteriaceae/Shigella	Shigella flexneri	nr	functional	502	1515	normal	normal	predicted functional	no	as annotated (verified by blast)	as annotated (verified by blast)
AY509004.1	45758072	SC-B67 Bacteria/Proteobacteria/Gammaproteobacteria/Enterobacteriales/Enterobacteriaceae/Salmonella/Salmonella enterica subsp. enterica serovar Choleraesuis	Salmonella enterica subsp. enterica serovar Choleraesuis str.	nr	functional	502	1515	normal	normal	predicted functional	no	as annotated (verified by blast)	as annotated (verified by blast)
AY509004.1	45758072	SC-B67 Bacteria/Proteobacteria/Gammaproteobacteria/Enterobacteriales/Enterobacteriaceae/Salmonella/Salmonella enterica subsp. enterica serovar Choleraesuis	Salmonella enterica subsp. enterica serovar Choleraesuis str.	nr	functional	502	1515	normal	normal	predicted functional	no	as annotated (verified by blast)	as annotated (verified by blast)
AY943084.1	61398372	Bacteria/Proteobacteria/Gammaproteobacteria/Pseudomonadales/Pseudomonadaceae/Pseudomonas	Pseudomonas aeruginosa	nr	functional	502	1515	normal	normal	predicted functional	no	as annotated (verified by blast)	as annotated (verified by blast)
FJ196385.1	214027181	Bacteria/Proteobacteria/Gammaproteobacteria/Enterobacteriales/Enterobacteriaceae/Escherichia	Escherichia coli	nr	functional	502	1515	normal	normal	predicted functional	no	as annotated (verified by blast)	as annotated (verified by blast)
AM993098.1	207999195	Bacteria/Proteobacteria/Gammaproteobacteria/Pseudomonadales/Pseudomonadaceae/Pseudomonas	Pseudomonas aeruginosa	nr	functional	502	1515	normal	normal	predicted functional	no	as annotated (verified by blast)	as annotated (verified by blast)
AF174129.3	16357504	Bacteria/Proteobacteria/Gammaproteobacteria/Enterobacteriales/Enterobacteriaceae/Escherichia	Escherichia coli	nr	functional	502	1515	normal	normal	predicted functional	no	as annotated (verified by blast)	as annotated (verified by blast)
EU327988.1	170293825	Bacteria/Proteobacteria/Betaproteobacteria/Burkholderiales/Aquabacterium	Aquabacterium sp. PL1F5	nr	functional	502	1515	normal	normal	predicted functional	no	as annotated (verified by blast)	as annotated (verified by blast)
AM261282.1	110781057	other sequences/plasmids	IncP-1 plasmid pKJK5	nr	functional	502	1515	normal	normal	predicted functional	no	as annotated (verified by blast)	as annotated (verified by blast)
AJ877225.1	66862639	Bacteria/Proteobacteria/Gammaproteobacteria/Pseudomonadales/Pseudomonadaceae/Pseudomonas	Pseudomonas aeruginosa	nr	functional	502	1515	normal	normal	predicted functional	no	as annotated (verified by blast)	as annotated (verified by blast)
DQ522239.1	108945865	Bacteria/Proteobacteria/Gammaproteobacteria/Enterobacteriales/Enterobacteriaceae/Morganella	Morganella morganii	nr	functional	502	1515	normal	normal	predicted functional	no	as annotated (verified by blast)	as annotated (verified by blast)
AM283489.1	110350560	Bacteria/Proteobacteria/Gammaproteobacteria/Pseudomonadales/Pseudomonadaceae/Pseudomonas	Pseudomonas putida	nr	functional	502	1515	normal	normal	predicted functional	no	as annotated (verified by blast)	as annotated (verified by blast)
CP001125.1	194709275	CVM19633 Bacteria/Proteobacteria/Gammaproteobacteria/Enterobacteriales/Enterobacteriaceae/Salmonella	Salmonella enterica subsp. enterica serovar Schwarzengrund str.	nr	functional	502	1515	normal	normal	predicted functional	no	as annotated (verified by blast)	as annotated (verified by blast)
GQ402463.2	283148035	Bacteria/Proteobacteria/Gammaproteobacteria/Enterobacteriales/Enterobacteriaceae/Escherichia	Escherichia coli	nr	functional	502	1515	normal	normal	predicted functional	no	as annotated (verified by blast)	as annotated (verified by blast)
EU327990.1	170293898	Bacteria/Proteobacteria/Betaproteobacteria/Imtechium	Imtechium sp. PL2H3	nr	functional	502	1515	normal	normal	predicted functional	no	as annotated (verified by blast)	as annotated (verified by blast)
CT025832.1	85813394	Bacteria/Proteobacteria/Gammaproteobacteria/Pseudomonadales/Moraxellaceae/Acinetobacter	Acinetobacter baumannii	nr	functional	502	1515	normal	normal	predicted functional	no	as annotated (verified by blast)	as annotated (verified by blast)
CT025832.1	85813394	Bacteria/Proteobacteria/Gammaproteobacteria/Pseudomonadales/Moraxellaceae/Acinetobacter	Acinetobacter baumannii	nr	functional	502	1515	normal	normal	predicted functional	no	as annotated (verified by blast)	as annotated (verified by blast)
AJ515707.1	30524988	Bacteria/Proteobacteria/Gammaproteobacteria/Pseudomonadales/Pseudomonadaceae/Pseudomonas	Pseudomonas aeruginosa	nr	functional	502	1515	normal	normal	predicted functional	no	as annotated (verified by blast)	as annotated (verified by blast)
AY339625.2	40287459	Bacteria/Proteobacteria/Gammaproteobacteria/Enterobacteriales/Enterobacteriaceae/Escherichia	Escherichia coli	nr	functional	502	1515	normal	normal	predicted functional	no	as annotated (verified by blast)	as annotated (verified by blast)
DQ839391.1	112553469	Bacteria/environmental samples	uncultured bacterium	nr	functional	502	1515	normal	normal	predicted functional	no	as annotated (verified by blast)	as annotated (verified by blast)
GU119958.1	267850618	Bacteria/Proteobacteria/Gammaproteobacteria/Enterobacteriales/Enterobacteriaceae/Salmonella	Salmonella enterica subsp. enterica serovar Typhimurium	nr	functional	502	1515	normal	normal	predicted functional	no	as annotated (verified by blast)	as annotated (verified by blast)
GQ281702.1	289064107	Bacteria/Proteobacteria/Gammaproteobacteria/Pseudomonadales/Pseudomonadaceae/Pseudomonas	Pseudomonas alcaligenes	nr	functional	502	1515	normal	normal	predicted functional	no	as annotated (verified by blast)	as annotated (verified by blast)
AF133699.1	5107034	Bacteria/Proteobacteria/Gammaproteobacteria/Pseudomonadales/Pseudomonadaceae/Pseudomonas	Pseudomonas aeruginosa	nr	functional	502	1515	normal	normal	predicted functional	no	as annotated (verified by blast)	as annotated (verified by blast)
AY046276.1	17342620	other sequences/plasmids	IncN plasmid R46	nr	functional	502	1515	normal	normal	predicted functional	no	as annotated (verified by blast)	as annotated (verified by blast)
AM234698.1	89330179	Bacteria/Proteobacteria/Gammaproteobacteria/Enterobacteriales/Enterobacteriaceae/Salmonella	Salmonella enterica subsp. enterica serovar Keurmassar	nr	functional	502	1515	normal	normal	predicted functional	no	as annotated (verified by blast)	as annotated (verified by blast)
EF138817.1	126635811	Bacteria/Proteobacteria/Gammaproteobacteria/Pseudomonadales/Pseudomonadaceae/Pseudomonas	Pseudomonas aeruginosa	nr	functional	502	1515	normal	normal	predicted functional	no	as annotated (verified by blast)	as annotated (verified by blast)
AF313471.1	15384482	Bacteria/Proteobacteria/Gammaproteobacteria/Pseudomonadales/Pseudomonadaceae/Pseudomonas	Pseudomonas aeruginosa	nr	functional	502	1515	normal	normal	predicted functional	no	as annotated (verified by blast)	as annotated (verified by blast)
AM412236.1	145848882	AKU_12601 Bacteria/Proteobacteria/Gammaproteobacteria/Enterobacteriales/Enterobacteriaceae/Salmonella	Salmonella enterica subsp. enterica serovar Paratyphi A str.	nr	functional	502	1515	normal	normal	predicted functional	no	as annotated (verified by blast)	as annotated (verified by blast)
CU459141.1	169147133	Bacteria/Proteobacteria/Gammaproteobacteria/Pseudomonadales/Moraxellaceae/Acinetobacter	Acinetobacter baumannii	nr	functional	502	1515	normal	normal	predicted functional	no	as annotated (verified by blast)	as annotated (verified by blast)
CU459141.1	169147133	Bacteria/Proteobacteria/Gammaproteobacteria/Pseudomonadales/Moraxellaceae/Acinetobacter	Acinetobacter baumannii	nr	functional	502	1515	normal	normal	predicted functional	no	as annotated (verified by blast)	as annotated (verified by blast)
DQ352176.1	89211889	Bacteria/Proteobacteria/Betaproteobacteria/Burkholderiales/Alcaligenaceae/Bordetella	Bordetella bronchiseptica	nr	functional	502	1515	normal	normal	predicted functional	no	as annotated (verified by blast)	as annotated (verified by blast)
AF191564.1	7381447	Bacteria/Proteobacteria/Gammaproteobacteria/Pseudomonadales/Pseudomonadaceae/Pseudomonas	Pseudomonas aeruginosa	nr	functional	502	1515	normal	normal	predicted functional	no	as annotated (verified by blast)	as annotated (verified by blast)
AP000342.1	5103148	other sequences/plasmids	Plasmid R100	nr	functional	502	1515	normal	normal	predicted functional	no	as annotated (verified by blast)	as annotated (verified by blast)
GQ337064.1	255039693	Bacteria/Proteobacteria/Gammaproteobacteria/Pseudomonadales/Pseudomonadaceae/Pseudomonas	Pseudomonas aeruginosa	nr	functional	502	1515	normal	normal	predicted functional	no	as annotated (verified by blast)	as annotated (verified by blast)
AJ704863.3	149850107	Bacteria/Proteobacteria/Gammaproteobacteria/Enterobacteriales/Enterobacteriaceae/Klebsiella	Klebsiella pneumoniae	nr	functional	502	1515	normal	normal	predicted functional	no	as annotated (verified by blast)	as annotated (verified by blast)
AF550415.2	54125512	Bacteria/Proteobacteria/Gammaproteobacteria/Enterobacteriales/Enterobacteriaceae/Citrobacter	Citrobacter freundii	nr	functional	502	1515	normal	normal	predicted functional	no	as annotated (verified by blast)	as annotated (verified by blast)
GQ422828.1	257043841	Bacteria/Proteobacteria/Gammaproteobacteria/Pseudomonadales/Pseudomonadaceae/Pseudomonas	Pseudomonas aeruginosa	nr	functional	502	1515	normal	normal	predicted functional	no	as annotated (verified by blast)	as annotated (verified by blast)
X74412.1	396475	Bacteria/Proteobacteria/Gammaproteobacteria/Enterobacteriales/Enterobacteriaceae/Salmonella	Salmonella enterica subsp. enterica serovar Oranienburg	nr	functional	502	1515	normal	normal	predicted functional	no	blast	blast
FJ223605.1	209574095	Bacteria/Proteobacteria/Gammaproteobacteria/Enterobacteriales/Enterobacteriaceae/Klebsiella	Klebsiella pneumoniae	nr	functional	502	1515	normal	normal	predicted functional	no	as annotated (verified by blast)	as annotated (verified by blast)
AJ223604.1	4210822	Bacteria/Proteobacteria/Gammaproteobacteria/Pseudomonadales/Pseudomonadaceae/Pseudomonas	Pseudomonas aeruginosa	nr	functional	502	1515	normal	normal	predicted functional	no	as annotated (verified by blast)	as annotated (verified by blast)
GQ259888.1	283445073	Bacteria/Proteobacteria/Gammaproteobacteria/Enterobacteriales/Enterobacteriaceae/Escherichia	Escherichia coli O26:H-	nr	functional	502	1515	normal	normal	predicted functional	no	as annotated (verified by blast)	as annotated (verified by blast)
EU855788.1	226426103	Bacteria/Proteobacteria/Gammaproteobacteria/Enterobacteriales/Enterobacteriaceae/Enterobacter/Enterobacter cloacae complex	Enterobacter cloacae	nr	functional	502	1515	normal	normal	predicted functional	no	as annotated (verified by blast)	as annotated (verified by blast)
EU855788.1	226426103	Bacteria/Proteobacteria/Gammaproteobacteria/Enterobacteriales/Enterobacteriaceae/Enterobacter/Enterobacter cloacae complex	Enterobacter cloacae	nr	functional	502	1515	normal	normal	predicted functional	no	as annotated (verified by blast)	as annotated (verified by blast)
EU855788.1	226426103	Bacteria/Proteobacteria/Gammaproteobacteria/Enterobacteriales/Enterobacteriaceae/Enterobacter/Enterobacter cloacae complex	Enterobacter cloacae	nr	functional	502	1515	normal	normal	predicted functional	no	as annotated (verified by blast)	as annotated (verified by blast)
U12338.3	190710529	Bacteria/Proteobacteria/Gammaproteobacteria/Pseudomonadales/Pseudomonadaceae/Pseudomonas	Pseudomonas aeruginosa	nr	functional	502	1515	normal	normal	predicted functional	no	as annotated (verified by blast)	as annotated (verified by blast)
X04555.1	45480	Bacteria/environmental samples	unidentified bacterium	nr	functional	502	1515	normal	normal	predicted functional	no	blast	blast
AF550679.1	28629230	Bacteria/Proteobacteria/Gammaproteobacteria/Enterobacteriales/Enterobacteriaceae/Escherichia	Escherichia coli	nr	functional	502	1515	normal	normal	predicted functional	no	as annotated (verified by blast)	as annotated (verified by blast)
EU855787.1	226425792	Bacteria/Proteobacteria/Gammaproteobacteria/Enterobacteriales/Enterobacteriaceae/Enterobacter/Enterobacter cloacae complex	Enterobacter cloacae	nr	functional	502	1515	normal	normal	predicted functional	no	as annotated (verified by blast)	as annotated (verified by blast)
EU855787.1	226425792	Bacteria/Proteobacteria/Gammaproteobacteria/Enterobacteriales/Enterobacteriaceae/Enterobacter/Enterobacter cloacae complex	Enterobacter cloacae	nr	functional	502	1515	normal	normal	predicted functional	no	as annotated (verified by blast)	as annotated (verified by blast)
EU855787.1	226425792	Bacteria/Proteobacteria/Gammaproteobacteria/Enterobacteriales/Enterobacteriaceae/Enterobacter/Enterobacter cloacae complex	Enterobacter cloacae	nr	functional	502	1515	normal	normal	predicted functional	no	as annotated (verified by blast)	as annotated (verified by blast)
AF188331.1	10185689	Bacteria/Proteobacteria/Gammaproteobacteria/Enterobacteriales/Enterobacteriaceae/Shigella	Shigella flexneri	nr	functional	502	1515	normal	normal	predicted functional	no	as annotated (verified by blast)	as annotated (verified by blast)
U17586.1	596249	Bacteria/Proteobacteria/Gammaproteobacteria/Pseudomonadales/Moraxellaceae/Acinetobacter	Acinetobacter baumannii	nr	functional	502	1515	normal	normal	predicted functional	no	as annotated (verified by blast)	as annotated (verified by blast)
AY758206.1	54300643	Bacteria/Proteobacteria/Gammaproteobacteria/Pseudomonadales/Pseudomonadaceae/Pseudomonas	Pseudomonas aeruginosa	nr	functional	502	1515	normal	normal	predicted functional	no	as annotated (verified by blast)	as annotated (verified by blast)
AY507153.1	45934115	Bacteria/Proteobacteria/Gammaproteobacteria/Pseudomonadales/Pseudomonadaceae/Pseudomonas	Pseudomonas aeruginosa	nr	functional	502	1515	normal	normal	predicted functional	no	as annotated (verified by blast)	as annotated (verified by blast)
X12870.1	48205	Bacteria/Proteobacteria/Gammaproteobacteria/Enterobacteriales/Enterobacteriaceae/Escherichia	Escherichia coli	nr	functional	502	1515	normal	normal	predicted functional	no	as annotated (verified by blast)	as annotated (verified by blast)
AJ969235.1	118402702	Bacteria/Proteobacteria/Gammaproteobacteria/Pseudomonadales/Pseudomonadaceae/Pseudomonas	Pseudomonas aeruginosa	nr	functional	502	1515	normal	normal	predicted functional	no	as annotated (verified by blast)	as annotated (verified by blast)
AJ786649.2	119116287	Bacteria/Proteobacteria/Gammaproteobacteria/Pseudomonadales/Pseudomonadaceae/Pseudomonas	Pseudomonas aeruginosa	nr	functional	502	1515	normal	normal	predicted functional	no	as annotated (verified by blast)	as annotated (verified by blast)
AF261825.2	12719011	Bacteria/Proteobacteria/Gammaproteobacteria/Enterobacteriales/Enterobacteriaceae/Salmonella	Salmonella enterica subsp. enterica serovar Typhimurium	nr	functional	502	1515	normal	normal	predicted functional	no	as annotated (verified by blast)	as annotated (verified by blast)
AM988778.1	191174834	Bacteria/Proteobacteria/Gammaproteobacteria/Pseudomonadales/Pseudomonadaceae/Pseudomonas	Pseudomonas aeruginosa	nr	functional	502	1515	normal	normal	predicted functional	no	as annotated (verified by blast)	as annotated (verified by blast)
L06822.4	56786619	Bacteria/Proteobacteria/Gammaproteobacteria/Enterobacteriales/Enterobacteriaceae/Escherichia	Escherichia coli	nr	functional	502	1515	normal	normal	predicted functional	no	as annotated (verified by blast)	as annotated (verified by blast)
GQ161847.1	265509427	Bacteria/Proteobacteria/Gammaproteobacteria/Pseudomonadales/Pseudomonadaceae/Pseudomonas	Pseudomonas aeruginosa	nr	functional	502	1515	normal	normal	predicted functional	no	as annotated (verified by blast)	as annotated (verified by blast)
GQ161847.1	265509427	Bacteria/Proteobacteria/Gammaproteobacteria/Pseudomonadales/Pseudomonadaceae/Pseudomonas	Pseudomonas aeruginosa	nr	functional	502	1515	normal	normal	predicted functional	no	as annotated (verified by blast)	as annotated (verified by blast)
FJ820134.1	241992551	Bacteria/environmental samples	uncultured bacterium	nr	functional	502	1515	normal	normal	predicted functional	no	as annotated (verified by blast)	as annotated (verified by blast)
EU675686.2	193409923	Bacteria/Proteobacteria/Gammaproteobacteria/Enterobacteriales/Enterobacteriaceae/Escherichia	Escherichia coli	nr	functional	502	1515	normal	normal	predicted functional	no	as annotated (verified by blast)	as annotated (verified by blast)
Y14748.1	2385350	Bacteria/Actinobacteria/Actinobacteridae/Actinomycetales/Corynebacterineae/Corynebacteriaceae/Corynebacterium	Corynebacterium glutamicum	nr	functional	502	1515	normal	normal	predicted functional	no	as annotated (verified by blast)	as annotated (verified by blast)
AJ867812.2	118402755	Bacteria/Proteobacteria/Gammaproteobacteria/Pseudomonadales/Pseudomonadaceae/Pseudomonas	Pseudomonas aeruginosa	nr	functional	502	1515	normal	normal	predicted functional	no	as annotated (verified by blast)	as annotated (verified by blast)
AY260546.3	63102565	Bacteria/Proteobacteria/Gammaproteobacteria/Enterobacteriales/Enterobacteriaceae/Escherichia	Escherichia coli	nr	functional	502	1515	normal	normal	predicted functional	no	as annotated (verified by blast)	as annotated (verified by blast)
AY463797.7	260667575	Bacteria/Proteobacteria/Gammaproteobacteria/Enterobacteriales/Enterobacteriaceae/Salmonella	Salmonella enterica subsp. enterica serovar Kentucky	nr	functional	502	1515	normal	normal	predicted functional	no	as annotated (verified by blast)	as annotated (verified by blast)
M73819.1	151299	Bacteria/Proteobacteria/Gammaproteobacteria/Pseudomonadales/Pseudomonadaceae/Pseudomonas	Pseudomonas aeruginosa	nr	functional	502	1515	normal	normal	predicted functional	no	as annotated (verified by blast)	as annotated (verified by blast)
DQ247972.2	267335542	Bacteria/Proteobacteria/Gammaproteobacteria/Enterobacteriales/Enterobacteriaceae/Enterobacter/Enterobacter cloacae complex	Enterobacter cloacae	nr	functional	502	1515	normal	normal	predicted functional	no	as annotated (verified by blast)	as annotated (verified by blast)
L36547.1	1220464	Bacteria/Proteobacteria/Gammaproteobacteria/Pseudomonadales/Pseudomonadaceae/Pseudomonas	Pseudomonas aeruginosa	nr	functional	502	1515	normal	normal	predicted functional	no	blast	blast
FJ711439.1	224982985	Bacteria/Proteobacteria/Gammaproteobacteria/Pseudomonadales/Moraxellaceae/Acinetobacter	Acinetobacter sp. NFM2	nr	functional	502	1515	normal	normal	predicted functional	no	as annotated (verified by blast)	as annotated (verified by blast)
AJ969233.1	118402686	Bacteria/Proteobacteria/Gammaproteobacteria/Pseudomonadales/Pseudomonadaceae/Pseudomonas	Pseudomonas aeruginosa	nr	functional	502	1515	normal	normal	predicted functional	no	as annotated (verified by blast)	as annotated (verified by blast)
AB061794.1	17046107	Bacteria/Proteobacteria/Gammaproteobacteria/Enterobacteriales/Enterobacteriaceae/Escherichia	Escherichia coli	nr	functional	502	1515	normal	normal	predicted functional	no	as annotated (verified by blast)	as annotated (verified by blast)
EU219534.1	161087255	Bacteria/Proteobacteria/Gammaproteobacteria/Enterobacteriales/Enterobacteriaceae/Salmonella	Salmonella enterica subsp. enterica serovar Choleraesuis	nr	functional	502	1515	normal	normal	predicted functional	no	as annotated (verified by blast)	as annotated (verified by blast)
DQ372711.1	92112090	Bacteria/Proteobacteria/Betaproteobacteria/Rhodocyclales/Rhodocyclaceae/Azoarcus	Azoarcus communis	nr	functional	502	1515	normal	normal	predicted functional	no	as annotated (verified by blast)	as annotated (verified by blast)
L06418.4	17157968	Bacteria/Proteobacteria/Gammaproteobacteria/Enterobacteriales/Enterobacteriaceae/Escherichia	Escherichia coli	nr	functional	502	1515	normal	normal	predicted functional	no	as annotated (verified by blast)	as annotated (verified by blast)
CU928163.2	218430358	Bacteria/Proteobacteria/Gammaproteobacteria/Enterobacteriales/Enterobacteriaceae/Escherichia	Escherichia coli UMN026	nr	functional	502	1515	normal	normal	predicted functional	no	as annotated (verified by blast)	as annotated (verified by blast)
D78374.1	2668482	Bacteria/Proteobacteria/Gammaproteobacteria/Pseudomonadales/Pseudomonadaceae/Pseudomonas	Pseudomonas aeruginosa	nr	functional	502	1515	normal	normal	predicted functional	no	as annotated (verified by blast)	as annotated (verified by blast)
DQ372715.1	92112129	Bacteria/Proteobacteria/Betaproteobacteria/Burkholderiales	Burkholderiales bacterium MUL2G11	nr	functional	502	1515	normal	normal	predicted functional	no	as annotated (verified by blast)	as annotated (verified by blast)
DQ449578.1	110264421	Bacteria/Proteobacteria/Gammaproteobacteria/Enterobacteriales/Enterobacteriaceae/Klebsiella	Klebsiella pneumoniae	nr	functional	502	1515	normal	normal	predicted functional	no	as annotated (verified by blast)	as annotated (verified by blast)
EF467306.1	134034957	Bacteria/Proteobacteria/Gammaproteobacteria/Enterobacteriales/Enterobacteriaceae/Enterobacter/Enterobacter cloacae complex	Enterobacter cloacae	nr	functional	502	1515	normal	normal	predicted functional	no	as annotated (verified by blast)	as annotated (verified by blast)
DQ831140.1	114147177	Bacteria/Proteobacteria/Gammaproteobacteria/Enterobacteriales/Enterobacteriaceae/Klebsiella	Klebsiella pneumoniae	nr	functional	502	1515	normal	normal	predicted functional	no	as annotated (verified by blast)	as annotated (verified by blast)
AF355189.1	18958399	Bacteria/Proteobacteria/Gammaproteobacteria/Pseudomonadales/Pseudomonadaceae/Pseudomonas	Pseudomonas aeruginosa	nr	functional	502	1515	normal	normal	predicted functional	no	as annotated (verified by blast)	as annotated (verified by blast)
AJ311891.3	118511772	Bacteria/Proteobacteria/Gammaproteobacteria/Enterobacteriales/Enterobacteriaceae/Salmonella	Salmonella enterica subsp. enterica serovar Infantis	nr	functional	502	1515	normal	normal	predicted functional	no	as annotated (verified by blast)	as annotated (verified by blast)
AJ586617.2	46559085	Bacteria/Proteobacteria/Gammaproteobacteria/Pseudomonadales/Pseudomonadaceae/Pseudomonas	Pseudomonas aeruginosa	nr	functional	502	1515	normal	normal	predicted functional	no	as annotated (verified by blast)	as annotated (verified by blast)
AJ744860.1	53136937	Bacteria/environmental samples	uncultured bacterium	nr	functional	502	1515	normal	normal	predicted functional	no	as annotated (verified by blast)	as annotated (verified by blast)
AF263519.1	13445487	Bacteria/Proteobacteria/Gammaproteobacteria/Pseudomonadales/Pseudomonadaceae/Pseudomonas	Pseudomonas aeruginosa	nr	functional	502	1515	normal	normal	predicted functional	no	as annotated (verified by blast)	as annotated (verified by blast)
CP000744.1	150958624	Bacteria/Proteobacteria/Gammaproteobacteria/Pseudomonadales/Pseudomonadaceae/Pseudomonas	Pseudomonas aeruginosa PA7	nr	functional	502	1515	normal	normal	predicted functional	no	as annotated (verified by blast)	as annotated (verified by blast)
AY259085.1	30349167	Bacteria/Proteobacteria/Gammaproteobacteria/Enterobacteriales/Enterobacteriaceae/Escherichia	Escherichia coli	nr	functional	502	1515	normal	normal	predicted functional	no	as annotated (verified by blast)	as annotated (verified by blast)
DQ401103.1	89243343	Bacteria/Proteobacteria/Gammaproteobacteria/Aeromonadales/Aeromonadaceae/Aeromonas	Aeromonas hydrophila	nr	functional	502	1515	normal	normal	predicted functional	no	as annotated (verified by blast)	as annotated (verified by blast)
U67194.4	70907607	Bacteria/Proteobacteria/Gammaproteobacteria/Enterobacteriales/Enterobacteriaceae/Enterobacter	Enterobacter aerogenes	nr	functional	502	1515	normal	normal	predicted functional	no	as annotated (verified by blast)	as annotated (verified by blast)
U12441.2	15375393	Bacteria/Proteobacteria/Gammaproteobacteria/Enterobacteriales/Enterobacteriaceae/Escherichia	Escherichia coli	nr	functional	502	1515	normal	normal	predicted functional	no	as annotated (verified by blast)	as annotated (verified by blast)
AJ609296.2	193783420	Bacteria/Proteobacteria/Gammaproteobacteria/Enterobacteriales/Enterobacteriaceae/Klebsiella	Klebsiella pneumoniae	nr	functional	502	1515	normal	normal	predicted functional	no	as annotated (verified by blast)	as annotated (verified by blast)
GQ293499.1	289065297	Bacteria/Proteobacteria/Gammaproteobacteria/Enterobacteriales/Enterobacteriaceae/Escherichia	Escherichia coli	nr	functional	502	1515	normal	normal	predicted functional	no	as annotated (verified by blast)	as annotated (verified by blast)
AF326777.3	57903205	Bacteria/Proteobacteria/Gammaproteobacteria/Enterobacteriales/Enterobacteriaceae/Shigella	Shigella flexneri 2a	nr	functional	502	1515	normal	normal	predicted functional	no	as annotated (verified by blast)	as annotated (verified by blast)
DQ647028.2	198240902	Bacteria/Proteobacteria/Gammaproteobacteria/Enterobacteriales/Enterobacteriaceae/Salmonella	Salmonella enterica subsp. enterica serovar Newport	nr	functional	502	1515	normal	normal	predicted functional	no	as annotated (verified by blast)	as annotated (verified by blast)
GQ422826.1	257043816	Bacteria/Proteobacteria/Gammaproteobacteria/Enterobacteriales/Enterobacteriaceae/Enterobacter/Enterobacter cloacae complex	Enterobacter cloacae	nr	functional	502	1515	normal	normal	predicted functional	no	as annotated (verified by blast)	as annotated (verified by blast)
AY115475.1	21898660	Bacteria/environmental samples	uncultured bacterium	nr	functional	502	1515	normal	normal	predicted functional	no	as annotated (verified by blast)	as annotated (verified by blast)
DQ390454.1	89513164	Bacteria/Proteobacteria/Gammaproteobacteria/Enterobacteriales/Enterobacteriaceae/Escherichia	Escherichia coli	nr	functional	502	1515	normal	normal	predicted functional	no	as annotated (verified by blast)	as annotated (verified by blast)
EF408254.1	151564268	Bacteria/Proteobacteria/Gammaproteobacteria/Enterobacteriales/Enterobacteriaceae/Klebsiella	Klebsiella pneumoniae	nr	functional	502	1515	normal	normal	predicted functional	no	as annotated (verified by blast)	as annotated (verified by blast)
AJ863570.1	77733972	other sequences/plasmids	IncP-1beta multiresistance plasmid pB8	nr	functional	502	1515	normal	normal	predicted functional	no	as annotated (verified by blast)	as annotated (verified by blast)
AJ517791.1	34556019	Bacteria/Proteobacteria/Gammaproteobacteria/Aeromonadales/Aeromonadaceae/Aeromonas	Aeromonas salmonicida	nr	functional	502	1515	normal	normal	predicted functional	no	as annotated (verified by blast)	as annotated (verified by blast)
AF164956.1	9836704	Bacteria/Actinobacteria/Actinobacteridae/Actinomycetales/Corynebacterineae/Corynebacteriaceae/Corynebacterium	Corynebacterium glutamicum	nr	functional	502	1515	normal	normal	predicted functional	no	as annotated (verified by blast)	as annotated (verified by blast)
AB462903.1	238773819	Bacteria/Proteobacteria/Gammaproteobacteria/Pseudomonadales/Pseudomonadaceae/Pseudomonas	Pseudomonas aeruginosa	nr	functional	502	1515	normal	normal	predicted functional	no	as annotated (verified by blast)	as annotated (verified by blast)
AJ634050.2	82653444	Bacteria/Proteobacteria/Gammaproteobacteria/Pseudomonadales/Pseudomonadaceae/Pseudomonas	Pseudomonas aeruginosa	nr	functional	502	1515	normal	normal	predicted functional	no	as annotated (verified by blast)	as annotated (verified by blast)
CP000603.1	133905277	Bacteria/Proteobacteria/Gammaproteobacteria/Enterobacteriales/Enterobacteriaceae/Yersinia	Yersinia pestis biovar Orientalis str. IP275	nr	functional	502	1515	normal	normal	predicted functional	no	as annotated (verified by blast)	as annotated (verified by blast)
CP000863.1	183207914	Bacteria/Proteobacteria/Gammaproteobacteria/Pseudomonadales/Moraxellaceae/Acinetobacter	Acinetobacter baumannii ACICU	nr	functional	502	1515	normal	normal	predicted functional	no	as annotated (verified by blast)	as annotated (verified by blast)
CP000645.1	142855988	Bacteria/Proteobacteria/Gammaproteobacteria/Aeromonadales/Aeromonadaceae/Aeromonas	Aeromonas salmonicida subsp. salmonicida A449	nr	functional	502	1515	normal	normal	predicted functional	no	as annotated (verified by blast)	as annotated (verified by blast)
CP000971.1	170522036	Bacteria/Proteobacteria/Gammaproteobacteria/Enterobacteriales/Enterobacteriaceae/Escherichia	Escherichia coli SMS-3-5	nr	functional	502	1515	normal	normal	predicted functional	no	as annotated (verified by blast)	as annotated (verified by blast)
AF071413.3	37790303	Bacteria/Proteobacteria/Gammaproteobacteria/Enterobacteriales/Enterobacteriaceae/Escherichia	Escherichia coli	nr	functional	502	1515	normal	normal	predicted functional	no	as annotated (verified by blast)	as annotated (verified by blast)
AL513383.1	16505740	Bacteria/Proteobacteria/Gammaproteobacteria/Enterobacteriales/Enterobacteriaceae/Salmonella/Salmonella enterica subsp. enterica serovar Typhi	Salmonella enterica subsp. enterica serovar Typhi str. CT18	nr	functional	502	1515	normal	normal	predicted functional	no	as annotated (verified by blast)	as annotated (verified by blast)
GQ293500.1	289065318	Bacteria/Proteobacteria/Gammaproteobacteria/Enterobacteriales/Enterobacteriaceae/Escherichia	Escherichia coli	nr	functional	502	1515	normal	normal	predicted functional	no	as annotated (verified by blast)	as annotated (verified by blast)
AY214164.3	57903207	Bacteria/Proteobacteria/Gammaproteobacteria/Enterobacteriales/Enterobacteriaceae/Escherichia	Escherichia coli	nr	functional	502	1515	normal	normal	predicted functional	no	as annotated (verified by blast)	as annotated (verified by blast)
U49101.1	1292927	Bacteria/Proteobacteria/Gammaproteobacteria/Pseudomonadales/Pseudomonadaceae/Pseudomonas	Pseudomonas aeruginosa	nr	functional	502	1515	normal	normal	predicted functional	no	as annotated (verified by blast)	as annotated (verified by blast)
FJ621586.1	229561407	Bacteria/Proteobacteria/Gammaproteobacteria/Enterobacteriales/Enterobacteriaceae/Escherichia	Escherichia coli	nr	functional	502	1515	normal	normal	predicted functional	no	as annotated (verified by blast)	as annotated (verified by blast)
EF577409.1	148455792	Bacteria/Proteobacteria/Gammaproteobacteria/Pseudomonadales/Pseudomonadaceae/Pseudomonas	Pseudomonas putida	nr	functional	502	1515	normal	normal	predicted functional	no	as annotated (verified by blast)	as annotated (verified by blast)
AM283490.1	110350566	Bacteria/Proteobacteria/Gammaproteobacteria/Pseudomonadales/Moraxellaceae/Acinetobacter	Acinetobacter baumannii	nr	functional	502	1515	normal	normal	predicted functional	no	as annotated (verified by blast)	as annotated (verified by blast)
BR000038.1	86212197	Bacteria/Proteobacteria/Gammaproteobacteria/Enterobacteriales/Enterobacteriaceae/Escherichia	Escherichia coli	nr	functional	502	1515	normal	normal	predicted functional	no	as annotated (verified by blast)	as annotated (verified by blast)
EF382672.1	146150962	Bacteria/Proteobacteria/Gammaproteobacteria/Enterobacteriales/Enterobacteriaceae/Klebsiella	Klebsiella pneumoniae	nr	functional	502	1515	normal	normal	predicted functional	no	as annotated (verified by blast)	as annotated (verified by blast)
EF577407.1	148455767	Bacteria/Proteobacteria/Gammaproteobacteria/Pseudomonadales/Pseudomonadaceae/Pseudomonas	Pseudomonas aeruginosa	nr	functional	502	1515	normal	normal	predicted functional	no	as annotated (verified by blast)	as annotated (verified by blast)
AY551331.1	48526056	Bacteria/Proteobacteria/Gammaproteobacteria/Enterobacteriales/Enterobacteriaceae/Salmonella	Salmonella enterica subsp. enterica serovar Choleraesuis	nr	functional	502	1515	normal	normal	predicted functional	no	as annotated (verified by blast)	as annotated (verified by blast)
AY963803.5	239842527	Bacteria/Proteobacteria/Gammaproteobacteria/Enterobacteriales/Enterobacteriaceae/Salmonella	Salmonella enterica subsp. enterica	nr	functional	502	1515	normal	normal	predicted functional	no	as annotated (verified by blast)	as annotated (verified by blast)
DQ315788.1	85376207	Bacteria/Proteobacteria/Gammaproteobacteria/Pseudomonadales/Pseudomonadaceae/Pseudomonas	Pseudomonas aeruginosa	nr	functional	502	1515	normal	normal	predicted functional	no	as annotated (verified by blast)	as annotated (verified by blast)
GU592829.1	294884929	Bacteria/Proteobacteria/Gammaproteobacteria/Pseudomonadales/Pseudomonadaceae/Pseudomonas	Pseudomonas aeruginosa	nr	functional	502	1515	normal	normal	predicted functional	no	as annotated (verified by blast)	as annotated (verified by blast)
EU886981.1	208436690	Bacteria/Proteobacteria/Gammaproteobacteria/Pseudomonadales/Pseudomonadaceae/Pseudomonas	Pseudomonas aeruginosa	nr	functional	502	1515	normal	normal	predicted functional	no	as annotated (verified by blast)	as annotated (verified by blast)
AF047479.2	213958578	other sequences/plasmids	Plasmid NR79	nr	functional	502	1515	normal	normal	predicted functional	no	as annotated (verified by blast)	as annotated (verified by blast)
FJ172370.3	239840488	Bacteria/Proteobacteria/Gammaproteobacteria/Pseudomonadales/Moraxellaceae/Acinetobacter	Acinetobacter baumannii	nr	functional	502	1515	normal	normal	predicted functional	no	as annotated (verified by blast)	as annotated (verified by blast)
AJ851089.1	62550774	Bacteria/environmental samples	uncultured bacterium	nr	functional	502	1515	normal	normal	predicted functional	no	as annotated (verified by blast)	as annotated (verified by blast)
DQ112355.1	70905580	Bacteria/Proteobacteria/Gammaproteobacteria/Pseudomonadales/Moraxellaceae/Acinetobacter	Acinetobacter baumannii	nr	functional	502	1515	normal	normal	predicted functional	no	as annotated (verified by blast)	as annotated (verified by blast)
FJ621588.1	229561762	Bacteria/Proteobacteria/Gammaproteobacteria/Enterobacteriales/Enterobacteriaceae/Escherichia	Escherichia coli	nr	functional	502	1515	normal	normal	predicted functional	no	as annotated (verified by blast)	as annotated (verified by blast)
CP001383.1	281599365	Bacteria/Proteobacteria/Gammaproteobacteria/Enterobacteriales/Enterobacteriaceae/Shigella	Shigella flexneri 2002017	nr	functional	502	1515	normal	normal	predicted functional	no	as annotated (verified by blast)	as annotated (verified by blast)
FJ004895.1	225730197	Bacteria/Proteobacteria/Gammaproteobacteria/Enterobacteriales/Enterobacteriaceae/Enterobacter	Enterobacter aerogenes	nr	functional	502	1515	normal	normal	predicted functional	no	as annotated (verified by blast)	as annotated (verified by blast)
FN554766.1	284919779	Bacteria/Proteobacteria/Gammaproteobacteria/Enterobacteriales/Enterobacteriaceae/Escherichia	Escherichia coli 042	nr	functional	502	1515	normal	normal	predicted functional	no	as annotated (verified by blast)	as annotated (verified by blast)
AF034958.3	212332617	Bacteria/Proteobacteria/Gammaproteobacteria/Enterobacteriales/Enterobacteriaceae/Enterobacter	Enterobacter aerogenes	nr	functional	502	1515	normal	normal	predicted functional	no	blast	blast
FJ501977.1	253559512	Bacteria/Proteobacteria/Gammaproteobacteria/Xanthomonadales/Xanthomonadaceae/Xanthomonas	Xanthomonas oryzae pv. oryzae	nr	functional	502	1515	normal	normal	predicted functional	no	as annotated (verified by blast)	as annotated (verified by blast)
GQ396666.1	257123760	Bacteria/Proteobacteria/Gammaproteobacteria/Pseudomonadales/Pseudomonadaceae/Pseudomonas	Pseudomonas aeruginosa	nr	functional	502	1515	normal	normal	predicted functional	no	as annotated (verified by blast)	as annotated (verified by blast)
X72585.1	288626	Bacteria/Proteobacteria/Gammaproteobacteria/Enterobacteriales/Enterobacteriaceae/Klebsiella	Klebsiella aerogenes	nr	functional	502	1515	normal	normal	predicted functional	no	as annotated (verified by blast)	as annotated (verified by blast)
FM897214.1	222353662	Bacteria/Proteobacteria/Gammaproteobacteria/Pseudomonadales/Pseudomonadaceae/Pseudomonas	Pseudomonas aeruginosa	nr	functional	502	1515	normal	normal	predicted functional	no	as annotated (verified by blast)	as annotated (verified by blast)
AJ550807.1	33086392	Bacteria/Proteobacteria/Gammaproteobacteria/Pseudomonadales/Pseudomonadaceae/Pseudomonas	Pseudomonas aeruginosa	nr	functional	502	1515	normal	normal	predicted functional	no	as annotated (verified by blast)	as annotated (verified by blast)
DQ923619.1	116294893	Bacteria/Proteobacteria/Gammaproteobacteria/Enterobacteriales/Enterobacteriaceae/Shigella	Shigella flexneri 5	nr	functional	502	1515	normal	normal	predicted functional	no	as annotated (verified by blast)	as annotated (verified by blast)
FJ183470.1	207581346	Bacteria/Proteobacteria/Gammaproteobacteria/Enterobacteriales/Enterobacteriaceae/Salmonella	Salmonella enterica subsp. enterica serovar Newport	nr	functional	502	1515	normal	normal	predicted functional	no	as annotated (verified by blast)	as annotated (verified by blast)
AF078527.1	3764091	Bacteria/Proteobacteria/Gammaproteobacteria/Pseudomonadales/Pseudomonadaceae/Pseudomonas	Pseudomonas aeruginosa	nr	functional	502	1515	normal	normal	predicted functional	no	as annotated (verified by blast)	as annotated (verified by blast)
AJ628353.1	45502087	Bacteria/Proteobacteria/Gammaproteobacteria/Enterobacteriales/Enterobacteriaceae/Salmonella	Salmonella enterica	nr	functional	502	1515	normal	normal	predicted functional	no	as annotated (verified by blast)	as annotated (verified by blast)
EU930362.1	197359177	Bacteria/Proteobacteria/Gammaproteobacteria/Pseudomonadales/Pseudomonadaceae/Pseudomonas	Pseudomonas aeruginosa	nr	functional	502	1515	normal	normal	predicted functional	no	as annotated (verified by blast)	as annotated (verified by blast)
AJ628135.2	72416444	Bacteria/Proteobacteria/Gammaproteobacteria/Pseudomonadales/Pseudomonadaceae/Pseudomonas	Pseudomonas aeruginosa	nr	functional	502	1515	normal	normal	predicted functional	no	as annotated (verified by blast)	as annotated (verified by blast)
FN568351.1	290964838	Bacteria/Proteobacteria/Gammaproteobacteria/Enterobacteriales/Enterobacteriaceae/Kluyvera	Kluyvera georgiana	nr	functional	502	1515	normal	normal	predicted functional	no	as annotated (verified by blast)	as annotated (verified by blast)
AJ969234.1	118402695	Bacteria/Proteobacteria/Gammaproteobacteria/Pseudomonadales/Pseudomonadaceae/Pseudomonas	Pseudomonas aeruginosa	nr	functional	502	1515	normal	normal	predicted functional	no	as annotated (verified by blast)	as annotated (verified by blast)
DQ227350.1	78057537	Bacteria/Proteobacteria/Gammaproteobacteria/Vibrionales/Vibrionaceae/Vibrio	Vibrio cholerae	nr	functional	502	1515	normal	normal	predicted functional	no	as annotated (verified by blast)	as annotated (verified by blast)
AF156486.1	6752459	Bacteria/Proteobacteria/Gammaproteobacteria/Enterobacteriales/Enterobacteriaceae/Klebsiella	Klebsiella pneumoniae	nr	functional	502	1515	normal	normal	predicted functional	no	as annotated (verified by blast)	as annotated (verified by blast)
EU327991.1	170293902	Bacteria/Proteobacteria/Betaproteobacteria/Rhodocyclales/Rhodocyclaceae/Thauera	Thauera sp. B4	nr	functional	502	1515	normal	normal	predicted functional	no	as annotated (verified by blast)	as annotated (verified by blast)
GQ202693.1	247712941	Bacteria/Proteobacteria/Gammaproteobacteria/Pseudomonadales/Pseudomonadaceae/Pseudomonas	Pseudomonas aeruginosa	nr	functional	502	1515	normal	normal	predicted functional	no	as annotated (verified by blast)	as annotated (verified by blast)
AY444814.1	42563726	Bacteria/Proteobacteria/Gammaproteobacteria/Pseudomonadales/Pseudomonadaceae/Pseudomonas	Pseudomonas aeruginosa	nr	functional	502	1515	normal	normal	predicted functional	no	as annotated (verified by blast)	as annotated (verified by blast)
AM886293.1	172051323	Bacteria/Proteobacteria/Gammaproteobacteria/Enterobacteriales/Enterobacteriaceae/Escherichia	Escherichia coli	nr	functional	502	1515	normal	normal	predicted functional	no	as annotated (verified by blast)	as annotated (verified by blast)
AB207867.1	83627312	Bacteria/Proteobacteria/Gammaproteobacteria/Enterobacteriales/Enterobacteriaceae/Escherichia	Escherichia coli	nr	functional	502	1515	normal	normal	predicted functional	no	as annotated (verified by blast)	as annotated (verified by blast)
AY123253.3	40795472	Bacteria/Proteobacteria/Gammaproteobacteria/Enterobacteriales/Enterobacteriaceae/Klebsiella	Klebsiella pneumoniae	nr	functional	502	1515	normal	normal	predicted functional	no	as annotated (verified by blast)	as annotated (verified by blast)
AF071555.1	4063850	Bacteria/Proteobacteria/Gammaproteobacteria/Enterobacteriales/Enterobacteriaceae/Salmonella/Salmonella enterica subsp. enterica serovar Typhimurium	Salmonella typhimurium DT104	nr	functional	502	1515	normal	normal	predicted functional	no	as annotated (verified by blast)	as annotated (verified by blast)
DQ517526.1	99867038	Bacteria/Proteobacteria/Gammaproteobacteria/Enterobacteriales/Enterobacteriaceae/Escherichia	Escherichia coli APEC O1	nr	functional	502	1515	normal	normal	predicted functional	no	as annotated (verified by blast)	as annotated (verified by blast)
EU543272.1	170785720	Bacteria/Proteobacteria/Gammaproteobacteria/Enterobacteriales/Enterobacteriaceae/Klebsiella	Klebsiella pneumoniae	nr	functional	502	1515	normal	normal	predicted functional	no	as annotated (verified by blast)	as annotated (verified by blast)
AJ871915.1	57208124	Bacteria/Actinobacteria/Actinobacteridae/Actinomycetales/Corynebacterineae/Corynebacteriaceae/Corynebacterium	Corynebacterium amycolatum	nr	functional	502	1515	normal	normal	predicted functional	no	as annotated (verified by blast)	as annotated (verified by blast)
GQ857074.1	289551903	Bacteria/Proteobacteria/Gammaproteobacteria/Pseudomonadales/Pseudomonadaceae/Pseudomonas	Pseudomonas putida	nr	functional	502	1515	normal	normal	predicted functional	no	as annotated (verified by blast)	as annotated (verified by blast)
M33633.1	155035	Bacteria/Proteobacteria/Gammaproteobacteria/Enterobacteriales/Enterobacteriaceae/Escherichia	Escherichia coli	nr	functional	502	1515	normal	normal	predicted functional	no	as annotated (verified by blast)	as annotated (verified by blast)
AF445082.1	17386059	Bacteria/Proteobacteria/Gammaproteobacteria/Pseudomonadales/Moraxellaceae/Acinetobacter	Acinetobacter baumannii	nr	functional	502	1515	normal	normal	predicted functional	no	as annotated (verified by blast)	as annotated (verified by blast)
X15852.1	45765	other sequences/plasmids	Plasmid R1033	nr	functional	502	1515	normal	normal	predicted functional	no	as annotated (verified by blast)	as annotated (verified by blast)
M95287.4	15193453	other sequences/plasmids	Plasmid R46	nr	functional	502	1515	normal	normal	predicted functional	no	as annotated (verified by blast)	as annotated (verified by blast)
DQ393569.1	88702677	Bacteria/Proteobacteria/Betaproteobacteria/Burkholderiales/Alcaligenaceae/Achromobacter	Achromobacter xylosoxidans	nr	functional	502	1515	normal	normal	predicted functional	no	as annotated (verified by blast)	as annotated (verified by blast)
AY259086.1	30349182	Bacteria/Proteobacteria/Gammaproteobacteria/Enterobacteriales/Enterobacteriaceae/Escherichia	Escherichia coli	nr	functional	502	1515	normal	normal	predicted functional	no	as annotated (verified by blast)	as annotated (verified by blast)
DQ364638.1	89033265	Bacteria/Proteobacteria/Gammaproteobacteria/Enterobacteriales/Enterobacteriaceae/Escherichia	Escherichia coli	nr	functional	502	1515	normal	normal	predicted functional	no	as annotated (verified by blast)	as annotated (verified by blast)
CR376602.1	51470556	Bacteria/Proteobacteria/Gammaproteobacteria/Aeromonadales/Aeromonadaceae/Aeromonas	Aeromonas punctata	nr	functional	502	1515	normal	normal	predicted functional	no	as annotated (verified by blast)	as annotated (verified by blast)
AY574195.1	45925934	Bacteria/Proteobacteria/Gammaproteobacteria/Enterobacteriales/Enterobacteriaceae/Shigella	Shigella flexneri 2a	nr	functional	502	1515	normal	normal	predicted functional	no	as annotated (verified by blast)	as annotated (verified by blast)
EU195449.1	165928586	Bacteria/Proteobacteria/Gammaproteobacteria/Enterobacteriales/Enterobacteriaceae/Klebsiella	Klebsiella pneumoniae	nr	functional	502	1515	normal	normal	predicted functional	no	as annotated (verified by blast)	as annotated (verified by blast)
EU780013.1	192822642	Bacteria/Proteobacteria/Gammaproteobacteria/Enterobacteriales/Enterobacteriaceae/Klebsiella	Klebsiella pneumoniae	nr	functional	502	1515	normal	normal	predicted functional	no	as annotated (verified by blast)	as annotated (verified by blast)
EF118171.1	122891986	Bacteria/Proteobacteria/Gammaproteobacteria/Aeromonadales/Aeromonadaceae/Aeromonas	Aeromonas punctata	nr	functional	502	1515	normal	normal	predicted functional	no	as annotated (verified by blast)	as annotated (verified by blast)
GU189577.2	291464130	Bacteria/Proteobacteria/Gammaproteobacteria/Enterobacteriales/Enterobacteriaceae/Klebsiella	Klebsiella oxytoca	nr	functional	502	1515	normal	normal	predicted functional	no	as annotated (verified by blast)	as annotated (verified by blast)
X12868.1	45672	other sequences/plasmids	Plasmid pLMO20	nr	functional	502	1515	normal	normal	predicted functional	no	as annotated (verified by blast)	as annotated (verified by blast)
AM991977.1	194337936	Bacteria/Proteobacteria/Gammaproteobacteria/Enterobacteriales/Enterobacteriaceae/Salmonella	Salmonella enterica subsp. enterica serovar Typhimurium	nr	functional	502	1515	normal	normal	predicted functional	no	as annotated (verified by blast)	as annotated (verified by blast)
FJ627181.1	223868913	Bacteria/Proteobacteria/Gammaproteobacteria/Enterobacteriales/Enterobacteriaceae/Klebsiella	Klebsiella oxytoca	nr	functional	502	1515	normal	normal	predicted functional	no	as annotated (verified by blast)	as annotated (verified by blast)
AJ517790.2	29329826	Bacteria/Proteobacteria/Gammaproteobacteria/Aeromonadales/Aeromonadaceae/Aeromonas	Aeromonas salmonicida	nr	functional	502	1515	normal	normal	predicted functional	no	as annotated (verified by blast)	as annotated (verified by blast)
EU591509.1	190682998	Bacteria/Proteobacteria/Gammaproteobacteria/Enterobacteriales/Enterobacteriaceae/Enterobacter/Enterobacter cloacae complex	Enterobacter cloacae	nr	functional	502	1515	normal	normal	predicted functional	no	as annotated (verified by blast)	as annotated (verified by blast)
GQ150541.1	283484042	Bacteria/Proteobacteria/Gammaproteobacteria/Enterobacteriales/Enterobacteriaceae/Salmonella	Salmonella enterica subsp. enterica serovar Typhimurium	nr	functional	502	1515	normal	normal	predicted functional	no	as annotated (verified by blast)	as annotated (verified by blast)
AF255921.1	8118289	Bacteria/Proteobacteria/Gammaproteobacteria/Enterobacteriales/Enterobacteriaceae/Shigella	Shigella flexneri	nr	functional	502	1515	normal	normal	predicted functional	no	as annotated (verified by blast)	as annotated (verified by blast)
AF263520.1	13344937	Bacteria/Proteobacteria/Gammaproteobacteria/Pseudomonadales/Pseudomonadaceae/Pseudomonas	Pseudomonas aeruginosa	nr	functional	502	1515	normal	normal	predicted functional	no	as annotated (verified by blast)	as annotated (verified by blast)
DQ310703.1	84180552	Bacteria/Proteobacteria/Gammaproteobacteria/Vibrionales/Vibrionaceae/Vibrio	Vibrio cholerae	nr	functional	502	1515	normal	normal	predicted functional	no	as annotated (verified by blast)	as annotated (verified by blast)
AJ640197.1	47155068	Bacteria/Proteobacteria/Gammaproteobacteria/Pseudomonadales/Moraxellaceae/Acinetobacter	Acinetobacter baumannii	nr	functional	502	1515	normal	normal	predicted functional	no	as annotated (verified by blast)	as annotated (verified by blast)
CP000650.1	150958513	Bacteria/Proteobacteria/Gammaproteobacteria/Enterobacteriales/Enterobacteriaceae/Klebsiella	Klebsiella pneumoniae subsp. pneumoniae MGH 78578	nr	functional	502	1515	normal	normal	predicted functional	no	as annotated (verified by blast)	as annotated (verified by blast)
DQ372710.1	92112115	Bacteria/Proteobacteria/Betaproteobacteria/Burkholderiales/Comamonadaceae/Acidovorax	Acidovorax sp. MUL2G8	nr	functional	502	1515	normal	normal	predicted functional	no	as annotated (verified by blast)	as annotated (verified by blast)
DQ023222.1	66277416	Bacteria/Proteobacteria/Gammaproteobacteria/Enterobacteriales/Enterobacteriaceae/Enterobacter/Enterobacter cloacae complex	Enterobacter cloacae	nr	functional	502	1515	normal	normal	predicted functional	no	as annotated (verified by blast)	as annotated (verified by blast)
AJ564903.1	31746361	Bacteria/environmental samples	uncultured bacterium	nr	functional	502	1515	normal	normal	predicted functional	no	as annotated (verified by blast)	as annotated (verified by blast)
J02967.2	214011892	other sequences/plasmids	Plasmid RGN238	nr	functional	502	1515	normal	normal	predicted functional	no	as annotated (verified by blast)	as annotated (verified by blast)
DQ831141.1	114147191	Bacteria/Proteobacteria/Gammaproteobacteria/Enterobacteriales/Enterobacteriaceae/Klebsiella	Klebsiella pneumoniae	nr	functional	502	1515	normal	normal	predicted functional	no	as annotated (verified by blast)	as annotated (verified by blast)
AJ698325.1	54969619	Bacteria/environmental samples	uncultured bacterium	nr	functional	502	1515	normal	normal	predicted functional	no	as annotated (verified by blast)	as annotated (verified by blast)
AJ310778.1	17383994	Bacteria/Proteobacteria/Gammaproteobacteria/Enterobacteriales/Enterobacteriaceae/Salmonella	Salmonella enterica subsp. enterica serovar Typhimurium	nr	functional	502	1515	normal	normal	predicted functional	no	as annotated (verified by blast)	as annotated (verified by blast)
AJ310778.1	17383994	Bacteria/Proteobacteria/Gammaproteobacteria/Enterobacteriales/Enterobacteriaceae/Salmonella	Salmonella enterica subsp. enterica serovar Typhimurium	nr	functional	502	1515	normal	normal	predicted functional	no	as annotated (verified by blast)	as annotated (verified by blast)
AF313472.2	117321883	Bacteria/Proteobacteria/Gammaproteobacteria/Pseudomonadales/Pseudomonadaceae/Pseudomonas	Pseudomonas aeruginosa	nr	functional	502	1515	normal	normal	predicted functional	no	as annotated (verified by blast)	as annotated (verified by blast)
AM180753.1	110346524	Bacteria/Proteobacteria/Gammaproteobacteria/Pseudomonadales/Pseudomonadaceae/Pseudomonas	Pseudomonas aeruginosa	nr	functional	502	1515	normal	normal	predicted functional	no	as annotated (verified by blast)	as annotated (verified by blast)
ADGU01000074.1	288325835	Bacteria	bacterium S5	wgs	functional	502	1515	normal	normal	predicted functional	no	as annotated (verified by blast)	as annotated (verified by blast)
NZ_AAJX02000088.1	194430534	Bacteria/Proteobacteria/Gammaproteobacteria/Enterobacteriales/Enterobacteriaceae/Escherichia	Escherichia coli B171	wgs	functional	502	1515	normal	normal	predicted functional	no	as annotated (verified by blast)	as annotated (verified by blast)
NZ_ABEJ01000032.1	153901864	SL480 Bacteria/Proteobacteria/Gammaproteobacteria/Enterobacteriales/Enterobacteriaceae/Salmonella	Salmonella enterica subsp. enterica serovar Schwarzengrund str.	wgs	functional	502	1515	normal	normal	predicted functional	no	as annotated (verified by blast)	as annotated (verified by blast)
NZ_AAMK02000039.1	194439821	Bacteria/Proteobacteria/Gammaproteobacteria/Enterobacteriales/Enterobacteriaceae/Escherichia	Escherichia coli 101-1	wgs	functional	502	1515	normal	normal	predicted functional	no	as annotated (verified by blast)	as annotated (verified by blast)
ADBC01000002.1	291093509	Bacteria/Proteobacteria/Gammaproteobacteria/Enterobacteriales/Enterobacteriaceae/Escherichia	Escherichia coli H299	wgs	functional	502	1515	normal	normal	predicted functional	no	blast	blast
NZ_ABFH02000001.1	200386478	Bacteria/Proteobacteria/Gammaproteobacteria/Enterobacteriales/Enterobacteriaceae/Salmonella/Salmonella enterica subsp. enterica serovar Virchow	Salmonella enterica subsp. enterica serovar Virchow str. SL491	wgs	functional	502	1515	normal	normal	predicted functional	no	as annotated (verified by blast)	as annotated (verified by blast)
ACYS01000165.1	260082448	Bacteria/Proteobacteria/Gammaproteobacteria/Pseudomonadales/Moraxellaceae/Acinetobacter	Acinetobacter sp. 6014059	wgs	functional	502	1515	normal	normal	predicted functional	no	blast	blast
NZ_AAWE01000022.1	120613802	Bacteria/Proteobacteria/Gammaproteobacteria/Vibrionales/Vibrionaceae/Vibrio	Vibrio cholerae B33	wgs	functional	502	1515	normal	normal	predicted functional	no	blast	as annotated (verified by blast)
AAOS02000011.1	165913934	Bacteria/Proteobacteria/Gammaproteobacteria/Enterobacteriales/Enterobacteriaceae/Yersinia	Yersinia pestis biovar Orientalis str. IP275	wgs	functional	502	1515	normal	normal	predicted functional	no	as annotated (verified by blast)	as annotated (verified by blast)
ACXI01000050.1	291093159	Bacteria/Proteobacteria/Gammaproteobacteria/Enterobacteriales/Enterobacteriaceae/Escherichia	Escherichia coli FVEC1412	wgs	functional	502	1515	normal	normal	predicted functional	no	blast	blast
AACY024096042.1	129595163	unclassified sequences/metagenomes/ecological metagenomes	marine metagenome	env	functional	502	1515	normal	normal	predicted functional	no	blast	blast
CP001232.1	215252832	Bacteria/Proteobacteria/Gammaproteobacteria/Enterobacteriales/Enterobacteriaceae/Escherichia	Escherichia coli	nr	functional	502	1620	divergent (7/42)	normal	predicted functional	no	as annotated (verified by blast)	as annotated (verified by blast)
AY524415.2	45332239	Bacteria/Proteobacteria/Gammaproteobacteria/Enterobacteriales/Enterobacteriaceae/Salmonella	Salmonella enterica subsp. enterica serovar Typhimurium	nr	functional	502	1620	divergent (7/42)	normal	predicted functional	no	as annotated (verified by blast)	as annotated (verified by blast)
FN432031.1	261857267	Bacteria/Proteobacteria/Gammaproteobacteria/Enterobacteriales/Enterobacteriaceae/Salmonella	Salmonella enterica subsp. enterica serovar Typhimurium	nr	functional	502	1620	divergent (7/42)	normal	predicted functional	no	as annotated (verified by blast)	as annotated (verified by blast)
AJ245670.3	57635337	Bacteria/Proteobacteria/Gammaproteobacteria/Enterobacteriales/Enterobacteriaceae/Salmonella	Salmonella enterica subsp. enterica serovar Typhimurium	nr	functional	502	1506	normal	normal	predicted functional	no	as annotated (verified by blast)	as annotated (verified by blast)
CP001182.1	213054530	Bacteria/Proteobacteria/Gammaproteobacteria/Pseudomonadales/Moraxellaceae/Acinetobacter	Acinetobacter baumannii AB0057	nr	functional	502	1536	normal	normal	predicted functional	no	as annotated (verified by blast)	as annotated (verified by blast)
ADHB01000264.1	284469603	Bacteria/Proteobacteria/Gammaproteobacteria/Pseudomonadales/Moraxellaceae/Acinetobacter	Acinetobacter baumannii AB059	wgs	functional	502	1536	normal	normal	predicted functional	no	blast	blast
ADGZ01000263.1	284470567	Bacteria/Proteobacteria/Gammaproteobacteria/Pseudomonadales/Moraxellaceae/Acinetobacter	Acinetobacter baumannii AB056	wgs	functional	502	1536	normal	normal	predicted functional	no	blast	blast
CP001220.1	262206648	Bacteria/Proteobacteria/Betaproteobacteria/Burkholderiales/Comamonadaceae/Comamonas	Comamonas testosteroni CNB-2	nr	functional	502	1503	normal	normal	predicted functional	no	as annotated (verified by blast)	as annotated (verified by blast)
EU269034.2	168805276	Bacteria/Proteobacteria/Gammaproteobacteria/Enterobacteriales/Enterobacteriaceae/Klebsiella	Klebsiella pneumoniae	nr	functional	502	1455	normal	normal	predicted functional	no	as annotated (verified by blast)	as annotated (verified by blast)
AB366440.1	159885254	Bacteria/Proteobacteria/Gammaproteobacteria/Enterobacteriales/Enterobacteriaceae/Salmonella	Salmonella enterica subsp. enterica serovar Choleraesuis	nr	functional	502	1506	normal	normal	predicted functional	no	as annotated (verified by blast)	blast
DQ533990.1	108861475	Bacteria/Proteobacteria/Gammaproteobacteria/Enterobacteriales/Enterobacteriaceae/Providencia	Providencia stuartii	nr	functional	502	1479	normal	normal	predicted functional	no	as annotated (verified by blast) - alternative at 481	as annotated (verified by blast)
EU780012.1	208972753	Bacteria/Proteobacteria/Gammaproteobacteria/Enterobacteriales/Enterobacteriaceae/Escherichia	Escherichia coli	nr	functional	502	1479	normal	normal	predicted functional	no	as annotated (verified by blast) - alternative at 481	as annotated (verified by blast)
DQ533991.1	108861488	Bacteria/Proteobacteria/Gammaproteobacteria/Enterobacteriales/Enterobacteriaceae/Providencia	Providencia stuartii	nr	functional	502	1479	normal	normal	predicted functional	no	as annotated (verified by blast) - alternative at 481	as annotated (verified by blast)
CP000148.1	78192483	Bacteria/Proteobacteria/Deltaproteobacteria/Desulfuromonadales/Geobacteraceae/Geobacter	Geobacter metallireducens GS-15	nr	functional	502	1506	normal	normal	predicted functional	no	as annotated (verified by blast) - alternative at 517	as annotated (verified by blast)
CP001089.1	189419341	Bacteria/Proteobacteria/Deltaproteobacteria/Desulfuromonadales/Geobacteraceae/Geobacter	Geobacter lovleyi SZ	nr	functional	502	1479	normal	normal	predicted functional despite minor mutations: P206S [217-PST]	no	as annotated (verified by blast) - alternative at 454	as annotated (verified by blast)
CT573073.1	91203347	Bacteria/Planctomycetes/Planctomycetacia/Planctomycetales/Candidatus Kuenenia	Candidatus Kuenenia stuttgartiensis	nr	functional	502	1536	normal	normal	predicted functional	no	blast - alternative at 394- 325- 319	as annotated (verified by blast)
AAOA01000003.1	88701206	Bacteria/Proteobacteria/Gammaproteobacteria/Congregibacter	Congregibacter litoralis KT71	wgs	functional	502	1494	normal	normal	predicted functional	no	as annotated (verified by blast) - alternative at 445	as annotated (verified by blast)
AY126447.1	28866932	Bacteria/Proteobacteria/Gammaproteobacteria/Vibrionales/Vibrionaceae/Listonella	Listonella anguillarum	nr	functional	502	1464	normal	normal	predicted functional	no	as annotated (verified by blast)	as annotated (verified by blast)
NZ_ABCK01000010.1	149197926	Bacteria/Lentisphaerae/Lentisphaerales/Lentisphaeraceae/Lentisphaera	Lentisphaera araneosa HTCC2155	wgs	functional	502	1761	normal	normal	predicted functional	no	as annotated (verified by blast) - alternative at 499	as annotated (verified by blast)
CP001101.1	189494441	Bacteria/Chlorobi/Chlorobia/Chlorobiales/Chlorobiaceae/Chlorobium/Pelodictyon group/Chlorobium	Chlorobium phaeobacteroides BS1	nr	functional	502	1728	normal	normal	predicted functional despite minor mutations: L290M [295-LIVM]	no	as annotated (verified by blast)	as annotated (verified by blast)
NZ_ABCK01000013.1	149198378	Bacteria/Lentisphaerae/Lentisphaerales/Lentisphaeraceae/Lentisphaera	Lentisphaera araneosa HTCC2155	wgs	functional	502	1776	normal	normal	predicted functional	no	as annotated (verified by blast) - alternative at 499- 526	as annotated (verified by blast)
NZ_ABCK01000026.1	149199669	Bacteria/Lentisphaerae/Lentisphaerales/Lentisphaeraceae/Lentisphaera	Lentisphaera araneosa HTCC2155	wgs	functional	502	1776	normal	normal	predicted functional	no	as annotated (verified by blast)	as annotated (verified by blast)
AY181034.1	28371753	Bacteria/Proteobacteria/Gammaproteobacteria/Vibrionales/Vibrionaceae/Vibrio	Vibrio natriegens	nr	functional	502	1464	normal	normal	predicted functional despite minor mutations: L201I [202-LIVM]- P202S [203-PST]	no	as annotated (verified by blast)	as annotated (verified by blast)
AY014401.2	26986513	Bacteria/Proteobacteria/Gammaproteobacteria/Vibrionales/Vibrionaceae/Listonella	Listonella pelagia	nr	functional	502	1461	normal	normal	predicted functional despite minor mutations: L201I [202-LIVM]- P202S [203-PST]	no	as annotated (verified by blast)	as annotated (verified by blast)
CP001798.1	291578765	Bacteria/Proteobacteria/Gammaproteobacteria/Chromatiales/Chromatiaceae/Nitrosococcus	Nitrosococcus halophilus Nc4	nr	functional	502	1467	normal	too short compared to best blast hit (9/11)	predicted functional	no	as annotated (verified by blast) - alternative at 457	as annotated (verified by blast)
CP000284.1	91708343	Bacteria/Proteobacteria/Betaproteobacteria/Methylophilales/Methylophilaceae/Methylobacillus	Methylobacillus flagellatus KT	nr	functional	502	1506	normal	normal	predicted functional	no	as annotated (verified by blast)	as annotated (verified by blast)
ABSR01004624.1	197616549	unclassified sequences/metagenomes/ecological metagenomes	freshwater sediment metagenome	env	functional	502	1497	normal	normal	predicted functional despite minor mutations: L210M [214-LIVM]	no	blast	blast
CP001715.1	257044187	Bacteria/Proteobacteria/Betaproteobacteria/Candidatus Accumulibacter	Candidatus Accumulibacter phosphatis clade IIA str. UW-1	nr	functional	502	1524	normal	normal	predicted functional	no	as annotated (verified by blast)	as annotated (verified by blast)
AATO01000140.1	114536347	unclassified sequences/metagenomes	metagenome sequence	env	functional	502	1524	normal	normal	predicted functional	no	blast	blast
AATN01000051.1	114520534	unclassified sequences/metagenomes	metagenome sequence	env	functional	502	1521	normal	normal	predicted functional	no	blast	blast
ACQI01004816.1	239971980	unclassified sequences/metagenomes/ecological metagenomes	hydrothermal vent metagenome	env	functional	502	1482	normal	normal	predicted functional despite minor mutations: L207M [214-LIVM]- Y215F [222-YFWH]	no	blast	blast
CP000142.2	90823168	Bacteria/Proteobacteria/Deltaproteobacteria/Desulfuromonadales/Pelobacteraceae/Pelobacter	Pelobacter carbinolicus DSM 2380	nr	functional	502	1449	normal	too short compared to best blast hit (17/18)	predicted functional	no	blast - alternative at 457	as annotated (verified by blast)
AL954747.1	30407130	Bacteria/Proteobacteria/Betaproteobacteria/Nitrosomonadales/Nitrosomonadaceae/Nitrosomonas	Nitrosomonas europaea ATCC 19718	nr	functional	502	1473	normal	normal	predicted functional	no	as annotated (verified by blast)	as annotated (verified by blast)
ABSI01000017.1	194270327	Bacteria/Verrucomicrobia/Verrucomicrobiae/Verrucomicrobiales	Verrucomicrobiae bacterium DG1235	wgs	functional	502	1482	normal	normal	predicted functional	no	blast - alternative at 454- 448- 433- 421- 415- 301	blast
CP001965.1	291582584	Bacteria/Proteobacteria/Betaproteobacteria/Gallionellales/Gallionellaceae/Sideroxydans	Sideroxydans lithotrophicus ES-1	nr	functional	502	1452	normal	normal	predicted functional	no	blast - alternative at 460- 427	as annotated (verified by blast)
AATN01000130.1	114520455	unclassified sequences/metagenomes	metagenome sequence	env	functional	502	1497	normal	normal	predicted functional	no	blast - alternative at 493	blast
ADDH01000072.1	283971135	Bacteria/Cyanobacteria/Oscillatoriales/Arthrospira	Arthrospira sp. PCC 8005	wgs	functional	502	1476	normal	normal	predicted functional	no	blast - alternative at 496	blast
NZ_AAOF01000031.1	88813686	Bacteria/Proteobacteria/Gammaproteobacteria/Chromatiales/Ectothiorhodospiraceae/Nitrococcus	Nitrococcus mobilis Nb-231	wgs	functional	502	1464	normal	normal	predicted functional	no	as annotated (verified by blast) - alternative at 466- 454	as annotated (verified by blast)
ADIG01001064.1	289563883	unclassified sequences/metagenomes/ecological metagenomes	groundwater metagenome	env	functional	502	1446	normal	normal	predicted functional	no	blast - alternative at 514- 451	blast
CP001339.1	219994503	Bacteria/Proteobacteria/Gammaproteobacteria/Chromatiales/Ectothiorhodospiraceae/Thioalkalivibrio	Thioalkalivibrio sp. HL-EbGR7	nr	functional	502	1473	normal	normal	predicted functional	no	as annotated (verified by blast) - alternative at 442	as annotated (verified by blast)
CP000153.1	78496741	Bacteria/Proteobacteria/Epsilonproteobacteria/Campylobacterales/Helicobacteraceae/Sulfurimonas	Sulfurimonas denitrificans DSM 1251	nr	functional	502	1464	normal	normal	predicted functional despite minor mutations: L201I [203-LIVM]- Y209F [211-YFWH]	no	as annotated (verified by blast) - alternative at 499	as annotated (verified by blast)
NZ_AAEW02000041.1	95931409	Bacteria/Proteobacteria/Deltaproteobacteria/Desulfuromonadales/Desulfuromonadaceae/Desulfuromonas	Desulfuromonas acetoxidans DSM 684	wgs	functional	502	1452	normal	normal	predicted functional	no	blast - alternative at 514- 445- 433	as annotated (verified by blast)
CP000142.2	90823168	Bacteria/Proteobacteria/Deltaproteobacteria/Desulfuromonadales/Pelobacteraceae/Pelobacter	Pelobacter carbinolicus DSM 2380	nr	functional	502	1458	normal	normal	predicted functional	no	blast - alternative at 457	as annotated (verified by blast)
AY038186.1	15822599	Bacteria/Proteobacteria/Gammaproteobacteria/Pseudomonadales/Pseudomonadaceae/Pseudomonas	Pseudomonas alcaligenes	nr	functional	502	1467	normal	normal	predicted functional	no	as annotated (verified by blast) - alternative at 472- 409	as annotated (verified by blast)
NZ_AANZ01000002.1	87306787	Bacteria/Planctomycetes/Planctomycetacia/Planctomycetales/Planctomycetaceae/Blastopirellula	Blastopirellula marina DSM 3645	wgs	functional	502	1467	normal	normal	predicted functional	no	blast - alternative at 475- 469- 436- 427- 403- 364- 256- 253	as annotated (verified by blast)
CT573071.1	91199943	Bacteria/Planctomycetes/Planctomycetacia/Planctomycetales/Candidatus Kuenenia	Candidatus Kuenenia stuttgartiensis	nr	functional	502	1542	normal	normal	predicted functional despite minor mutations: L202M [203-LIVM]	no	blast - alternative at 523- 469- 433	as annotated (verified by blast)
CP000453.1	114225560	Bacteria/Proteobacteria/Gammaproteobacteria/Chromatiales/Ectothiorhodospiraceae/Alkalilimnicola	Alkalilimnicola ehrlichii MLHE-1	nr	functional	502	1470	normal	normal	predicted functional despite minor mutations: P212R [212-PRQ]	no	blast - alternative at 391- 316- 253	as annotated (verified by blast)
AY129392.1	25986866	Bacteria/Proteobacteria/Gammaproteobacteria/Pseudomonadales/Pseudomonadaceae/Pseudomonas	Pseudomonas stutzeri	nr	functional	502	1464	normal	normal	predicted functional	no	as annotated (verified by blast) - alternative at 520- 415	as annotated (verified by blast)
EU418619.1	171472290	Bacteria/Proteobacteria/Gammaproteobacteria/Pseudomonadales/Pseudomonadaceae/Pseudomonas	Pseudomonas stutzeri	nr	functional	502	1464	normal	normal	predicted functional	no	as annotated (verified by blast) - alternative at 520	as annotated (verified by blast)
BX294138.1	32443466	Bacteria/Planctomycetes/Planctomycetacia/Planctomycetales/Planctomycetaceae/Rhodopirellula	Rhodopirellula baltica SH 1	nr	functional	502	1854	normal	normal	predicted functional	no	as annotated (verified by blast) - alternative at 499	as annotated (verified by blast)
AAOE01000015.1	88777617	Bacteria/Proteobacteria/Gammaproteobacteria/Reinekea	Reinekea sp. MED297	wgs	functional	502	1500	normal	normal	predicted functional despite minor mutations: Y222W [223-YFWH]	no	as annotated (verified by blast)	as annotated (verified by blast)
CP000555.1	124257968	Bacteria/Proteobacteria/Betaproteobacteria/Burkholderiales/Methylibium	Methylibium petroleiphilum PM1	nr	functional	502	1518	normal	normal	predicted functional despite minor mutations: Y227F [228-YFWH]	no	as annotated (verified by blast)	as annotated (verified by blast)
CP000507.1	119765642	Bacteria/Proteobacteria/Gammaproteobacteria/Alteromonadales/Shewanellaceae/Shewanella	Shewanella amazonensis SB2B	nr	functional	502	1458	normal	normal	predicted functional despite minor mutations: L199M [200-LIVM]	no	as annotated (verified by blast) - alternative at 499- 490	as annotated (verified by blast)
AACY020359511.1	133360708	unclassified sequences/metagenomes/ecological metagenomes	marine metagenome	env	functional	502	1524	normal	normal	predicted functional	no	blast - alternative at 439	blast
CP000282.1	89949249	Bacteria/Proteobacteria/Gammaproteobacteria/Alteromonadales/Alteromonadaceae/Saccharophagus	Saccharophagus degradans 2-40	nr	functional	502	1623	normal	normal	predicted functional	no	as annotated (verified by blast)	as annotated (verified by blast)
NZ_ABCP01000029.1	149377374	Bacteria/Proteobacteria/Gammaproteobacteria/Alteromonadales/Alteromonadaceae/Marinobacter	Marinobacter algicola DG893	wgs	functional	502	1488	too short compared to best blast hit (45/1/44)	normal	predicted functional	no	blast - alternative at 496- 526	as annotated (verified by blast)
CP001614.2	239918938	Bacteria/Proteobacteria/Gammaproteobacteria/Alteromonadales/Alteromonadales genera incertae sedis/Teredinibacter	Teredinibacter turnerae T7901	nr	functional	502	1569	too short compared to best blast hit (39/21/38)	normal	predicted functional	no	as annotated (verified by blast)	as annotated (verified by blast)
EU686596.1	193083715	Bacteria/environmental samples	uncultured bacterium AD12-E7	nr	functional	502	1488	too short compared to best blast hit (40/-5/39)	normal	predicted functional	no	blast	blast
CP000514.1	120322793	Bacteria/Proteobacteria/Gammaproteobacteria/Alteromonadales/Alteromonadaceae/Marinobacter	Marinobacter aquaeolei VT8	nr	functional	502	1491	too short compared to best blast hit (45/2/44)	normal	predicted functional despite minor mutations: L208M [210-LIVM]	no	as annotated (verified by blast) - alternative at 439- 403- 316	as annotated (verified by blast)
FJ696404.1	262234435	Bacteria/Proteobacteria/Gammaproteobacteria/Enterobacteriales/Enterobacteriaceae/Escherichia	Escherichia coli	nr	functional	502	1542	normal	normal	predicted functional	no	as annotated (verified by blast) - alternative at 463	as annotated (verified by blast)
D50438.1	801873	Bacteria/Proteobacteria/Gammaproteobacteria/Enterobacteriales/Enterobacteriaceae/Serratia	Serratia marcescens	nr	functional	502	1542	normal	normal	predicted functional	no	as annotated (verified by blast) - alternative at 463	as annotated (verified by blast)
EF467661.1	151500307	Bacteria/Proteobacteria/Betaproteobacteria/Burkholderiales/Comamonadaceae/Delftia	Delftia acidovorans	nr	functional	502	1542	normal	normal	predicted functional	no	as annotated (verified by blast) - alternative at 463	as annotated (verified by blast)
EF469602.1	149774731	Bacteria/Proteobacteria/Betaproteobacteria/Burkholderiales/Comamonadaceae/Delftia	Delftia tsuruhatensis	nr	functional	502	1542	normal	normal	predicted functional	no	as annotated (verified by blast) - alternative at 463	as annotated (verified by blast)
AF416297.1	15866615	Bacteria/Proteobacteria/Gammaproteobacteria/Enterobacteriales/Enterobacteriaceae/Serratia	Serratia marcescens	nr	functional	502	1542	normal	normal	predicted functional	no	as annotated (verified by blast) - alternative at 463	as annotated (verified by blast)
AB070224.1	16902297	Bacteria/Proteobacteria/Gammaproteobacteria/Enterobacteriales/Enterobacteriaceae/Serratia	Serratia marcescens	nr	functional	502	1542	normal	normal	predicted functional	no	as annotated (verified by blast) - alternative at 463	as annotated (verified by blast)
AY219651.1	28207196	Bacteria/Proteobacteria/Gammaproteobacteria/Enterobacteriales/Enterobacteriaceae/Klebsiella	Klebsiella pneumoniae	nr	functional	502	1542	normal	normal	predicted functional	no	as annotated (verified by blast) - alternative at 463	as annotated (verified by blast)
AE014299.1	24371479	Bacteria/Proteobacteria/Gammaproteobacteria/Alteromonadales/Shewanellaceae/Shewanella	Shewanella oneidensis MR-1	nr	functional	502	1461	normal	normal	predicted functional	no	as annotated (verified by blast) - alternative at 490- 487- 484	as annotated (verified by blast)
NZ_AAWY01000008.1	124546208	Bacteria/Proteobacteria/Gammaproteobacteria/Alteromonadales/Shewanellaceae/Shewanella	Shewanella putrefaciens 200	wgs	functional	502	1461	normal	normal	predicted functional	no	as annotated (verified by blast)	as annotated (verified by blast)
NZ_AAWY01000044.1	124549190	Bacteria/Proteobacteria/Gammaproteobacteria/Alteromonadales/Shewanellaceae/Shewanella	Shewanella putrefaciens 200	wgs	functional	502	1461	normal	normal	predicted functional	no	as annotated (verified by blast)	as annotated (verified by blast)
ACZN01000018.1	260604544	Bacteria/Proteobacteria/Gammaproteobacteria/Vibrionales/Vibrionaceae/Vibrio	Vibrio coralliilyticus ATCC BAA-450	wgs	functional	502	1467	normal	normal	predicted functional	no	as annotated (verified by blast)	as annotated (verified by blast)
CP000961.1	169809717	Bacteria/Proteobacteria/Gammaproteobacteria/Alteromonadales/Shewanellaceae/Shewanella	Shewanella woodyi ATCC 51908	nr	functional	502	1461	normal	normal	predicted functional	no	as annotated (verified by blast)	as annotated (verified by blast)
CP000891.1	160858648	Bacteria/Proteobacteria/Gammaproteobacteria/Alteromonadales/Shewanellaceae/Shewanella	Shewanella baltica OS195	nr	functional	502	1461	normal	normal	predicted functional	no	as annotated (verified by blast)	as annotated (verified by blast)
AF324211.1	12667366	Bacteria/Proteobacteria/Gammaproteobacteria/Alteromonadales/Shewanellaceae/Shewanella	Shewanella putrefaciens	nr	functional	502	1455	normal	normal	predicted functional	no	as annotated (verified by blast)	as annotated (verified by blast)
CP000753.1	151363173	Bacteria/Proteobacteria/Gammaproteobacteria/Alteromonadales/Shewanellaceae/Shewanella	Shewanella baltica OS185	nr	functional	502	1461	normal	normal	predicted functional	no	as annotated (verified by blast)	as annotated (verified by blast)
CP000753.1	151363173	Bacteria/Proteobacteria/Gammaproteobacteria/Alteromonadales/Shewanellaceae/Shewanella	Shewanella baltica OS185	nr	functional	502	1461	normal	normal	predicted functional	no	as annotated (verified by blast)	as annotated (verified by blast)
CP000931.1	167351963	Bacteria/Proteobacteria/Gammaproteobacteria/Alteromonadales/Shewanellaceae/Shewanella	Shewanella halifaxensis HAW-EB4	nr	functional	502	1464	normal	normal	predicted functional	no	as annotated (verified by blast) - alternative at 484	as annotated (verified by blast)
CP000444.1	113886955	Bacteria/Proteobacteria/Gammaproteobacteria/Alteromonadales/Shewanellaceae/Shewanella	Shewanella sp. MR-7	nr	functional	502	1461	normal	normal	predicted functional	no	as annotated (verified by blast)	as annotated (verified by blast)
AACY020346762.1	133373457	unclassified sequences/metagenomes/ecological metagenomes	marine metagenome	env	functional	502	1461	normal	normal	predicted functional	no	blast	blast
ABSE01000018.1	194270168	Bacteria/Cyanobacteria/Chroococcales/Cyanobium	Cyanobium sp. PCC 7001	wgs	functional	502	1473	normal	normal	predicted functional despite minor mutations: L204M [205-LIVM]	no	blast - alternative at 496	blast
NZ_AANP01000005.1	87124875	Bacteria/Cyanobacteria/Chroococcales/Synechococcus	Synechococcus sp. RS9917	wgs	functional	502	1473	normal	normal	predicted functional despite minor mutations: L204M [205-LIVM]	no	as annotated (verified by blast)	as annotated (verified by blast)
NZ_AANO01000001.1	87300526	Bacteria/Cyanobacteria/Chroococcales/Synechococcus	Synechococcus sp. WH 5701	wgs	functional	502	1338	normal	normal	predicted functional	no	as annotated (verified by blast) - alternative at 439- 349	as annotated (verified by blast)
CP000492.1	119353206	Bacteria/Chlorobi/Chlorobia/Chlorobiales/Chlorobiaceae/Chlorobium/Pelodictyon group/Chlorobium	Chlorobium phaeobacteroides DSM 266	nr	functional	502	1446	normal	normal	predicted functional	no	blast - alternative at 481- 466- 430- 424- 355- 352	as annotated (verified by blast)
NZ_AANO01000004.1	87301761	Bacteria/Cyanobacteria/Chroococcales/Synechococcus	Synechococcus sp. WH 5701	wgs	functional	502	1473	normal	normal	predicted functional	no	as annotated (verified by blast) - alternative at 529- 487	as annotated (verified by blast)
CP000116.1	74055513	Bacteria/Proteobacteria/Betaproteobacteria/Hydrogenophilales/Hydrogenophilaceae/Thiobacillus	Thiobacillus denitrificans ATCC 25259	nr	functional	502	1482	normal	normal	predicted functional	no	as annotated (verified by blast) - alternative at 466	as annotated (verified by blast)
AE017226.1	41821838	Bacteria/Spirochaetes/Spirochaetales/Spirochaetaceae/Treponema	Treponema denticola ATCC 35405	nr	functional	502	1509	normal	normal	predicted functional	no	as annotated (verified by blast) - alternative at 271	as annotated (verified by blast)
ACYH01000073.1	257443962	Bacteria/Spirochaetes/Spirochaetales/Spirochaetaceae/Treponema	Treponema vincentii ATCC 35580	wgs	functional	502	1701	normal	divergent (1/-65)- too long compared to best blast hit (1/-64)	predicted functional	no	blast - alternative at 421	as annotated (verified by blast)
AE003853.1	12057213	Bacteria/Proteobacteria/Gammaproteobacteria/Vibrionales/Vibrionaceae/Vibrio	Vibrio cholerae O1 biovar El Tor str. N16961	nr	functional	502	1464	normal	normal	predicted functional	no	as annotated (verified by blast) - alternative at 517	as annotated (verified by blast)
CP000626.1	146313784	Bacteria/Proteobacteria/Gammaproteobacteria/Vibrionales/Vibrionaceae/Vibrio	Vibrio cholerae O395	nr	functional	502	1464	normal	normal	predicted functional	no	as annotated (verified by blast) - alternative at 517	as annotated (verified by blast)
CP001236.1	227014638	Bacteria/Proteobacteria/Gammaproteobacteria/Vibrionales/Vibrionaceae/Vibrio	Vibrio cholerae O395	nr	functional	502	1464	normal	normal	predicted functional	no	as annotated (verified by blast) - alternative at 517	as annotated (verified by blast)
CP001486.1	229371548	Bacteria/Proteobacteria/Gammaproteobacteria/Vibrionales/Vibrionaceae/Vibrio	Vibrio cholerae MJ-1236	nr	functional	502	1464	normal	normal	predicted functional	no	as annotated (verified by blast) - alternative at 517	as annotated (verified by blast)
CP001234.1	227010776	Bacteria/Proteobacteria/Gammaproteobacteria/Vibrionales/Vibrionaceae/Vibrio	Vibrio cholerae M66-2	nr	functional	502	1464	normal	normal	predicted functional	no	as annotated (verified by blast) - alternative at 517	as annotated (verified by blast)
ACHZ01000016.1	229352323	Bacteria/Proteobacteria/Gammaproteobacteria/Vibrionales/Vibrionaceae/Vibrio	Vibrio cholerae B33	wgs	functional	502	1464	normal	normal	predicted functional	no	as annotated (verified by blast) - alternative at 517	as annotated (verified by blast)
ADAI01000034.1	262023314	Bacteria/Proteobacteria/Gammaproteobacteria/Vibrionales/Vibrionaceae/Vibrio	Vibrio cholerae RC27	wgs	functional	502	1464	normal	normal	predicted functional	no	as annotated (verified by blast) - alternative at 517	as annotated (verified by blast)
NZ_ACHX01000009.1	229517167	Bacteria/Proteobacteria/Gammaproteobacteria/Vibrionales/Vibrionaceae/Vibrio	Vibrio cholerae RC9	wgs	functional	502	1464	normal	normal	predicted functional	no	as annotated (verified by blast) - alternative at 517	as annotated (verified by blast)
NZ_ACHW01000028.1	229522767	Bacteria/Proteobacteria/Gammaproteobacteria/Vibrionales/Vibrionaceae/Vibrio	Vibrio cholerae TM 11079-80	wgs	functional	502	1464	normal	normal	predicted functional	no	as annotated (verified by blast) - alternative at 517	as annotated (verified by blast)
NZ_AAWE01000202.1	120615266	Bacteria/Proteobacteria/Gammaproteobacteria/Vibrionales/Vibrionaceae/Vibrio	Vibrio cholerae B33	wgs	functional	502	1464	normal	normal	predicted functional	no	as annotated (verified by blast)	as annotated (verified by blast)
ADBD01000010.1	262349911	Bacteria/Proteobacteria/Gammaproteobacteria/Vibrionales/Vibrionaceae/Vibrio	Vibrio sp. RC586	wgs	functional	502	1464	normal	normal	predicted functional	no	as annotated (verified by blast) - alternative at 517	as annotated (verified by blast)
NZ_ACHY01000016.1	229514120	Bacteria/Proteobacteria/Gammaproteobacteria/Vibrionales/Vibrionaceae/Vibrio	Vibrio cholerae TMA 21	wgs	functional	502	1464	normal	normal	predicted functional	no	as annotated (verified by blast) - alternative at 517	as annotated (verified by blast)
AAKF03000044.1	197299727	Bacteria/Proteobacteria/Gammaproteobacteria/Vibrionales/Vibrionaceae/Vibrio	Vibrio cholerae MO10	wgs	functional	502	1464	normal	normal	predicted functional	no	blast - alternative at 517	blast
ACZT01000026.1	260837650	Bacteria/Proteobacteria/Gammaproteobacteria/Vibrionales/Vibrionaceae/Vibrio	Vibrio sp. RC341	wgs	functional	502	1464	normal	normal	predicted functional	no	as annotated (verified by blast) - alternative at 517	as annotated (verified by blast)
NZ_ACFQ01000009.1	229527568	Bacteria/Proteobacteria/Gammaproteobacteria/Vibrionales/Vibrionaceae/Vibrio	Vibrio cholerae 12129(1)	wgs	functional	502	1464	normal	normal	predicted functional	no	as annotated (verified by blast) - alternative at 517	as annotated (verified by blast)
NZ_ACIA01000003.1	229505780	Bacteria/Proteobacteria/Gammaproteobacteria/Vibrionales/Vibrionaceae/Vibrio	Vibrio cholerae BX 330286	wgs	functional	502	1464	normal	normal	predicted functional	no	as annotated (verified by blast) - alternative at 517	as annotated (verified by blast)
ACVW01000014.1	255735594	Bacteria/Proteobacteria/Gammaproteobacteria/Vibrionales/Vibrionaceae/Vibrio	Vibrio cholera CIRS 101	wgs	functional	502	1464	normal	normal	predicted functional	no	as annotated (verified by blast) - alternative at 517	as annotated (verified by blast)
NZ_AAWD01000011.1	120608689	Bacteria/Proteobacteria/Gammaproteobacteria/Vibrionales/Vibrionaceae/Vibrio	Vibrio cholerae NCTC 8457	wgs	functional	502	1464	normal	normal	predicted functional	no	as annotated (verified by blast) - alternative at 517	as annotated (verified by blast)
NZ_AAUS01000012.1	118585643	Bacteria/Proteobacteria/Gammaproteobacteria/Vibrionales/Vibrionaceae/Vibrio	Vibrio cholerae MAK 757	wgs	functional	502	1464	normal	normal	predicted functional	no	as annotated (verified by blast) - alternative at 517	as annotated (verified by blast)
AATY01000007.1	115371326	Bacteria/Proteobacteria/Gammaproteobacteria/Vibrionales/Vibrionaceae/Vibrio	Vibrio cholerae AM-19226	wgs	functional	502	1464	normal	normal	predicted functional	no	blast - alternative at 517	blast
NZ_AAUU01000100.1	118585956	Bacteria/Proteobacteria/Gammaproteobacteria/Vibrionales/Vibrionaceae/Vibrio	Vibrio cholerae MZO-3	wgs	functional	502	1464	normal	normal	predicted functional	no	as annotated (verified by blast) - alternative at 517	as annotated (verified by blast)
AAKI02000102.1	116143105	Bacteria/Proteobacteria/Gammaproteobacteria/Vibrionales/Vibrionaceae/Vibrio	Vibrio cholerae V51	wgs	functional	502	1464	normal	normal	predicted functional	no	blast - alternative at 517	blast
ADAK01000060.1	262028011	Bacteria/Proteobacteria/Gammaproteobacteria/Vibrionales/Vibrionaceae/Vibrio	Vibrio cholerae INDRE 91/1	wgs	functional	502	1464	normal	normal	predicted functional	no	as annotated (verified by blast) - alternative at 517	as annotated (verified by blast)
NZ_AAWG01000020.1	120616341	Bacteria/Proteobacteria/Gammaproteobacteria/Vibrionales/Vibrionaceae/Vibrio	Vibrio cholerae 623-39	wgs	functional	502	1464	normal	normal	predicted functional	no	as annotated (verified by blast) - alternative at 517	as annotated (verified by blast)
AAKH03000017.1	295083080	Bacteria/Proteobacteria/Gammaproteobacteria/Vibrionales/Vibrionaceae/Vibrio	Vibrio cholerae RC385	wgs	functional	502	1464	normal	normal	predicted functional	no	blast - alternative at 517	blast
NZ_ACHV01000002.1	229525934	Bacteria/Proteobacteria/Gammaproteobacteria/Vibrionales/Vibrionaceae/Vibrio	Vibrio cholerae bv. albensis VL426	wgs	functional	502	1464	normal	normal	predicted functional	no	as annotated (verified by blast) - alternative at 517	as annotated (verified by blast)
NZ_AAKJ02000126.1	121730161	Bacteria/Proteobacteria/Gammaproteobacteria/Vibrionales/Vibrionaceae/Vibrio	Vibrio cholerae V52	wgs	functional	502	1464	normal	normal	predicted functional	no	as annotated (verified by blast) - alternative at 517	as annotated (verified by blast)
NZ_AAWF01000136.1	120616294	Bacteria/Proteobacteria/Gammaproteobacteria/Vibrionales/Vibrionaceae/Vibrio	Vibrio cholerae MZO-2	wgs	functional	502	1446	normal	normal	predicted functional	no	blast	as annotated (verified by blast)
NZ_AAOH01000001.1	88857000	Bacteria/Proteobacteria/Gammaproteobacteria/Alteromonadales/Pseudoalteromonadaceae/Pseudoalteromonas	Pseudoalteromonas tunicata D2	wgs	functional	502	1473	normal	normal	predicted functional	no	as annotated (verified by blast)	as annotated (verified by blast)
NZ_AAOH01000004.1	88859194	Bacteria/Proteobacteria/Gammaproteobacteria/Alteromonadales/Pseudoalteromonadaceae/Pseudoalteromonas	Pseudoalteromonas tunicata D2	wgs	functional	502	1473	normal	normal	predicted functional	no	as annotated (verified by blast)	as annotated (verified by blast)
CP000510.1	119862398	Bacteria/Proteobacteria/Gammaproteobacteria/Alteromonadales/Psychromonadaceae/Psychromonas	Psychromonas ingrahamii 37	nr	functional	502	1476	normal	normal	predicted functional	no	as annotated (verified by blast)	as annotated (verified by blast)
AY035340.1	16197747	Bacteria/Proteobacteria/Gammaproteobacteria/Vibrionales/Vibrionaceae/Vibrio	Vibrio cholerae O1 biovar El Tor	nr	functional	502	1590	normal	normal	predicted functional	no	as annotated (verified by blast) - alternative at 523	as annotated (verified by blast)
AB485590.1	223972387	Bacteria/Proteobacteria/Gammaproteobacteria/Vibrionales/Vibrionaceae/Vibrio	Vibrio cholerae O1 biovar El Tor	nr	functional	502	1587	normal	normal	predicted functional	no	as annotated (verified by blast) - alternative at 523	as annotated (verified by blast)
CP001133.1	197313919	Bacteria/Proteobacteria/Gammaproteobacteria/Vibrionales/Vibrionaceae/Aliivibrio	Vibrio fischeri MJ11	nr	functional	502	1530	normal	normal	predicted functional	no	blast	as annotated (verified by blast)
AY014400.2	25055317	Bacteria/Proteobacteria/Gammaproteobacteria/Vibrionales/Vibrionaceae/Aliivibrio	Vibrio fischeri	nr	functional	502	1530	normal	normal	predicted functional	no	blast	as annotated (verified by blast)
FM178380.1	208010409	Bacteria/Proteobacteria/Gammaproteobacteria/Vibrionales/Vibrionaceae/Aliivibrio	Aliivibrio salmonicida LFI1238	nr	functional	502	1485	normal	too short compared to best blast hit (16/15)	predicted functional despite minor mutations: L208M [223-LIVM]- P209S [224-PST]	no	as annotated (verified by blast)	as annotated (verified by blast)
AY014398.2	24528572	Bacteria/Proteobacteria/Gammaproteobacteria/Vibrionales/Vibrionaceae/Vibrio	Vibrio metschnikovii	nr	functional	502	1464	normal	normal	predicted functional	no	as annotated (verified by blast)	as annotated (verified by blast)
ACZO01000007.1	260610641	Bacteria/Proteobacteria/Gammaproteobacteria/Vibrionales/Vibrionaceae/Vibrio	Vibrio metschnikovii CIP 69.14	wgs	functional	502	1464	normal	normal	predicted functional	no	as annotated (verified by blast)	as annotated (verified by blast)
AAOW01000004.1	89082779	Bacteria/Proteobacteria/Gammaproteobacteria/Oceanospirillales/Oceanospirillum	Oceanospirillum sp. MED92	wgs	functional	502	1473	normal	normal	predicted functional	no	as annotated (verified by blast)	as annotated (verified by blast)
ACZP01000014.1	260614437	Bacteria/Proteobacteria/Gammaproteobacteria/Vibrionales/Vibrionaceae/Vibrio	Vibrio furnissii CIP 102972	wgs	functional	502	1491	normal	normal	predicted functional despite minor mutations: L201M [202-LIVM]	no	as annotated (verified by blast) - alternative at 517- 526	as annotated (verified by blast)
AF180939.2	11345544	Bacteria/Proteobacteria/Gammaproteobacteria/Vibrionales/Vibrionaceae/Vibrio	Vibrio mimicus	nr	functional	502	1464	normal	normal	predicted functional	no	as annotated (verified by blast)	as annotated (verified by blast)
ACYV01000035.1	258584448	Bacteria/Proteobacteria/Gammaproteobacteria/Vibrionales/Vibrionaceae/Vibrio	Vibrio mimicus VM573	wgs	functional	502	1464	normal	normal	predicted functional	no	as annotated (verified by blast)	as annotated (verified by blast)
ACYU01000075.1	258582196	Bacteria/Proteobacteria/Gammaproteobacteria/Vibrionales/Vibrionaceae/Vibrio	Vibrio mimicus VM603	wgs	functional	502	1464	normal	normal	predicted functional	no	as annotated (verified by blast)	as annotated (verified by blast)
ADAF01000002.1	261890273	Bacteria/Proteobacteria/Gammaproteobacteria/Vibrionales/Vibrionaceae/Vibrio	Vibrio mimicus MB-451	wgs	functional	502	1464	normal	normal	predicted functional	no	as annotated (verified by blast)	as annotated (verified by blast)
ADAJ01000007.1	262026539	Bacteria/Proteobacteria/Gammaproteobacteria/Vibrionales/Vibrionaceae/Vibrio	Vibrio mimicus VM223	wgs	functional	502	1464	normal	normal	predicted functional	no	as annotated (verified by blast) - alternative at 520- 442	as annotated (verified by blast)
AY014399.1	12831418	Bacteria/Proteobacteria/Gammaproteobacteria/Vibrionales/Vibrionaceae/Vibrio	Vibrio parahaemolyticus	nr	functional	502	1464	normal	normal	predicted functional despite minor mutations: L201I [201-LIVM]- P202S [202-PST]	no	as annotated (verified by blast) - alternative at 457- 439	as annotated (verified by blast)
ACZB01000078.1	269827485	Bacteria/Proteobacteria/Gammaproteobacteria/Vibrionales/Vibrionaceae/Vibrio	Vibrio alginolyticus 40B	wgs	functional	502	1464	normal	normal	predicted functional despite minor mutations: L201I [201-LIVM]- P202S [202-PST]	no	as annotated (verified by blast)	as annotated (verified by blast)
BA000031.2	47118310	Bacteria/Proteobacteria/Gammaproteobacteria/Vibrionales/Vibrionaceae/Vibrio	Vibrio parahaemolyticus RIMD 2210633	nr	functional	502	1464	normal	normal	predicted functional despite minor mutations: L201I [201-LIVM]- P202S [202-PST]	no	as annotated (verified by blast) - alternative at 457- 439	as annotated (verified by blast)
ACFO01000049.1	222436096	Bacteria/Proteobacteria/Gammaproteobacteria/Vibrionales/Vibrionaceae/Vibrio	Vibrio parahaemolyticus AN-5034	wgs	functional	502	1464	normal	normal	predicted functional despite minor mutations: L201I [201-LIVM]- P202S [202-PST]	no	blast - alternative at 457- 439	blast
ACKB01000127.1	225935176	Bacteria/Proteobacteria/Gammaproteobacteria/Vibrionales/Vibrionaceae/Vibrio	Vibrio parahaemolyticus K5030	wgs	functional	502	1464	normal	normal	predicted functional despite minor mutations: L201I [201-LIVM]- P202S [202-PST]	no	blast - alternative at 457- 439	blast
NZ_AAWQ01000080.1	121675033	Bacteria/Proteobacteria/Gammaproteobacteria/Vibrionales/Vibrionaceae/Vibrio	Vibrio parahaemolyticus AQ3810	wgs	functional	502	1464	normal	normal	predicted functional despite minor mutations: L201I [201-LIVM]- P202S [202-PST]	no	blast - alternative at 457- 439	as annotated (verified by blast)
ACFM01000143.1	222435782	Bacteria/Proteobacteria/Gammaproteobacteria/Vibrionales/Vibrionaceae/Vibrio	Vibrio parahaemolyticus Peru-466	wgs	functional	502	1464	normal	normal	predicted functional despite minor mutations: L201I [201-LIVM]- P202S [202-PST]	no	blast - alternative at 457- 439	blast
ACFN01000136.1	222435954	Bacteria/Proteobacteria/Gammaproteobacteria/Vibrionales/Vibrionaceae/Vibrio	Vibrio parahaemolyticus AQ4037	wgs	functional	502	1464	normal	normal	predicted functional despite minor mutations: L201I [201-LIVM]- P202S [202-PST]	no	blast - alternative at 457- 439	blast
DQ139261.1	76803884	Bacteria/Proteobacteria/Gammaproteobacteria/Vibrionales/Vibrionaceae/Vibrio	Vibrio sp. DAT722	nr	functional	502	1464	normal	normal	predicted functional despite minor mutations: L201I [201-LIVM]- P202S [202-PST]	no	as annotated (verified by blast)	as annotated (verified by blast)
NZ_AAWP01000002.1	121674952	Bacteria/Proteobacteria/Gammaproteobacteria/Vibrionales/Vibrionaceae/Vibrio	Vibrio harveyi HY01	wgs	functional	502	1464	normal	normal	predicted functional despite minor mutations: L201I [201-LIVM]- P202S [202-PST]	no	as annotated (verified by blast)	as annotated (verified by blast)
CP001805.1	262335977	Bacteria/Proteobacteria/Gammaproteobacteria/Vibrionales/Vibrionaceae/Vibrio	Vibrio sp. Ex25	nr	functional	502	1464	normal	normal	predicted functional despite minor mutations: L201I [201-LIVM]- P202S [202-PST]	no	as annotated (verified by blast) - alternative at 457	as annotated (verified by blast)
AAKK02000009.1	116070345	Bacteria/Proteobacteria/Gammaproteobacteria/Vibrionales/Vibrionaceae/Vibrio	Vibrio sp. Ex25	wgs	functional	502	1464	normal	normal	predicted functional despite minor mutations: L201I [201-LIVM]- P202S [202-PST]	no	blast - alternative at 457	blast
ACZC01000046.1	269832346	Bacteria/Proteobacteria/Gammaproteobacteria/Vibrionales/Vibrionaceae/Vibrio	Vibrio harveyi 1DA3	wgs	functional	502	1464	normal	normal	predicted functional despite minor mutations: L201I [201-LIVM]- P202S [202-PST]	no	as annotated (verified by blast)	as annotated (verified by blast)
CP000789.1	156523975	Bacteria/Proteobacteria/Gammaproteobacteria/Vibrionales/Vibrionaceae/Vibrio	Vibrio harveyi ATCC BAA-1116	nr	functional	502	1458	normal	normal	predicted functional despite minor mutations: L201I [201-LIVM]- P202S [202-PST]	no	as annotated (verified by blast)	as annotated (verified by blast)
CR954246.1	76873893	Bacteria/Proteobacteria/Gammaproteobacteria/Alteromonadales/Pseudoalteromonadaceae/Pseudoalteromonas	Pseudoalteromonas haloplanktis TAC125	nr	functional	502	1464	normal	normal	predicted functional despite minor mutations: L201M [202-LIVM]	no	blast - alternative at 523	as annotated (verified by blast)
AJ277063.1	13509248	Bacteria/Proteobacteria/Gammaproteobacteria/Vibrionales/Vibrionaceae/Aliivibrio	Aliivibrio salmonicida	nr	functional	502	1464	normal	normal	predicted functional despite minor mutations: L201M [202-LIVM]	no	as annotated (verified by blast) - alternative at 523	as annotated (verified by blast)
NZ_AAVS01000054.1	119473229	Bacteria/Proteobacteria/Gammaproteobacteria/Alteromonadales	Alteromonadales bacterium TW-7	wgs	functional	502	1473	normal	normal	predicted functional despite minor mutations: L203M [202-LIVM]	no	as annotated (verified by blast) - alternative at 496	as annotated (verified by blast)
CP001103.1	196110604	Bacteria/Proteobacteria/Gammaproteobacteria/Alteromonadales/Alteromonadaceae/Alteromonas	Alteromonas macleodii 'Deep ecotype'	nr	functional	502	1470	normal	normal	predicted functional despite minor mutations: L201I [202-LIVM]- P210Q [211-PRQ]	no	as annotated (verified by blast) - alternative at 490	as annotated (verified by blast)
FJ529221.1	220683972	Bacteria/Proteobacteria/Gammaproteobacteria/Vibrionales/Vibrionaceae/Vibrio	Vibrio splendidus	nr	functional	502	1476	normal	normal	predicted functional	no	as annotated (verified by blast)	as annotated (verified by blast)
FM954972.2	223587976	Bacteria/Proteobacteria/Gammaproteobacteria/Vibrionales/Vibrionaceae/Vibrio	Vibrio splendidus LGP32	nr	functional	502	1476	normal	normal	predicted functional	no	as annotated (verified by blast)	as annotated (verified by blast)
FJ529220.1	220683965	Bacteria/Proteobacteria/Gammaproteobacteria/Vibrionales/Vibrionaceae/Vibrio	Vibrio tasmaniensis	nr	functional	502	1476	normal	normal	predicted functional	no	as annotated (verified by blast)	as annotated (verified by blast)
NZ_ABCH01000061.1	149191773	Bacteria/Proteobacteria/Gammaproteobacteria/Vibrionales/Vibrionaceae/Vibrio	Vibrio shilonii AK1	wgs	functional	502	1467	normal	normal	predicted functional	no	as annotated (verified by blast) - alternative at 517	as annotated (verified by blast)
AF539751.1	23452622	Bacteria/Proteobacteria/Gammaproteobacteria/Vibrionales/Vibrionaceae/Vibrio	Vibrio vulnificus	nr	functional	502	1464	normal	normal	predicted functional despite minor mutations: P202T [203-PST]- P210R [211-PRQ]	no	as annotated (verified by blast)	as annotated (verified by blast)
BA000037.2	37509034	Bacteria/Proteobacteria/Gammaproteobacteria/Vibrionales/Vibrionaceae/Vibrio	Vibrio vulnificus YJ016	nr	functional	502	1464	normal	normal	predicted functional despite minor mutations: P202S [203-PST]- P210Q [211-PRQ]	no	as annotated (verified by blast)	as annotated (verified by blast)
AE016795.2	91983532	Bacteria/Proteobacteria/Gammaproteobacteria/Vibrionales/Vibrionaceae/Vibrio	Vibrio vulnificus CMCP6	nr	functional	502	1464	normal	normal	predicted functional despite minor mutations: P202S [203-PST]- P210Q [211-PRQ]	no	blast	as annotated (verified by blast)
AY928775.1	60550149	Bacteria/Proteobacteria/Gammaproteobacteria/Xanthomonadales/Xanthomonadaceae/Xanthomonas	Xanthomonas perforans	nr	functional	502	1479	normal	normal	predicted functional	no	blast - alternative at 490- 442- 430	as annotated (verified by blast)
AM039952.1	78033986	Bacteria/Proteobacteria/Gammaproteobacteria/Xanthomonadales/Xanthomonadaceae/Xanthomonas	Xanthomonas campestris pv. vesicatoria str. 85-10	nr	functional	502	1479	normal	normal	predicted functional	no	blast - alternative at 490- 442- 430	as annotated (verified by blast)
AY928786.1	60550192	Bacteria/Proteobacteria/Gammaproteobacteria/Xanthomonadales/Xanthomonadaceae/Xanthomonas	Xanthomonas campestris pv. begoniae	nr	functional	502	1521	normal	normal	predicted functional	no	as annotated (verified by blast) - alternative at 442	as annotated (verified by blast)
AY928788.1	60256813	Bacteria/Proteobacteria/Gammaproteobacteria/Xanthomonadales/Xanthomonadaceae/Xanthomonas	Xanthomonas perforans	nr	functional	502	1521	normal	normal	predicted functional	no	as annotated (verified by blast) - alternative at 490- 400- 370- 367- 349	as annotated (verified by blast)
AY928776.1	60550153	Bacteria/Proteobacteria/Gammaproteobacteria/Xanthomonadales/Xanthomonadaceae/Xanthomonas	Xanthomonas perforans	nr	functional	502	1479	normal	normal	predicted functional	no	blast - alternative at 490- 442- 430	as annotated (verified by blast)
AM920689.1	167731156	Bacteria/Proteobacteria/Gammaproteobacteria/Xanthomonadales/Xanthomonadaceae/Xanthomonas	Xanthomonas campestris pv. campestris	nr	functional	502	1515	normal	normal	predicted functional	no	blast - alternative at 490- 430- 370- 367- 349	as annotated (verified by blast)
AY928794.1	60256916	Bacteria/Proteobacteria/Gammaproteobacteria/Xanthomonadales/Xanthomonadaceae/Xanthomonas	Xanthomonas campestris pv. oryzae	nr	functional	502	1479	normal	normal	predicted functional	no	blast - alternative at 490- 442- 430	as annotated (verified by blast)
AY928785.1	60550187	Bacteria/Proteobacteria/Gammaproteobacteria/Xanthomonadales/Xanthomonadaceae/Xanthomonas	Xanthomonas campestris pv. begoniae	nr	functional	502	1521	normal	normal	predicted functional	no	as annotated (verified by blast) - alternative at 442	as annotated (verified by blast)
AE013598.1	58424217	Bacteria/Proteobacteria/Gammaproteobacteria/Xanthomonadales/Xanthomonadaceae/Xanthomonas	Xanthomonas oryzae pv. oryzae KACC10331	nr	functional	502	1377	normal	normal	predicted functional	no	as annotated (verified by blast)	as annotated (verified by blast)
CP000967.1	188518722	Bacteria/Proteobacteria/Gammaproteobacteria/Xanthomonadales/Xanthomonadaceae/Xanthomonas	Xanthomonas oryzae pv. oryzae PXO99A	nr	functional	502	1377	normal	normal	predicted functional	no	as annotated (verified by blast)	as annotated (verified by blast)
AP008229.1	84365597	Bacteria/Proteobacteria/Gammaproteobacteria/Xanthomonadales/Xanthomonadaceae/Xanthomonas	Xanthomonas oryzae pv. oryzae MAFF 311018	nr	functional	502	1377	normal	normal	predicted functional	no	as annotated (verified by blast)	as annotated (verified by blast)
ACHT01000205.1	256567362	Bacteria/Proteobacteria/Gammaproteobacteria/Xanthomonadales/Xanthomonadaceae/Xanthomonas	Xanthomonas campestris pv. musacearum NCPPB4381	wgs	functional	502	1350	normal	normal	predicted functional	no	blast	blast
Inactivated integrases
id	gi	taxonomy	organism	db	IntI status	CDS start	CDS stop	C-term	N-term	catalytic_site	frameshift	start	stop
NZ_AAXE02000094.1	145218768	Bacteria/Bacteroidetes/Bacteroidia/Bacteroidales/Porphyromonadaceae/Parabacteroides	Parabacteroides merdae ATCC 43184	wgs	inactivated	502	1068	unavailable	normal	predicted non-functional:R141L [150-R]	no	blast	unavailable
FJ377602.1	227461210	unclassified sequences/environmental samples	uncultured microorganism	nr	inactivated	502	1623	unavailable	divergent (12/-67)- too long compared to best blast hit (12/-55)	predicted functional	no	blast - alternative at 436- 382- 319- 262	early in-frame and unavailable
ADGC01005070.1	284148382	unclassified sequences/metagenomes/organismal metagenomes	wallaby gut metagenome	env	inactivated	502	1201	unavailable	too short compared to best blast hit (29/22)	predicted non-functional:K196R [223-K]- Y...- [224-YFWH]- P...- [225-PRQ]- R...- [253-RKH]- H...- [254-HKR]- H...- [255-HKR] / minor mutations: L189V [216-LIVM]	no	blast	unavailable
AB258277.1	94442311	Bacteria/environmental samples	uncultured bacterium	nr	inactivated	727	1362	unavailable	unavailable	predicted non-functional:Y143S [218-YFWH] / minor mutations: P136S [211-PST]	no	unavailable	unavailable
AB258274.1	94442305	Bacteria/environmental samples	uncultured bacterium	nr	inactivated	727	1443	unavailable	unavailable	predicted non-functional:Y142S [218-YFWH]- H225R [301-HW]	157 (1n)	unavailable	unavailable
AB258282.1	94442321	Bacteria/environmental samples	uncultured bacterium	nr	inactivated	727	1359	unavailable	unavailable	predicted non-functional:Y142S [218-YFWH]	no	unavailable	unavailable
ABME01096513.1	179799497	unclassified sequences/metagenomes/ecological metagenomes	stromatolite metagenome	env	inactivated	633	731	unavailable	unavailable	predicted non-functional:H3A [301-HW]- Y12N [310-Y]	no	unavailable	unavailable
AB258288.1	94442333	Bacteria/environmental samples	uncultured bacterium	nr	inactivated	727	1359	unavailable	unavailable	predicted non-functional:Y142S [218-YFWH]	no	unavailable	unavailable
ABLU01147074.1	185668160	unclassified sequences/metagenomes/ecological metagenomes	mine drainage metagenome	env	inactivated	903	1010	unavailable	unavailable	predicted non-functional:Y17A [310-Y]	no	unavailable	unavailable
ABSR01002420.1	197618753	unclassified sequences/metagenomes/ecological metagenomes	freshwater sediment metagenome	env	inactivated	798	1488	normal	unavailable	predicted non-functional:R26Y [144-R]- K51T [169-K]- L92C [210-LIVM]- P93R [211-PST]- K99G [217-K]- Y100V [218-YFWH]- P101F [219-PRQ]- R129S [247-RKH]- H130Q [248-HKR]- H131W [249-HKR]- H157T [275-H]- H161S [279-H]- H183A [301-HW]	no	unavailable	blast
BABG01033010.1	163603056	unclassified sequences/metagenomes/organismal metagenomes	human gut metagenome	env	inactivated	502	1152	divergent (138/38)- too short compared to best blast hit (138/38/137) - truncated	normal	predicted non-functional:P199D [211-PST]- K205Q [217-K]- P207F [219-PRQ] / lacking catalytic residues: (RKH)[247]- (HKR)[248]- (HKR)[249]- (H)[275]- (H)[279]- (HW)[301]- (Y)[310] / minor mutations: Y206F [218-YFWH]	no	blast	blast
AACY021014474.1	132705404	unclassified sequences/metagenomes/ecological metagenomes	marine metagenome	env	inactivated	502	816	unavailable	normal	predicted functional	no	blast	early in-frame and unavailable
ABSI01000010.1	194270334	Bacteria/Verrucomicrobia/Verrucomicrobiae/Verrucomicrobiales	Verrucomicrobiae bacterium DG1235	wgs	inactivated	502	1602	normal	normal	predicted functional despite minor mutations: L219M [210-LIVM]	681276 (2n)	blast - alternative at 511- 493- 484- 475- 460- 454- 397- 361- 343	early in-frame
ABEF01006197.1	152198834	unclassified sequences/metagenomes/ecological metagenomes	marine metagenome	env	inactivated	502	1384	unavailable	normal	predicted non-functional:Y213L [218-YFWH]	no	blast - alternative at 478- 454- 451- 445	unavailable
BAAU01006419.1	162561057	unclassified sequences/metagenomes/organismal metagenomes	human gut metagenome	env	inactivated	502	1206	unavailable	normal	predicted non-functional:L...- [210-LIVM]- P...- [211-PST]- K...- [217-K]- Y...- [218-YFWH]- P...- [219-PRQ]- R...- [247-RKH]- H...- [248-HKR]- H...- [249-HKR]	no	blast	unavailable
AACY023787931.1	129917088	unclassified sequences/metagenomes/ecological metagenomes	marine metagenome	env	inactivated	502	1097	unavailable	too short compared to best blast hit (23/21)	predicted non-functional:Y194I [218-YFWH]- P195I [219-PRQ] / minor mutations: L186I [210-LIVM]- P187S [211-PST]	no	blast - alternative at 490- 469	unavailable
AATN01002935.1	114517650	unclassified sequences/metagenomes	metagenome sequence	env	inactivated	502	1003	unavailable	normal	predicted functional	no	blast	early in-frame and unavailable
ABSQ01054227.1	197530171	unclassified sequences/metagenomes/ecological metagenomes	freshwater sediment metagenome	env	inactivated	502	1210	unavailable	normal	predicted non-functional:R141G [144-R]- K166R [169-K]	no	blast	early in-frame and unavailable
AY283638.1	30908757	Bacteria/environmental samples	uncultured bacterium	nr	inactivated	910	1390	unavailable	unavailable	predicted functional	no	unavailable	early in-frame and unavailable
FJ377603.1	227461212	unclassified sequences/environmental samples	uncultured microorganism	nr	inactivated	502	1338	unavailable	too short compared to best blast hit (35/35)	predicted functional	773 (2n)	blast	unavailable
AB258281.1	94442319	Bacteria/environmental samples	uncultured bacterium	nr	inactivated	727	1359	unavailable	unavailable	predicted non-functional:Y142S [218-YFWH]	no	unavailable	unavailable
ABSP01008864.1	197516255	unclassified sequences/metagenomes/ecological metagenomes	freshwater sediment metagenome	env	inactivated	502	1160	unavailable	normal	predicted non-functional:L205H [210-LIVM]- P206L [211-PST]- Y213L [218-YFWH] / minor mutations: P214Q [219-PRQ]	no	blast	unavailable
AB258279.1	94442315	Bacteria/environmental samples	uncultured bacterium	nr	inactivated	727	1359	unavailable	unavailable	predicted non-functional:Y142S [218-YFWH]	no	unavailable	unavailable
AB258280.1	94442317	Bacteria/environmental samples	uncultured bacterium	nr	inactivated	727	1359	unavailable	unavailable	predicted non-functional:Y142S [218-YFWH]	no	unavailable	unavailable
DQ282292.1	89147519	Bacteria/environmental samples	uncultured bacterium	nr	inactivated	955	1443	unavailable	unavailable	predicted non-functional:P67K [219-PRQ]	no	unavailable	unavailable
NZ_ABYK01000122.1	209528417	Bacteria/Cyanobacteria/Oscillatoriales/Arthrospira/Arthrospira maxima	Arthrospira maxima CS-328	wgs	inactivated	502	913	unavailable	normal	predicted non-functional:R136M [144-R]	no	blast - alternative at 496	unavailable
ABSN01049765.1	197390561	unclassified sequences/metagenomes/ecological metagenomes	freshwater sediment metagenome	env	inactivated	502	1219	unavailable	divergent (6/-29)- too long compared to best blast hit (6/-23)	predicted non-functional:L233C [210-LIVM]	no	blast	unavailable
AB258275.1	94442307	Bacteria/environmental samples	uncultured bacterium	nr	inactivated	727	1443	unavailable	unavailable	predicted non-functional:Y142S [218-YFWH]	354 (1n)	unavailable	unavailable
CP001998.1	293612874	Bacteria/Verrucomicrobia/Opitutae/Puniceicoccales/Puniceicoccaceae/Coraliomargarita	Coraliomargarita akajimensis DSM 45221	nr	inactivated	502	1470	normal	normal	predicted non-functional:P212S [219-PRQ] / minor mutations: Y211H [218-YFWH]	no	blast - alternative at 454- 295	as annotated (verified by blast)
AB258284.1	94442325	Bacteria/environmental samples	uncultured bacterium	nr	inactivated	727	1359	unavailable	unavailable	predicted non-functional:Y142S [218-YFWH]	no	unavailable	unavailable
CP000159.1	83755449	Bacteria/Bacteroidetes/Sphingobacteria/Sphingobacteriales/Rhodothermaceae/Salinibacter	Salinibacter ruber DSM 13855	nr	inactivated	502	1434	normal	normal	predicted non-functional:K180V [169-K]	1134990 (1n)	blast - alternative at 448- 433- 394	early in-frame
ABPY01004164.1	188182604	unclassified sequences/metagenomes/ecological metagenomes	microbial mat metagenome	env	inactivated	631	1344	normal	unavailable	predicted non-functional:R56X [144-R] / minor mutations: L122M [210-LIVM]	170 (2n)	unavailable	blast
AATN01006667.1	114513918	unclassified sequences/metagenomes	metagenome sequence	env	inactivated	836	1488	normal	unavailable	predicted non-functional:R37S [144-R]- K62R [169-K]- L103R [210-LIVM]- P104Q [211-PST]- K110S [217-K]- Y111T [218-YFWH]- P112C [219-PRQ]- R140Q [247-RKH]- H168P [275-H]- H172F [279-H]- H194T [301-HW]- Y203W [310-Y] / minor mutations: H141K [248-HKR]- H142R [249-HKR]	no	unavailable	blast
ABSP01012555.1	197512564	unclassified sequences/metagenomes/ecological metagenomes	freshwater sediment metagenome	env	inactivated	502	1158	unavailable	normal	predicted non-functional:L211T [210-LIVM]- P212A [211-PST]- K218E [217-K]	no	blast	unavailable
AACY021930231.1	131785733	unclassified sequences/metagenomes/ecological metagenomes	marine metagenome	env	inactivated	502	1339	unavailable	divergent (21/-50)- too long compared to best blast hit (21/-29)	predicted non-functional:L...- [210-LIVM]- P...- [211-PST]- K...- [217-K]- Y...- [218-YFWH]- P...- [219-PRQ]- R233S [247-RKH]- H234P [248-HKR]- H235L [249-HKR]	no	blast	early in-frame and unavailable
ABPW01000114.1	188157199	unclassified sequences/metagenomes/ecological metagenomes	microbial mat metagenome	env	inactivated	502	1032	unavailable	too short compared to best blast hit (26/21)	predicted non-functional:K146G [169-K]	no	blast	unavailable
AB258283.1	94442323	Bacteria/environmental samples	uncultured bacterium	nr	inactivated	727	1359	unavailable	unavailable	predicted non-functional:Y142S [218-YFWH]	no	unavailable	unavailable
AB258278.1	94442313	Bacteria/environmental samples	uncultured bacterium	nr	inactivated	727	1359	unavailable	unavailable	predicted non-functional:Y142S [218-YFWH]	no	unavailable	unavailable
AB258276.1	94442309	Bacteria/environmental samples	uncultured bacterium	nr	inactivated	727	1359	unavailable	unavailable	predicted non-functional:Y142S [218-YFWH]	no	unavailable	unavailable
CP001672.1	253982053	Bacteria/Proteobacteria/Betaproteobacteria/Methylophilales/Methylophilaceae/Methylotenera	Methylotenera mobilis JLW8	nr	inactivated	502	1467	normal	normal	predicted non-functional:P211V [219-PRQ]	no	as annotated (verified by blast) - alternative at 529- 478- 472	as annotated (verified by blast)
AB258287.1	94442331	Bacteria/environmental samples	uncultured bacterium	nr	inactivated	727	1359	unavailable	unavailable	predicted non-functional:Y142S [218-YFWH]	no	unavailable	unavailable
AB258286.1	94442329	Bacteria/environmental samples	uncultured bacterium	nr	inactivated	727	1359	unavailable	unavailable	predicted non-functional:Y142S [218-YFWH]	no	unavailable	unavailable
CP000804.1	156231356	Bacteria/Chloroflexi/Chloroflexales/Chloroflexaceae/Roseiflexus	Roseiflexus castenholzii DSM 13941	nr	inactivated	502	1704	divergent (3/77)	normal	predicted non-functional:K217T [217-K]- H249P [249-HKR]- Y310S [310-Y]	3716891 (2n)	blast	early in-frame
CP001337.1	219541215	Bacteria/Chloroflexi/Chloroflexales/Chloroflexaceae/Chloroflexus	Chloroflexus aggregans DSM 9485	nr	inactivated	502	1425	normal	too short compared to best blast hit (13/20)	predicted non-functional:H226P [248-HKR]	3965751 (1n)- 3966466 (0n)- 3966612 (1n)- 3966648 (2n)- 3966670 (1n)- 3967346 (2n)	blast	blast
AASZ01000021.1	115510946	unclassified sequences/metagenomes	metagenome sequence	env	inactivated	1127	1494	normal - truncated	unavailable	predicted non-functional:R23L [144-R]- K48R [169-K]- K96F [217-K]- Y97I [218-YFWH] / lacking catalytic residues: (RKH)[247]- (HKR)[248]- (HKR)[249]- (H)[275]- (H)[279]- (HW)[301]- (Y)[310] / minor mutations: L89M [210-LIVM]	no	unavailable	blast
EU327987.1	170293794	Bacteria/Proteobacteria/Betaproteobacteria/Rhodocyclales/Rhodocyclaceae/Thauera	Thauera sp. E7	nr	inactivated	502	1515	normal	normal	predicted non-functional:P211A [213-PST]- H248N [250-HKR]	no	blast	early in-frame
EU219534.1	161087255	Bacteria/Proteobacteria/Gammaproteobacteria/Enterobacteriales/Enterobacteriaceae/Salmonella	Salmonella enterica subsp. enterica serovar Choleraesuis	nr	inactivated	502	1515	normal	normal	predicted non-functional:H276P [277-H]	no	as annotated (verified by blast)	as annotated (verified by blast)
FJ820145.1	241992591	Bacteria/environmental samples	uncultured bacterium	nr	inactivated	502	1515	normal	normal	predicted non-functional:K218E [219-K]	no	as annotated (verified by blast)	as annotated (verified by blast)
DQ915936.1	117344402	Bacteria/Proteobacteria/Gammaproteobacteria/Enterobacteriales/Enterobacteriaceae/Escherichia	Escherichia coli	nr	inactivated	586	1491	divergent (41/33)- too short compared to best blast hit (41/33/40)	unavailable	predicted non-functional:H274X [303-HW]- Y283X [312-Y]	no	unavailable	blast
DQ390458.1	89513168	Bacteria/Actinobacteria/Actinobacteridae/Actinomycetales/Corynebacterineae/Corynebacteriaceae/Corynebacterium	Corynebacterium sp. L2-79-05	nr	inactivated	502	1665	divergent (17/67)	normal	predicted non-functional:Y311L [312-Y]	no	blast	blast
DQ915904.1	117344010	Bacteria/Proteobacteria/Gammaproteobacteria/Enterobacteriales/Enterobacteriaceae/Escherichia	Escherichia coli	nr	inactivated	586	1494	divergent (41/34)- too short compared to best blast hit (41/34/40)	unavailable	predicted non-functional:H274X [303-HW]- Y283X [312-Y]	no	unavailable	blast
EU531488.1	188526780	Bacteria/environmental samples	uncultured bacterium	nr	inactivated	974	1445	unavailable	unavailable	predicted non-functional:K13R [171-K]- L54T [212-LIVM]- K61R [219-K]- Y62A [220-YFWH]- R91T [249-RKH]- H92C [250-HKR]- H93M [251-HKR]- H119A [277-H]- H123R [281-H]- H145S [303-HW]	no	unavailable	early in-frame and unavailable
FM866499.1	215408031	Bacteria/environmental samples	uncultured bacterium	nr	inactivated	973	1446	unavailable	unavailable	predicted functional	43 (1n)	unavailable	unavailable
AJ420072.1	17059596	Bacteria/Actinobacteria/Actinobacteridae/Actinomycetales/Corynebacterineae/Corynebacteriaceae/Corynebacterium	Corynebacterium glutamicum	nr	inactivated	502	1665	divergent (17/67)	normal	predicted non-functional:Y311L [312-Y]	no	as annotated (verified by blast)	as annotated (verified by blast)
DQ915935.1	117344391	Bacteria/Proteobacteria/Gammaproteobacteria/Enterobacteriales/Enterobacteriaceae/Escherichia	Escherichia coli	nr	inactivated	586	1473	divergent (51/37)- too short compared to best blast hit (51/37/50)	unavailable	predicted non-functional:H274X [303-HW]- Y283X [312-Y]	no	unavailable	blast
AY522431.4	116294654	Bacteria/Proteobacteria/Gammaproteobacteria/Enterobacteriales/Enterobacteriaceae/Escherichia	Escherichia coli	nr	inactivated	502	1461	divergent (71/53)- too short compared to best blast hit (71/53/70)	normal	predicted non-functional:H276P [277-H]- H280F [281-H]- H302K [303-HW]- Y311V [312-Y]	no	blast	blast
DQ915930.1	117344312	Bacteria/Proteobacteria/Gammaproteobacteria/Enterobacteriales/Enterobacteriaceae/Escherichia	Escherichia coli	nr	inactivated	586	1536	divergent (41/48)- too short compared to best blast hit (41/48/40)	unavailable	predicted non-functional:H274X [303-HW]- Y283X [312-Y]	no	unavailable	blast
AACY021626239.1	132085286	unclassified sequences/metagenomes/ecological metagenomes	marine metagenome	env	inactivated	534	1335	unavailable	unavailable	predicted non-functional:R47G [146-R]- K72V [171-K]- P114L [213-PST]- K120V [219-K]- Y121S [220-YFWH]- P122N [221-PRQ]- H151P [250-HKR]- H152N [251-HKR]- H178K [277-H]- H182S [281-H]- H204K [303-HW]- Y213I [312-Y] / minor mutations: R150H [249-RKH]	no	unavailable	unavailable
GU475053.1	291291805	Bacteria/Proteobacteria/Gammaproteobacteria/Pseudomonadales/Pseudomonadaceae/Pseudomonas	Pseudomonas aeruginosa	nr	inactivated	502	1374	normal	too short compared to best blast hit (206/47)	predicted non-functional:R97G [146-R]- K122L [171-K]	no	blast	early in-frame
DQ915922.1	117344225	Bacteria/Proteobacteria/Gammaproteobacteria/Enterobacteriales/Enterobacteriaceae/Escherichia	Escherichia coli	nr	inactivated	557	1494	divergent (41/34)- too short compared to best blast hit (41/34/40) - truncated	unavailable	predicted non-functional:R145S [146-R]- K170S [171-K]- P212R [213-PST]- K218P [219-K]- Y219I [220-YFWH]- P220H [221-PRQ]- H249S [250-HKR]- H250P [251-HKR]- H276X [277-H]- H280X [281-H]- H302X [303-HW] / lacking catalytic residues: (Y)[312]	no	unavailable	blast
DQ915939.1	117344423	Bacteria/Proteobacteria/Gammaproteobacteria/Enterobacteriales/Enterobacteriaceae/Escherichia	Escherichia coli	nr	inactivated	586	1494	divergent (41/34)- too short compared to best blast hit (41/34/40)	unavailable	predicted non-functional:H274X [303-HW]- Y283X [312-Y]	no	unavailable	blast
AACY021791162.1	131920899	unclassified sequences/metagenomes/ecological metagenomes	marine metagenome	env	inactivated	818	1491	normal	unavailable	predicted non-functional:R..- [146-R]- K..- [171-K]- L..- [212-LIVM]- K104M [219-K]- Y105L [220-YFWH]- P106T [221-PRQ]- H135A [250-HKR]- H136N [251-HKR]- H162R [277-H]- H166R [281-H]- H188S [303-HW]- Y197R [312-Y] / minor mutations: P98S [213-PST]	no	unavailable	blast
DQ915915.1	117344122	Bacteria/Proteobacteria/Gammaproteobacteria/Enterobacteriales/Enterobacteriaceae/Escherichia	Escherichia coli	nr	inactivated	557	1572	divergent (41/60)- too short compared to best blast hit (41/60/40)	unavailable	predicted non-functional:R145S [146-R]- K170S [171-K]- P212R [213-PST]- K218P [219-K]- Y219I [220-YFWH]- P220H [221-PRQ]- H249S [250-HKR]- H250P [251-HKR]- H276X [277-H]- H280X [281-H]- H302X [303-HW]- Y311A [312-Y]	no	unavailable	blast
EU664605.1	198286410	Bacteria/Proteobacteria/Gammaproteobacteria/Enterobacteriales/Enterobacteriaceae/Salmonella	Salmonella enterica subsp. enterica serovar Kentucky	nr	inactivated	502	1401	too short compared to best blast hit (77/7/76) - truncated	divergent (58/-90)- too long compared to best blast hit (58/-32)	predicted non-functional: (H)[277]- (H)[281]- (HW)[303]- (Y)[312] are lacking	no	blast	blast
FJ183463.1	208969609	Bacteria/Proteobacteria/Gammaproteobacteria/Enterobacteriales/Enterobacteriaceae/Escherichia	Escherichia coli	nr	inactivated	502	1200	too short compared to best blast hit (110/5/109) - truncated	normal	predicted non-functional: (RKH)[249]- (HKR)[250]- (HKR)[251]- (H)[277]- (H)[281]- (HW)[303]- (Y)[312] are lacking	no	as annotated (verified by blast)	as annotated (verified by blast)
AY522431.4	116294654	Bacteria/Proteobacteria/Gammaproteobacteria/Enterobacteriales/Enterobacteriaceae/Escherichia	Escherichia coli	nr	inactivated	502	1461	divergent (71/53)- too short compared to best blast hit (71/53/70)	normal	predicted non-functional:H276P [277-H]- H280F [281-H]- H302K [303-HW]- Y311V [312-Y]	no	blast	blast
AY138987.1	25044852	Bacteria/Proteobacteria/Gammaproteobacteria/Pseudomonadales/Moraxellaceae/Acinetobacter	Acinetobacter baumannii	nr	inactivated	502	1278	normal	too short compared to best blast hit (94/77)	predicted functional	no	blast - alternative at 463- 460- 424- 412- 334- 322- 286	early in-frame
AY920928.1	66269634	Bacteria/Proteobacteria/Gammaproteobacteria/Pseudomonadales/Pseudomonadaceae/Pseudomonas	Pseudomonas aeruginosa	nr	inactivated	502	1152	too short compared to best blast hit (121/1/120) - truncated	normal	predicted non-functional:L211S [212-LIVM]- P212D [213-PST] / lacking catalytic residues: (K)[219]- (YFWH)[220]- (PRQ)[221]- (RKH)[249]- (HKR)[250]- (HKR)[251]- (H)[277]- (H)[281]- (HW)[303]- (Y)[312]	no	blast	blast
EF614235.1	148767760	Bacteria/Proteobacteria/Gammaproteobacteria/Pseudomonadales/Pseudomonadaceae/Pseudomonas	Pseudomonas aeruginosa	nr	inactivated	502	1041	normal	too short compared to best blast hit (159/156) - truncated	predicted non-functional:K12G [171-K] / lacking catalytic residue: (R)[146]	no	blast	blast
FJ854362.1	240114397	Bacteria/Proteobacteria/Gammaproteobacteria/Pseudomonadales/Moraxellaceae/Acinetobacter	Acinetobacter baumannii	nr	inactivated	502	1201	unavailable	too short compared to best blast hit (29/19)	predicted functional	no	blast - alternative at 499- 490- 427- 301- 256	early in-frame and unavailable
DQ915929.1	117344304	Bacteria/Proteobacteria/Gammaproteobacteria/Enterobacteriales/Enterobacteriaceae/Escherichia	Escherichia coli	nr	inactivated	557	1527	divergent (46/50)- too short compared to best blast hit (46/50/45)	unavailable	predicted non-functional:K161R [171-K]- L202G [212-LIVM]- P203I [213-PST]- K209G [219-K]- P211L [221-PRQ]- R239S [249-RKH]- H240N [250-HKR]- H241V [251-HKR]- H267A [277-H]- H271X [281-H]- H293X [303-HW]- Y302X [312-Y] / minor mutations: Y210F [220-YFWH]	no	unavailable	blast
DQ915912.1	117344112	Bacteria/Proteobacteria/Gammaproteobacteria/Enterobacteriales/Enterobacteriaceae/Escherichia	Escherichia coli	nr	inactivated	557	1922	unavailable	unavailable	predicted non-functional:K206R [171-K]- L247S [212-LIVM]- P248R [213-PST]- K254T [219-K]- Y255P [220-YFWH]- P256S [221-PRQ]- R284X [249-RKH]- H285X [250-HKR]- H286X [251-HKR]- H312A [277-H]- H316R [281-H]- H338Y [303-HW]- Y347I [312-Y]	no	unavailable	unavailable
DQ915906.1	117344029	Bacteria/Proteobacteria/Gammaproteobacteria/Enterobacteriales/Enterobacteriaceae/Escherichia	Escherichia coli	nr	inactivated	586	1467	divergent (51/35)- too short compared to best blast hit (51/35/50)	unavailable	predicted non-functional:H274X [303-HW]- Y283X [312-Y]	no	unavailable	blast
FJ753285.1	228015618	Bacteria/Firmicutes/Lactobacillales/Enterococcaceae/Enterococcus	Enterococcus faecalis	nr	inactivated	563	1296	too short compared to best blast hit (75/1/74) - truncated	unavailable	predicted non-functional:R105V [146-R]- K130N [171-K]- P172H [213-PST]- K178T [219-K]- Y179R [220-YFWH]- R208X [249-RKH]- H209X [250-HKR]- H236P [277-H]- H240R [281-H] / lacking catalytic residues: (HW)[303]- (Y)[312] / minor mutations: L171V [212-LIVM]- H210R [251-HKR]	636 (2n)	unavailable	blast
EU531497.1	188526797	Bacteria/environmental samples	uncultured bacterium	nr	inactivated	973	1322	unavailable	unavailable	predicted non-functional:L..- [212-LIVM]- P..- [213-PST]- K..- [219-K]- Y..- [220-YFWH]- P..- [221-PRQ]	no	unavailable	unavailable
AACY023764319.1	129942053	unclassified sequences/metagenomes/ecological metagenomes	marine metagenome	env	inactivated	502	1296	normal	normal	predicted non-functional:L...- [212-LIVM]- P...- [213-PST]- K...- [219-K]- Y...- [220-YFWH]- P...- [221-PRQ]- H194E [250-HKR]- H195S [251-HKR] / minor mutations: R193K [249-RKH]	no	blast	blast
AJ277027.1	7530137	Bacteria/Proteobacteria/Gammaproteobacteria/Enterobacteriales/Enterobacteriaceae/Klebsiella	Klebsiella pneumoniae	nr	inactivated	502	1399	unavailable	normal	predicted non-functional:H276P [277-H]- H280F [281-H]	no	as annotated (verified by blast)	unavailable
AF322577.2	14161935	Bacteria/Proteobacteria/Gammaproteobacteria/Enterobacteriales/Enterobacteriaceae/Klebsiella	Klebsiella pneumoniae	nr	inactivated	502	1506	normal	normal	predicted non-functional:K167G [171-K]	1423 (2n)	blast	blast
DQ915907.1	117344046	Bacteria/Proteobacteria/Gammaproteobacteria/Enterobacteriales/Enterobacteriaceae/Escherichia	Escherichia coli	nr	inactivated	586	1494	divergent (41/34)- too short compared to best blast hit (41/34/40)	unavailable	predicted non-functional:H274X [303-HW]- Y283X [312-Y]	no	unavailable	blast
AF302086.1	13272354	Bacteria/Proteobacteria/Gammaproteobacteria/Pseudomonadales/Pseudomonadaceae/Pseudomonas	Pseudomonas aeruginosa	nr	inactivated	502	1455	normal	normal	predicted non-functional:Y311H [312-Y]	no	as annotated (verified by blast)	as annotated (verified by blast)
DQ915905.1	117344013	Bacteria/Proteobacteria/Gammaproteobacteria/Enterobacteriales/Enterobacteriaceae/Escherichia	Escherichia coli	nr	inactivated	558	1545	divergent (40/50)- too short compared to best blast hit (40/50/39)	unavailable	predicted non-functional:K163T [171-K]- L204A [212-LIVM]- P205V [213-PST]- K211A [219-K]- Y212A [220-YFWH]- P213H [221-PRQ]- H242T [250-HKR]- H243S [251-HKR]- H273A [281-H]- H295X [303-HW]- Y304X [312-Y]	no	unavailable	blast
EF471015.1	154000961	Bacteria/environmental samples	uncultured bacterium	nr	inactivated	973	1445	unavailable	unavailable	predicted functional	no	unavailable	early in-frame and unavailable
DQ915910.1	117344092	Bacteria/Proteobacteria/Gammaproteobacteria/Enterobacteriales/Enterobacteriaceae/Escherichia	Escherichia coli	nr	inactivated	558	2160	unavailable	unavailable	predicted non-functional:R145A [146-R]- K170V [171-K]- L211A [212-LIVM]- P212A [213-PST]- K218S [219-K]- Y219T [220-YFWH]- P220E [221-PRQ]- R248A [249-RKH]- H276X [277-H]- H280X [281-H]- H302X [303-HW]- Y311D [312-Y] / minor mutations: H249R [250-HKR]	no	unavailable	unavailable
CP001125.1	194709275	CVM19633 Bacteria/Proteobacteria/Gammaproteobacteria/Enterobacteriales/Enterobacteriaceae/Salmonella	Salmonella enterica subsp. enterica serovar Schwarzengrund str.	nr	inactivated	502	1224	normal	too short compared to best blast hit (139/95)	predicted non-functional:R..- [146-R]- K..- [171-K]	no	blast - alternative at 448- 367	early in-frame
GQ402463.2	283148035	Bacteria/Proteobacteria/Gammaproteobacteria/Enterobacteriales/Enterobacteriaceae/Escherichia	Escherichia coli	nr	inactivated	502	1461	divergent (71/53)- too short compared to best blast hit (71/53/70)	normal	predicted non-functional:H276P [277-H]- H280F [281-H]- H302K [303-HW]- Y311V [312-Y]	no	blast	blast
DQ915917.1	117344162	Bacteria/Proteobacteria/Gammaproteobacteria/Enterobacteriales/Enterobacteriaceae/Escherichia	Escherichia coli	nr	inactivated	558	1545	divergent (40/50)- too short compared to best blast hit (40/50/39)	unavailable	predicted non-functional:K163T [171-K]- L204A [212-LIVM]- P205V [213-PST]- K211A [219-K]- Y212A [220-YFWH]- P213H [221-PRQ]- H242T [250-HKR]- H243S [251-HKR]- H273A [281-H]- H295X [303-HW]- Y304X [312-Y]	no	unavailable	blast
FJ573247.1	221145747	Bacteria/Proteobacteria/Gammaproteobacteria/Pseudomonadales/Moraxellaceae/Acinetobacter	Acinetobacter baumannii	nr	inactivated	695	1254	unavailable	unavailable	predicted non-functional:R8F [146-R]- K33P [171-K]- P75E [213-PST]- K81V [219-K]- Y82R [220-YFWH]- P83V [221-PRQ]- R111C [249-RKH]- H112Y [250-HKR]- H113P [251-HKR]- H139A [277-H]- H143F [281-H]- H165R [303-HW]- Y174G [312-Y] / minor mutations: L74M [212-LIVM]	no	unavailable	unavailable
DQ915918.1	117344179	Bacteria/Proteobacteria/Gammaproteobacteria/Enterobacteriales/Enterobacteriaceae/Escherichia	Escherichia coli	nr	inactivated	557	1545	divergent (42/52)- too short compared to best blast hit (42/52/41)	unavailable	predicted non-functional:R145S [146-R]- K170S [171-K]- P212R [213-PST]- K218P [219-K]- Y219I [220-YFWH]- P220H [221-PRQ]- H249S [250-HKR]- H250P [251-HKR]- H276X [277-H]- H280X [281-H]- H302X [303-HW]- Y311L [312-Y]	no	unavailable	blast
DQ915920.1	117344211	Bacteria/Proteobacteria/Gammaproteobacteria/Enterobacteriales/Enterobacteriaceae/Escherichia	Escherichia coli	nr	inactivated	557	1572	divergent (41/60)- too short compared to best blast hit (41/60/40)	unavailable	predicted non-functional:R145S [146-R]- K170S [171-K]- P212R [213-PST]- K218P [219-K]- Y219I [220-YFWH]- P220H [221-PRQ]- H249S [250-HKR]- H250P [251-HKR]- H276X [277-H]- H280X [281-H]- H302X [303-HW]- Y311A [312-Y]	no	unavailable	blast
FJ608828.1	224483361	Bacteria/Firmicutes/Lactobacillales/Enterococcaceae/Enterococcus	Enterococcus faecalis	nr	inactivated	744	1227	unavailable	unavailable	predicted non-functional:R88G [146-R]- K113G [171-K]- L154F [212-LIVM]- P155D [213-PST]	no	unavailable	unavailable
DQ112222.1	70905566	Bacteria/Proteobacteria/Betaproteobacteria/Burkholderiales/Alcaligenaceae/Achromobacter	Achromobacter denitrificans	nr	inactivated	502	831	normal	too short compared to best blast hit (234/228) - truncated	predicted non-functional: (R)[146]- (K)[171]- (LIVM)[212]- (PST)[213]- (K)[219]- (YFWH)[220]- (PRQ)[221] are lacking	no	blast - alternative at 487- 457- 334- 310	as annotated (verified by blast)
EU664604.1	198286406	Bacteria/Proteobacteria/Gammaproteobacteria/Enterobacteriales/Enterobacteriaceae/Salmonella	Salmonella enterica subsp. enterica serovar Kentucky	nr	inactivated	502	1002	unavailable	divergent (5/-51)- too long compared to best blast hit (5/-46)	predicted functional	no	blast - alternative at 490- 454- 415- 403	early in-frame and unavailable
NZ_ACHX01000002.1	229515985	Bacteria/Proteobacteria/Gammaproteobacteria/Vibrionales/Vibrionaceae/Vibrio	Vibrio cholerae RC9	wgs	inactivated	656	1461	divergent (71/53)- too short compared to best blast hit (71/53/70) - truncated	unavailable	predicted non-functional:K173R [171-K]- L214Q [212-LIVM]- K221S [219-K]- P223S [221-PRQ]- R251A [249-RKH]- H252C [250-HKR]- H253T [251-HKR] / lacking catalytic residues: (H)[277]- (H)[281]- (HW)[303]- (Y)[312] / minor mutations: P215S [213-PST]	no	unavailable	as annotated (verified by blast)
AJ639924.1	54969559	other sequences/plasmids	Plasmid pB3	nr	inactivated	502	1461	divergent (71/53)- too short compared to best blast hit (71/53/70)	normal	predicted non-functional:H276P [277-H]- H280F [281-H]- H302K [303-HW]- Y311V [312-Y]	no	as annotated (verified by blast)	blast
DQ915916.1	117344142	Bacteria/Proteobacteria/Gammaproteobacteria/Enterobacteriales/Enterobacteriaceae/Escherichia	Escherichia coli	nr	inactivated	558	1500	divergent (41/36)- too short compared to best blast hit (41/36/40)	unavailable	predicted non-functional:R125D [146-R]- K150L [171-K]- L191R [212-LIVM]- P192R [213-PST]- K198A [219-K]- Y199R [220-YFWH]- H229V [250-HKR]- H230P [251-HKR]- H256P [277-H]- H260D [281-H]- H282X [303-HW]- Y291X [312-Y] / minor mutations: P200R [221-PRQ]- R228H [249-RKH]	no	unavailable	blast
FM866498.1	215408029	Bacteria/environmental samples	uncultured bacterium	nr	inactivated	972	1445	unavailable	unavailable	predicted non-functional:R3S [146-R]- K28T [171-K]- L69A [212-LIVM]- P70V [213-PST]- K76A [219-K]- Y77A [220-YFWH]- P78H [221-PRQ]- H107T [250-HKR]- H108S [251-HKR]- H138A [281-H]	no	unavailable	unavailable
FJ820142.1	241992580	Bacteria/environmental samples	uncultured bacterium	nr	inactivated	502	1448	unavailable	normal	predicted non-functional:L212F [212-LIVM]	303 (1n)	blast	unavailable
FM866486.1	215408005	Bacteria/environmental samples	uncultured bacterium	nr	inactivated	969	1445	unavailable	unavailable	predicted non-functional:K29T [171-K]- L70A [212-LIVM]- P71V [213-PST]- K77A [219-K]- Y78A [220-YFWH]- P79H [221-PRQ]- H108T [250-HKR]- H109S [251-HKR]- H139A [281-H]	no	unavailable	unavailable
DQ915919.1	117344201	Bacteria/Proteobacteria/Gammaproteobacteria/Enterobacteriales/Enterobacteriaceae/Escherichia	Escherichia coli	nr	inactivated	557	1545	divergent (40/50)- too short compared to best blast hit (40/50/39)	unavailable	predicted non-functional:R145S [146-R]- K170S [171-K]- P212R [213-PST]- K218P [219-K]- Y219I [220-YFWH]- P220H [221-PRQ]- H249S [250-HKR]- H250P [251-HKR]- H276X [277-H]- H280X [281-H]- H302X [303-HW]- Y311L [312-Y]	no	unavailable	blast
FM866490.1	215408013	Bacteria/environmental samples	uncultured bacterium	nr	inactivated	971	1445	unavailable	unavailable	predicted non-functional:L28P [212-LIVM]- P29A [213-PST]- K35R [219-K]- Y36V [220-YFWH]- P37H [221-PRQ]- R65G [249-RKH]- H66I [250-HKR]- H67P [251-HKR]- H93C [277-H]- H97P [281-H]- H119S [303-HW]- Y128S [312-Y]	no	unavailable	unavailable
FM866500.1	215408033	Bacteria/environmental samples	uncultured bacterium	nr	inactivated	972	1445	unavailable	unavailable	predicted non-functional:K28T [171-K]- L69A [212-LIVM]- P70V [213-PST]- K76A [219-K]- Y77A [220-YFWH]- P78H [221-PRQ]- H107T [250-HKR]- H108S [251-HKR]- H138A [281-H]	no	unavailable	unavailable
FM866495.1	215408023	Bacteria/environmental samples	uncultured bacterium	nr	inactivated	972	1445	unavailable	unavailable	predicted non-functional:K28T [171-K]- L69A [212-LIVM]- P70V [213-PST]- K76A [219-K]- Y77A [220-YFWH]- P78H [221-PRQ]- H107T [250-HKR]- H108S [251-HKR]- H138A [281-H]	no	unavailable	unavailable
DQ915928.1	117344298	Bacteria/Proteobacteria/Gammaproteobacteria/Enterobacteriales/Enterobacteriaceae/Escherichia	Escherichia coli	nr	inactivated	557	1494	divergent (41/34)- too short compared to best blast hit (41/34/40) - truncated	unavailable	predicted non-functional:R145S [146-R]- K170S [171-K]- P212R [213-PST]- K218P [219-K]- Y219I [220-YFWH]- P220H [221-PRQ]- H249S [250-HKR]- H250P [251-HKR]- H276X [277-H]- H280X [281-H]- H302X [303-HW] / lacking catalytic residues: (Y)[312]	no	unavailable	blast
EU495237.1	187373286	Bacteria/Proteobacteria/Gammaproteobacteria/Enterobacteriales/Enterobacteriaceae/Klebsiella	Klebsiella pneumoniae	nr	inactivated	502	1563	divergent (0/31)	too short compared to best blast hit (29/11)	predicted non-functional:Y296G [312-Y]	no	blast - alternative at 457- 427- 421- 406- 367- 277- 268	early in-frame
DQ322593.1	84313485	Bacteria/Proteobacteria/Gammaproteobacteria/Enterobacteriales/Enterobacteriaceae/Escherichia	Escherichia coli	nr	inactivated	502	954	unavailable	normal	predicted functional	no	blast	early in-frame and unavailable
AATO01008770.1	114527717	unclassified sequences/metagenomes	metagenome sequence	env	inactivated	502	1212	normal	too short compared to best blast hit (55/52)	predicted non-functional:P160R [213-PST]- K...- [219-K]- Y...- [220-YFWH]- P...- [221-PRQ]- R...- [249-RKH]- H...- [250-HKR]- H...- [251-HKR] / minor mutations: L159V [212-LIVM]	no	blast	blast
EU924797.1	197259951	Bacteria/Proteobacteria/Gammaproteobacteria/Enterobacteriales/Enterobacteriaceae/Salmonella	Salmonella enterica subsp. enterica serovar Virchow	nr	inactivated	502	1107	normal	too short compared to best blast hit (208/136)	predicted non-functional:R..- [146-R]- K..- [171-K]	no	blast - alternative at 490- 460- 448- 412- 388- 349- 343- 334- 307	early in-frame
AACY023750375.1	129955997	unclassified sequences/metagenomes/ecological metagenomes	marine metagenome	env	inactivated	502	898	unavailable	too short compared to best blast hit (17/14)	predicted non-functional:R127V [146-R]	no	blast	unavailable
DQ915913.1	117344113	Bacteria/Proteobacteria/Gammaproteobacteria/Enterobacteriales/Enterobacteriaceae/Escherichia	Escherichia coli	nr	inactivated	558	1518	divergent (40/41)- too short compared to best blast hit (40/41/39)	unavailable	predicted non-functional:R123H [146-R]- K148Q [171-K]- L189A [212-LIVM]- K196V [219-K]- Y197S [220-YFWH]- P198A [221-PRQ]- R226P [249-RKH]- H227S [250-HKR]- H254P [277-H]- H258V [281-H]- H280X [303-HW]- Y289X [312-Y] / minor mutations: P190S [213-PST]	no	unavailable	blast
NZ_AAJT02000012.1	191166216	Bacteria/Proteobacteria/Gammaproteobacteria/Enterobacteriales/Enterobacteriaceae/Escherichia	Escherichia coli B7A	wgs	inactivated	502	1461	divergent (71/53)- too short compared to best blast hit (71/53/70)	normal	predicted non-functional:H276P [277-H]- H280F [281-H]- H302K [303-HW]- Y311V [312-Y]	no	blast	blast
AJ870923.1	56691992	Bacteria/Proteobacteria/Gammaproteobacteria/Enterobacteriales/Enterobacteriaceae/Klebsiella	Klebsiella pneumoniae	nr	inactivated	502	1461	divergent (71/53)- too short compared to best blast hit (71/53/70)	normal	predicted non-functional:H276P [277-H]- H280F [281-H]- H302K [303-HW]- Y311V [312-Y]	no	as annotated (verified by blast)	blast
EU435311.1	167966279	Bacteria/environmental samples	uncultured bacterium	nr	inactivated	594	879	unavailable	unavailable	predicted non-functional:R11C [249-RKH]- H12L [250-HKR]- H39R [277-H]- H43F [281-H]- H65G [303-HW]- Y74K [312-Y]	no	unavailable	unavailable
DQ914960.2	164521141	Bacteria/Proteobacteria/Gammaproteobacteria/Pseudomonadales/Pseudomonadaceae/Pseudomonas	Pseudomonas aeruginosa	nr	inactivated	502	1410	too short compared to best blast hit (63/28/62) - truncated	normal	predicted non-functional:H276G [277-H]- H280Q [281-H] / lacking catalytic residues: (HW)[303]- (Y)[312]	no	blast	blast
FM866473.1	215407979	Bacteria/environmental samples	uncultured bacterium	nr	inactivated	1092	1437	unavailable	unavailable	predicted non-functional:L29A [212-LIVM]- P30V [213-PST]- K36A [219-K]- Y37A [220-YFWH]- P38H [221-PRQ]- H67T [250-HKR]- H68S [251-HKR]- H98A [281-H]	no	unavailable	unavailable
FM995508.1	223587855	Bacteria/Actinobacteria/Actinobacteridae/Actinomycetales/Micrococcineae/Micrococcaceae/Arthrobacter	Arthrobacter sp. JEK-2009	nr	inactivated	1092	1437	unavailable	unavailable	predicted non-functional:L29A [212-LIVM]- P30V [213-PST]- K36A [219-K]- Y37A [220-YFWH]- P38H [221-PRQ]- H67T [250-HKR]- H68S [251-HKR]- H98A [281-H]	no	unavailable	unavailable
DQ915924.1	117344238	Bacteria/Proteobacteria/Gammaproteobacteria/Enterobacteriales/Enterobacteriaceae/Escherichia	Escherichia coli	nr	inactivated	557	2181	unavailable	unavailable	predicted non-functional:R310G [146-R]- K335R [171-K]- L376R [212-LIVM]- K383R [219-K]- Y384G [220-YFWH]- P385E [221-PRQ]- R413T [249-RKH]- H414T [250-HKR]- H415S [251-HKR]- H441S [277-H]- H445R [281-H]- H467R [303-HW]- Y476N [312-Y]	no	unavailable	unavailable
GU475047.1	291291783	Bacteria/Proteobacteria/Gammaproteobacteria/Pseudomonadales/Pseudomonadaceae/Pseudomonas	Pseudomonas aeruginosa	nr	inactivated	502	1155	divergent (237/117)- too short compared to best blast hit (237/117/236) - truncated	normal	predicted non-functional:R145S [146-R]- K170T [171-K]- P212G [213-PST] / lacking catalytic residues: (K)[219]- (YFWH)[220]- (PRQ)[221]- (RKH)[249]- (HKR)[250]- (HKR)[251]- (H)[277]- (H)[281]- (HW)[303]- (Y)[312] / minor mutations: L211M [212-LIVM]	no	as annotated (verified by blast)	as annotated (verified by blast)
DQ915909.1	117344072	Bacteria/Proteobacteria/Gammaproteobacteria/Enterobacteriales/Enterobacteriaceae/Escherichia	Escherichia coli	nr	inactivated	586	1467	divergent (51/35)- too short compared to best blast hit (51/35/50)	unavailable	predicted non-functional:H274X [303-HW]- Y283X [312-Y]	no	unavailable	blast
L06163.1	150950	Bacteria/Proteobacteria/Gammaproteobacteria/Pseudomonadales/Pseudomonadaceae/Pseudomonas	Pseudomonas fluorescens	nr	inactivated	502	861	unavailable	normal	predicted functional	no	blast	early in-frame and unavailable
AY339985.2	87047966	Bacteria/Proteobacteria/Gammaproteobacteria/Enterobacteriales/Enterobacteriaceae/Salmonella/Salmonella enterica subsp. enterica serovar Typhimurium	Salmonella typhimurium DT104	nr	inactivated	502	1052	unavailable	normal	predicted non-functional:R145S [146-R]- K170T [171-K]	no	blast	unavailable
AACY023766183.1	129940189	unclassified sequences/metagenomes/ecological metagenomes	marine metagenome	env	inactivated	502	978	normal	too short compared to best blast hit (143/144) - truncated	predicted non-functional:Y48L [220-YFWH]- R77D [249-RKH]- H78E [250-HKR]- H79N [251-HKR] / lacking catalytic residue: (R)[146]- (K)[171] / minor mutations: L40I [212-LIVM]	no	blast - alternative at 517- 520- 373- 370- 316- 265	blast
DQ915911.1	117344097	Bacteria/Proteobacteria/Gammaproteobacteria/Enterobacteriales/Enterobacteriaceae/Escherichia	Escherichia coli	nr	inactivated	557	1506	divergent (41/38)- too short compared to best blast hit (41/38/40)	unavailable	predicted non-functional:R145S [146-R]- K170S [171-K]- P212R [213-PST]- K218P [219-K]- Y219I [220-YFWH]- P220H [221-PRQ]- H249S [250-HKR]- H250P [251-HKR]- H276X [277-H]- H280X [281-H]- H302X [303-HW]- Y311F [312-Y]	no	unavailable	blast
EU847537.1	194440857	Bacteria/Proteobacteria/Gammaproteobacteria/Enterobacteriales/Enterobacteriaceae/Escherichia	Escherichia coli	nr	inactivated	502	1155	divergent (237/117)- too short compared to best blast hit (237/117/236) - truncated	normal	predicted non-functional:R145S [146-R]- K170T [171-K]- P212G [213-PST] / lacking catalytic residues: (K)[219]- (YFWH)[220]- (PRQ)[221]- (RKH)[249]- (HKR)[250]- (HKR)[251]- (H)[277]- (H)[281]- (HW)[303]- (Y)[312] / minor mutations: L211M [212-LIVM]	no	as annotated (verified by blast)	as annotated (verified by blast)
AJ867811.2	219935427	Bacteria/Proteobacteria/Gammaproteobacteria/Pseudomonadales/Pseudomonadaceae/Pseudomonas	Pseudomonas aeruginosa	nr	inactivated	502	1447	unavailable	normal	predicted non-functional:H276P [277-H]- H280F [281-H]- H302K [303-HW]- Y311V [312-Y]	no	as annotated (verified by blast)	unavailable
AB273727.1	114217148	Bacteria/environmental samples	uncultured bacterium	nr	inactivated	733	1449	unavailable	unavailable	predicted non-functional:R68P [146-R]	no	unavailable	unavailable
AB355131.1	156138682	Bacteria/environmental samples	uncultured bacterium	nr	inactivated	962	1445	unavailable	unavailable	predicted non-functional:L31P [212-LIVM]- P32A [213-PST]- K38R [219-K]- Y39V [220-YFWH]- P40H [221-PRQ]- R68G [249-RKH]- H69I [250-HKR]- H70P [251-HKR]- H96C [277-H]- H100P [281-H]- H122S [303-HW]- Y131S [312-Y]	no	unavailable	unavailable
DQ915923.1	117344226	Bacteria/Proteobacteria/Gammaproteobacteria/Enterobacteriales/Enterobacteriaceae/Escherichia	Escherichia coli	nr	inactivated	557	2284	unavailable	unavailable	predicted non-functional:R211L [146-R]- K236S [171-K]- L277X [212-LIVM]- P278X [213-PST]- K284X [219-K]- Y285X [220-YFWH]- P286X [221-PRQ]- R314A [249-RKH]- H315A [250-HKR]- H316T [251-HKR]- H342Q [277-H]- H346S [281-H]- H368A [303-HW]- Y377W [312-Y]	no	unavailable	unavailable
DQ915903.1	117344006	Bacteria/Proteobacteria/Gammaproteobacteria/Enterobacteriales/Enterobacteriaceae/Escherichia	Escherichia coli	nr	inactivated	586	1494	divergent (41/34)- too short compared to best blast hit (41/34/40)	unavailable	predicted non-functional:H274X [303-HW]- Y283X [312-Y]	no	unavailable	blast
FJ711651.1	225353238	Bacteria/Bacteroidetes/Flavobacteria/Flavobacteriales/Flavobacteriaceae/Riemerella	Riemerella anatipestifer	nr	inactivated	575	1430	unavailable	unavailable	predicted non-functional:K170H [171-K]- L211R [212-LIVM]- K218S [219-K]- Y219C [220-YFWH]- P220V [221-PRQ]- R248T [249-RKH]- H249P [250-HKR]- H250S [251-HKR]- H276T [277-H]- H280R [281-H]	no	unavailable	unavailable
DQ915900.1	117343969	Bacteria/Proteobacteria/Gammaproteobacteria/Enterobacteriales/Enterobacteriaceae/Escherichia	Escherichia coli	nr	inactivated	586	2139	divergent (41/249)- too short compared to best blast hit (41/249/40)	unavailable	predicted non-functional:H274X [303-HW]- Y283X [312-Y]	no	unavailable	blast
DQ915921.1	117344223	Bacteria/Proteobacteria/Gammaproteobacteria/Enterobacteriales/Enterobacteriaceae/Escherichia	Escherichia coli	nr	inactivated	558	1545	divergent (41/51)- too short compared to best blast hit (41/51/40)	unavailable	predicted non-functional:K163T [171-K]- L204A [212-LIVM]- P205V [213-PST]- K211A [219-K]- Y212A [220-YFWH]- P213H [221-PRQ]- H242T [250-HKR]- H243S [251-HKR]- H273X [281-H]- H295X [303-HW]- Y304X [312-Y]	no	unavailable	blast
BABG01000709.1	163635564	unclassified sequences/metagenomes/organismal metagenomes	human gut metagenome	env	inactivated	502	1260	normal - truncated	too short compared to best blast hit (110/62)	predicted non-functional:L162C [212-LIVM]- P163N [213-PST]- K169S [219-K]- Y170K [220-YFWH]- P171T [221-PRQ]- R199L [249-RKH]- H227T [277-H] / lacking catalytic residues: (HW)[303]- (Y)[312] / minor mutations: H200R [250-HKR]	no	blast - alternative at 436- 427- 331	blast
EU503121.1	209981013	Bacteria/Proteobacteria/Gammaproteobacteria/Pseudomonadales/Pseudomonadaceae/Pseudomonas	Pseudomonas aeruginosa	nr	inactivated	502	1056	too short compared to best blast hit (165/12/164) - truncated	normal	predicted non-functional: (LIVM)[212]- (PST)[213]- (K)[219]- (YFWH)[220]- (PRQ)[221]- (RKH)[249]- (HKR)[250]- (HKR)[251]- (H)[277]- (H)[281]- (HW)[303]- (Y)[312] are lacking	no	blast	blast
AB027715.1	4958940	Bacteria/Actinobacteria/Actinobacteridae/Actinomycetales/Corynebacterineae/Corynebacteriaceae/Corynebacterium	Corynebacterium glutamicum	nr	inactivated	502	1431	too short compared to best blast hit (47/19/46) - truncated	normal	predicted non-functional:H302I [303-HW] / lacking catalytic residues: (Y)[312]	no	as annotated (verified by blast)	as annotated (verified by blast)
FJ876827.1	290792160	Bacteria/Proteobacteria/Gammaproteobacteria/Enterobacteriales/Enterobacteriaceae/Klebsiella	Klebsiella pneumoniae	nr	inactivated	502	1263	too short compared to best blast hit (87/3/86) - truncated	normal	predicted non-functional:H250C [251-HKR] / lacking catalytic residues: (H)[277]- (H)[281]- (HW)[303]- (Y)[312]	no	as annotated (verified by blast)	as annotated (verified by blast)
DQ915908.1	117344057	Bacteria/Proteobacteria/Gammaproteobacteria/Enterobacteriales/Enterobacteriaceae/Escherichia	Escherichia coli	nr	inactivated	586	1895	unavailable	unavailable	predicted non-functional:H248X [277-H]- H252X [281-H]- H274X [303-HW]- Y283S [312-Y]	no	unavailable	unavailable
DQ915926.1	117344266	Bacteria/Proteobacteria/Gammaproteobacteria/Enterobacteriales/Enterobacteriaceae/Escherichia	Escherichia coli	nr	inactivated	560	2226	unavailable	unavailable	predicted non-functional:R326L [146-R]- K351I [171-K]- L392T [212-LIVM]- K409L [219-K]- Y410K [220-YFWH]- P411S [221-PRQ]- R439T [249-RKH]- H440F [250-HKR]- H441L [251-HKR]- H467W [277-H]- H471R [281-H]- H493T [303-HW]- Y502S [312-Y] / minor mutations: P393T [213-PST]	no	unavailable	unavailable
FM866491.1	215408015	Bacteria/environmental samples	uncultured bacterium	nr	inactivated	977	1446	unavailable	unavailable	predicted non-functional:L26P [212-LIVM]- P27A [213-PST]- K33R [219-K]- Y34V [220-YFWH]- P35H [221-PRQ]- R63G [249-RKH]- H64I [250-HKR]- H65L [251-HKR]- H91C [277-H]- H95P [281-H]- H117S [303-HW]- Y126S [312-Y]	231 (1n)	unavailable	unavailable
DQ489717.1	94962063	Bacteria/Proteobacteria/Gammaproteobacteria/Enterobacteriales/Enterobacteriaceae/Klebsiella	Klebsiella pneumoniae	nr	inactivated	502	1053	unavailable	normal	predicted non-functional:K170T [171-K]	no	blast	early in-frame and unavailable
DQ915914.1	117344115	Bacteria/Proteobacteria/Gammaproteobacteria/Enterobacteriales/Enterobacteriaceae/Escherichia	Escherichia coli	nr	inactivated	557	1506	divergent (42/39)- too short compared to best blast hit (42/39/41)	unavailable	predicted non-functional:R145S [146-R]- K170S [171-K]- P212R [213-PST]- K218P [219-K]- Y219I [220-YFWH]- P220H [221-PRQ]- H249S [250-HKR]- H250P [251-HKR]- H276X [277-H]- H280X [281-H]- H302X [303-HW]- Y311F [312-Y]	no	unavailable	blast
ABSQ01058919.1	197525479	unclassified sequences/metagenomes/ecological metagenomes	freshwater sediment metagenome	env	inactivated	502	1343	unavailable	normal	predicted non-functional:L...- [212-LIVM]- P...- [213-PST]- K...- [219-K]- Y...- [220-YFWH]- P...- [221-PRQ]- R200E [249-RKH]- H202P [251-HKR] / minor mutations: H201R [250-HKR]	no	blast	unavailable
X53635.1	44283	Bacteria/Actinobacteria/Actinobacteridae/Actinomycetales/Corynebacterineae/Mycobacteriaceae/Mycobacterium	Mycobacterium fortuitum	nr	inactivated	502	1413	too short compared to best blast hit (42/8/41) - truncated	normal	predicted non-functional:H302A [303-HW] / lacking catalytic residues: (Y)[312]	no	as annotated (verified by blast)	as annotated (verified by blast)
DQ915938.1	117344404	Bacteria/Proteobacteria/Gammaproteobacteria/Enterobacteriales/Enterobacteriaceae/Escherichia	Escherichia coli	nr	inactivated	586	1494	divergent (41/34)- too short compared to best blast hit (41/34/40)	unavailable	predicted non-functional:H274X [303-HW]- Y283X [312-Y]	no	unavailable	blast
FM866480.1	215407993	Bacteria/environmental samples	uncultured bacterium	nr	inactivated	972	1446	unavailable	unavailable	predicted non-functional:K28T [171-K]- L69A [212-LIVM]- P70V [213-PST]- K76A [219-K]- Y77A [220-YFWH]- P78H [221-PRQ]- H107T [250-HKR]- H108S [251-HKR]- H138A [281-H]	no	unavailable	unavailable
AF458082.1	18092646	Bacteria/Proteobacteria/Gammaproteobacteria/Enterobacteriales/Enterobacteriaceae/Citrobacter	Citrobacter freundii	nr	inactivated	502	1080	unavailable	normal	predicted non-functional:K170H [171-K]	no	as annotated (verified by blast)	unavailable
AY257539.1	37955767	Bacteria/Proteobacteria/Gammaproteobacteria/Pseudomonadales/Pseudomonadaceae/Pseudomonas	Pseudomonas aeruginosa	nr	inactivated	502	1461	too short compared to best blast hit (36/18/35)	normal	predicted non-functional:H302V [303-HW]- Y311T [312-Y]	no	as annotated (verified by blast)	as annotated (verified by blast)
EF470999.1	154000929	Bacteria/environmental samples	uncultured bacterium	nr	inactivated	973	1445	unavailable	unavailable	predicted non-functional:K61E [219-K]	no	unavailable	unavailable
DQ915937.1	117344403	Bacteria/Proteobacteria/Gammaproteobacteria/Enterobacteriales/Enterobacteriaceae/Escherichia	Escherichia coli	nr	inactivated	586	1521	divergent (41/43)- too short compared to best blast hit (41/43/40)	unavailable	predicted non-functional:H274X [303-HW]- Y283X [312-Y]	no	unavailable	blast
EU435310.1	167966277	Bacteria/environmental samples	uncultured bacterium	nr	inactivated	594	879	unavailable	unavailable	predicted non-functional:R11C [249-RKH]- H12L [250-HKR]- H39R [277-H]- H43F [281-H]- H65G [303-HW]- Y74K [312-Y]	no	unavailable	unavailable
DQ915925.1	117344257	Bacteria/Proteobacteria/Gammaproteobacteria/Enterobacteriales/Enterobacteriaceae/Escherichia	Escherichia coli	nr	inactivated	557	1587	divergent (41/65)- too short compared to best blast hit (41/65/40)	unavailable	predicted non-functional:R145S [146-R]- K170S [171-K]- P212R [213-PST]- K218P [219-K]- Y219I [220-YFWH]- P220H [221-PRQ]- H249S [250-HKR]- H250P [251-HKR]- H276X [277-H]- H280X [281-H]- H302X [303-HW]- Y311H [312-Y]	no	unavailable	blast
ABSQ01017043.1	197567355	unclassified sequences/metagenomes/ecological metagenomes	freshwater sediment metagenome	env	inactivated	502	1229	unavailable	normal	predicted non-functional:L...- [212-LIVM]- P...- [213-PST]- K...- [219-K]- Y...- [220-YFWH]- P...- [221-PRQ]- R195G [249-RKH] / minor mutations: H196R [250-HKR]	no	blast	unavailable
DQ914960.2	164521141	Bacteria/Proteobacteria/Gammaproteobacteria/Pseudomonadales/Pseudomonadaceae/Pseudomonas	Pseudomonas aeruginosa	nr	inactivated	738	1944	unavailable	unavailable	predicted non-functional:R161E [146-R]- K186F [171-K]- L227Y [212-LIVM]- P228R [213-PST]- K266D [219-K]- H297G [250-HKR]- H298L [251-HKR]- H324A [277-H]- H328A [281-H]- H350G [303-HW] / minor mutations: P268R [221-PRQ]	no	unavailable	early in-frame and unavailable
FM866489.1	215408011	Bacteria/environmental samples	uncultured bacterium	nr	inactivated	969	1445	unavailable	unavailable	predicted non-functional:R85E [146-R]- K110H [171-K]- L151D [212-LIVM]- P152L [213-PST]	no	unavailable	unavailable
DQ915927.1	117344282	Bacteria/Proteobacteria/Gammaproteobacteria/Enterobacteriales/Enterobacteriaceae/Escherichia	Escherichia coli	nr	inactivated	557	1584	divergent (41/64)- too short compared to best blast hit (41/64/40)	unavailable	predicted non-functional:R145S [146-R]- K170S [171-K]- P212R [213-PST]- K218P [219-K]- Y219I [220-YFWH]- P220H [221-PRQ]- H249S [250-HKR]- H250P [251-HKR]- H276X [277-H]- H280X [281-H]- H302X [303-HW]- Y311V [312-Y]	no	unavailable	blast
ACHZ01000008.1	229354092	Bacteria/Proteobacteria/Gammaproteobacteria/Vibrionales/Vibrionaceae/Vibrio	Vibrio cholerae B33	wgs	inactivated	657	1515	normal	unavailable	predicted non-functional:K131T [171-K]- L172A [212-LIVM]- P173V [213-PST]- K179A [219-K]- Y180A [220-YFWH]- P181H [221-PRQ]- H210T [250-HKR]- H211S [251-HKR]- H241A [281-H]- H263R [303-HW]- Y272A [312-Y]	no	unavailable	as annotated (verified by blast)
ADGN01000040.1	283831280	Bacteria/Actinobacteria/Actinobacteridae/Actinomycetales/Corynebacterineae/Corynebacteriaceae/Corynebacterium	Corynebacterium resistens DSM 45100	wgs	inactivated	502	1293	too short compared to best blast hit (85/11/84) - truncated	normal	predicted non-functional: (H)[277]- (H)[281]- (HW)[303]- (Y)[312] are lacking	no	blast	blast
S71932.1	560551	Bacteria/Proteobacteria/Gammaproteobacteria/Enterobacteriales/Enterobacteriaceae/Serratia	Serratia marcescens	nr	inactivated	502	840	unavailable	normal	predicted functional	no	blast - alternative at 412- 283	early in-frame and unavailable
X64367.1	43948	Bacteria/Proteobacteria/Gammaproteobacteria/Enterobacteriales/Enterobacteriaceae/Klebsiella	Klebsiella pneumoniae	nr	inactivated	502	807	unavailable	normal	predicted functional	no	as annotated (verified by blast)	early in-frame and unavailable
DQ915933.1	117344357	Bacteria/Proteobacteria/Gammaproteobacteria/Enterobacteriales/Enterobacteriaceae/Escherichia	Escherichia coli	nr	inactivated	557	1512	divergent (41/40)- too short compared to best blast hit (41/40/40)	unavailable	predicted non-functional:R130V [146-R]- K147C [171-K]- P189R [213-PST]- K195S [219-K]- Y196G [220-YFWH]- P197S [221-PRQ]- R225C [249-RKH]- H226V [250-HKR]- H227A [251-HKR]- H253R [277-H]- H257A [281-H]- H279X [303-HW]- Y288X [312-Y]	no	unavailable	blast
EF471004.1	154000939	Bacteria/environmental samples	uncultured bacterium	nr	inactivated	973	1445	unavailable	unavailable	predicted non-functional:K61R [219-K]	no	unavailable	unavailable
DQ915902.1	117343997	Bacteria/Proteobacteria/Gammaproteobacteria/Enterobacteriales/Enterobacteriaceae/Escherichia	Escherichia coli	nr	inactivated	502	1467	too short compared to best blast hit (38/7/37) - truncated	divergent (29/-44)- too long compared to best blast hit (29/-15)	predicted non-functional:H317S [303-HW] / lacking catalytic residues: (Y)[312]	no	blast - alternative at 397- 382	blast
EF150886.1	124557907	Bacteria/Proteobacteria/Gammaproteobacteria/Enterobacteriales/Enterobacteriaceae/Escherichia	Escherichia coli	nr	inactivated	502	1200	unavailable	normal	predicted functional	no	as annotated (verified by blast)	early in-frame and unavailable
M72415.1	154969	other sequences/transposons	Transposon Tn4551	nr	inactivated	502	1203	unavailable	too short compared to best blast hit (29/25)	predicted non-functional:L...- [212-LIVM]- P...- [213-PST]- K...- [219-K]- Y...- [220-YFWH]- P...- [221-PRQ]- R174D [249-RKH]- H175V [250-HKR]- H176Y [251-HKR]- H202A [277-H]- H206K [281-H]- H228P [303-HW]	no	blast - alternative at 472- 457- 361- 355- 340	early in-frame and unavailable
DQ915932.1	117344342	Bacteria/Proteobacteria/Gammaproteobacteria/Enterobacteriales/Enterobacteriaceae/Escherichia	Escherichia coli	nr	inactivated	557	2244	divergent (42/285)- too short compared to best blast hit (42/285/41)	unavailable	predicted non-functional:R211L [146-R]- K236S [171-K]- L277X [212-LIVM]- P278X [213-PST]- K284X [219-K]- Y285X [220-YFWH]- P286X [221-PRQ]- R314A [249-RKH]- H315A [250-HKR]- H316T [251-HKR]- H342Q [277-H]- H346S [281-H]- H368A [303-HW]- Y377W [312-Y]	no	unavailable	blast
AM406670.1	119668705	Bacteria/Proteobacteria/Betaproteobacteria/Rhodocyclales/Rhodocyclaceae/Azoarcus	Azoarcus sp. BH72	nr	inactivated	502	1464	normal	normal	predicted functional despite minor mutations: L201M [212-LIVM]- P202S [213-PST]	4079072 (1n)	as annotated (verified by blast)	blast
DQ196320.1	76162922	Bacteria/Proteobacteria/Gammaproteobacteria/Vibrionales/Vibrionaceae/Vibrio	Vibrio cholerae	nr	inactivated	502	1479	normal	normal	predicted functional	no	blast - alternative at 478	early in-frame
DQ975275.1	125380577	Bacteria/Proteobacteria/Gammaproteobacteria/Enterobacteriales/Enterobacteriaceae/Shigella	Shigella sonnei	nr	inactivated	502	1479	normal	normal	predicted functional	no	blast - alternative at 481	early in-frame
AM261760.1	114703507	Bacteria/Proteobacteria/Gammaproteobacteria/Pseudomonadales/Pseudomonadaceae/Pseudomonas	Pseudomonas aeruginosa	nr	inactivated	502	1479	normal	normal	predicted functional	no	as annotated (verified by blast) - alternative at 481	early in-frame
AY639870.1	50262984	Bacteria/Proteobacteria/Gammaproteobacteria/Enterobacteriales/Enterobacteriaceae/Shigella	Shigella sonnei	nr	inactivated	502	1479	normal	normal	predicted functional	no	as annotated (verified by blast) - alternative at 481	early in-frame
CP000038.1	73854091	Bacteria/Proteobacteria/Gammaproteobacteria/Enterobacteriales/Enterobacteriaceae/Shigella	Shigella sonnei Ss046	nr	inactivated	502	1479	normal	normal	predicted functional	no	blast - alternative at 481	early in-frame
AJ001816.1	2597889	Bacteria/Proteobacteria/Gammaproteobacteria/Enterobacteriales/Enterobacteriaceae/Escherichia	Escherichia coli	nr	inactivated	502	1479	normal	normal	predicted functional	no	blast	early in-frame
CP001383.1	281599365	Bacteria/Proteobacteria/Gammaproteobacteria/Enterobacteriales/Enterobacteriaceae/Shigella	Shigella flexneri 2002017	nr	inactivated	502	1479	normal	normal	predicted functional	no	blast - alternative at 481	early in-frame
AY183453.1	28394461	Bacteria/Proteobacteria/Gammaproteobacteria/Enterobacteriales/Enterobacteriaceae/Escherichia	Escherichia coli	nr	inactivated	502	1479	normal	normal	predicted functional	no	blast - alternative at 478	early in-frame
AP002527.1	9971632	Bacteria/Proteobacteria/Gammaproteobacteria/Enterobacteriales/Enterobacteriaceae/Escherichia	Escherichia coli	nr	inactivated	502	1479	normal	normal	predicted functional	no	as annotated (verified by blast) - alternative at 481	early in-frame
NZ_AAMJ02000001.1	194430951	Bacteria/Proteobacteria/Gammaproteobacteria/Enterobacteriales/Enterobacteriaceae/Shigella	Shigella dysenteriae 1012	wgs	inactivated	502	1479	normal	normal	predicted functional	no	blast - alternative at 481	early in-frame
L10818.1	154994	Bacteria/Proteobacteria/Gammaproteobacteria/Enterobacteriales/Enterobacteriaceae/Escherichia	Escherichia coli	nr	inactivated	502	1458	normal	normal	predicted functional	no	as annotated (verified by blast)	early in-frame
DQ915901.1	117343979	Bacteria/Proteobacteria/Gammaproteobacteria/Enterobacteriales/Enterobacteriaceae/Escherichia	Escherichia coli	nr	inactivated	592	1395	divergent (82/54)- too short compared to best blast hit (82/54/81) - truncated	unavailable	predicted non-functional:H234X [266-H]- H238X [270-H]- H260T [292-HW] / lacking catalytic residues: (Y)[301]	no	unavailable	early in-frame
DQ915934.1	117344374	Bacteria/Proteobacteria/Gammaproteobacteria/Enterobacteriales/Enterobacteriaceae/Escherichia	Escherichia coli	nr	inactivated	592	1395	divergent (82/54)- too short compared to best blast hit (82/54/81) - truncated	unavailable	predicted non-functional:H234X [266-H]- H238X [270-H]- H260T [292-HW] / lacking catalytic residues: (Y)[301]	no	unavailable	early in-frame
FJ615785.1	223369783	Bacteria/environmental samples	uncultured bacterium	nr	inactivated	928	1416	unavailable	unavailable	predicted functional	no	unavailable	early in-frame and unavailable
FJ615783.1	223369779	Bacteria/environmental samples	uncultured bacterium	nr	inactivated	928	1416	unavailable	unavailable	predicted non-functional:H95Q [238-HKR]	no	unavailable	unavailable
DQ268533.1	83777520	Bacteria/Proteobacteria/Gammaproteobacteria/Enterobacteriales/Enterobacteriaceae/Enterobacter/Enterobacter cloacae complex	Enterobacter cloacae	nr	inactivated	502	1038	unavailable	normal	predicted functional	no	as annotated (verified by blast) - alternative at 481	early in-frame and unavailable
DQ275532.1	83777533	Bacteria/Proteobacteria/Gammaproteobacteria/Enterobacteriales/Enterobacteriaceae/Raoultella	Raoultella terrigena	nr	inactivated	502	1038	unavailable	normal	predicted functional	no	as annotated (verified by blast) - alternative at 481	early in-frame and unavailable
DQ176869.1	76008824	Bacteria/Proteobacteria/Gammaproteobacteria/Pseudomonadales/Pseudomonadaceae/Pseudomonas	Pseudomonas aeruginosa	nr	inactivated	502	1038	unavailable	normal	predicted functional	no	as annotated (verified by blast) - alternative at 481	early in-frame and unavailable
DQ915931.1	117344316	Bacteria/Proteobacteria/Gammaproteobacteria/Enterobacteriales/Enterobacteriaceae/Escherichia	Escherichia coli	nr	inactivated	592	1395	divergent (82/54)- too short compared to best blast hit (82/54/81) - truncated	unavailable	predicted non-functional:H234X [266-H]- H238X [270-H]- H260T [292-HW] / lacking catalytic residues: (Y)[301]	no	unavailable	early in-frame
DQ282360.1	89147653	Bacteria/environmental samples	uncultured bacterium	nr	inactivated	928	1416	unavailable	unavailable	predicted functional	no	unavailable	early in-frame and unavailable
DQ176451.1	74476643	Bacteria/Proteobacteria/Gammaproteobacteria/Pseudomonadales/Moraxellaceae/Acinetobacter	Acinetobacter baumannii	nr	inactivated	502	1038	unavailable	normal	predicted functional	no	as annotated (verified by blast)	early in-frame and unavailable
DQ282204.1	89147345	Bacteria/environmental samples	uncultured bacterium	nr	inactivated	928	1416	unavailable	unavailable	predicted functional	no	unavailable	early in-frame and unavailable										104	125	-1	-398	binding of LexA repressor	11.94	GAAATGTATAAAAAAACATGGG
EF042190.1	117573144	Bacteria/Proteobacteria/Gammaproteobacteria/Enterobacteriales/Enterobacteriaceae/Enterobacter/Enterobacter cloacae complex	Enterobacter cloacae	nr	inactivated	502	1209	unavailable	too short compared to best blast hit (11/13)	predicted functional	no	blast	early in-frame and unavailable
AACY023795850.1	129909151	unclassified sequences/metagenomes/ecological metagenomes	marine metagenome	env	inactivated	502	1063	unavailable	too short compared to best blast hit (87/80)	predicted non-functional:L121D [200-LIVM]- K128N [207-K]- Y...- [208-YFWH]- P...- [209-PRQ]- R...- [237-RKH]- H...- [238-HKR]- H...- [239-HKR] / minor mutations: P122S [201-PST]	no	blast - alternative at 412- 385- 367- 325- 277- 262	unavailable
FJ591049.1	221047967	Bacteria/Proteobacteria/Gammaproteobacteria/Enterobacteriales/Enterobacteriaceae/Escherichia	Escherichia coli	nr	inactivated	502	1277	unavailable	normal	predicted functional	no	blast - alternative at 481	early in-frame and unavailable
DQ282202.1	89147343	Bacteria/environmental samples	uncultured bacterium	nr	inactivated	928	1416	unavailable	unavailable	predicted functional	no	unavailable	early in-frame and unavailable
FJ591055.1	221047987	Bacteria/Proteobacteria/Gammaproteobacteria/Enterobacteriales/Enterobacteriaceae/Escherichia	Escherichia coli	nr	inactivated	502	1227	unavailable	normal	predicted functional	498 (2n)- 142 (2n)	blast - alternative at 481	early in-frame and unavailable
FJ785526.1	225393069	Bacteria/Proteobacteria/Gammaproteobacteria/Pseudomonadales/Moraxellaceae/Acinetobacter	Acinetobacter baumannii	nr	inactivated	502	1248	unavailable	normal	predicted functional	no	blast	early in-frame and unavailable
DQ282203.1	89147344	Bacteria/environmental samples	uncultured bacterium	nr	inactivated	928	1416	unavailable	unavailable	predicted functional	no	unavailable	early in-frame and unavailable
DQ282316.1	89147566	Bacteria/environmental samples	uncultured bacterium	nr	inactivated	928	1416	unavailable	unavailable	predicted functional	no	unavailable	early in-frame and unavailable
AACY023748513.1	129957859	unclassified sequences/metagenomes/ecological metagenomes	marine metagenome	env	inactivated	502	1077	unavailable	normal	predicted non-functional:L189T [200-LIVM]- P190K [201-PST]	no	blast - alternative at 460	unavailable
DQ282223.1	89147382	Bacteria/environmental samples	uncultured bacterium	nr	inactivated	928	1416	unavailable	unavailable	predicted functional despite minor mutations: Y64H [208-YFWH]	no	unavailable	early in-frame and unavailable
FJ785524.1	225393057	Bacteria/Proteobacteria/Gammaproteobacteria/Pseudomonadales/Moraxellaceae/Acinetobacter	Acinetobacter baumannii	nr	inactivated	502	1248	unavailable	normal	predicted functional	no	blast - alternative at 481	early in-frame and unavailable
FJ615788.1	223369788	Bacteria/environmental samples	uncultured bacterium	nr	inactivated	928	1416	unavailable	unavailable	predicted functional	no	unavailable	early in-frame and unavailable
FJ615790.1	223369791	Bacteria/environmental samples	uncultured bacterium	nr	inactivated	928	1416	unavailable	unavailable	predicted non-functional:L57F [200-LIVM] / minor mutations: H95R [238-HKR]	no	unavailable	unavailable
DQ082896.2	73672566	Bacteria/Proteobacteria/Betaproteobacteria/Burkholderiales/Burkholderiaceae/Burkholderia/Burkholderia cepacia complex	Burkholderia cenocepacia	nr	inactivated	502	1038	unavailable	normal	predicted functional	no	as annotated (verified by blast) - alternative at 481	early in-frame and unavailable
DQ176450.1	74476627	Bacteria/Proteobacteria/Gammaproteobacteria/Pseudomonadales/Moraxellaceae/Acinetobacter	Acinetobacter baumannii	nr	inactivated	502	1038	unavailable	normal	predicted functional	no	as annotated (verified by blast) - alternative at 481	early in-frame and unavailable
ACXJ01007105.1	256605827	unclassified sequences/metagenomes/ecological metagenomes	mine drainage metagenome	env	inactivated	502	1365	unavailable	divergent (70/-86)- too long compared to best blast hit (70/-16)	predicted non-functional:L...- [200-LIVM]- P...- [201-PST]- K...- [207-K]- Y...- [208-YFWH]- P...- [209-PRQ]- R207P [237-RKH]- H208L [238-HKR]- H209T [239-HKR]	no	blast	early in-frame and unavailable
AM055749.1	91680580	Bacteria/Proteobacteria/Gammaproteobacteria/Enterobacteriales/Enterobacteriaceae/Salmonella	Salmonella enterica	nr	inactivated	502	1366	unavailable	normal	predicted functional	no	blast - alternative at 481	early in-frame and unavailable
FJ785525.1	225393060	Bacteria/Proteobacteria/Gammaproteobacteria/Pseudomonadales/Moraxellaceae/Acinetobacter	Acinetobacter baumannii	nr	inactivated	502	1248	unavailable	normal	predicted functional	no	blast - alternative at 481	early in-frame and unavailable
FJ785527.1	225393071	Bacteria/Proteobacteria/Gammaproteobacteria/Pseudomonadales/Moraxellaceae/Acinetobacter	Acinetobacter baumannii	nr	inactivated	502	1248	unavailable	normal	predicted functional	no	blast - alternative at 481	early in-frame and unavailable
FJ792804.1	225393074	Bacteria/Proteobacteria/Gammaproteobacteria/Pseudomonadales/Moraxellaceae/Acinetobacter	Acinetobacter baumannii	nr	inactivated	502	1248	unavailable	normal	predicted functional	no	blast - alternative at 481	early in-frame and unavailable
AACY022001377.1	131714098	unclassified sequences/metagenomes/ecological metagenomes	marine metagenome	env	inactivated	1093	1590	normal	unavailable - truncated	predicted non-functional:H56W [254-HKR]- H83R [281-H] / lacking catalytic residue: (R)[150]- (K)[175] / minor mutations: L18V [216-LIVM]	no	unavailable	blast
AASZ01000991.1	115509976	unclassified sequences/metagenomes	metagenome sequence	env	inactivated	502	1353	too short compared to best blast hit (32/0/31) - truncated	too short compared to best blast hit (19/20)	predicted non-functional:P203S [225-PRQ]- H232L [254-HKR]- H259S [281-H] / lacking catalytic residues: (HW)[307]- (Y)[316]	5506 (1n)	blast - alternative at 478	early in-frame
AASZ01000832.1	115510135	unclassified sequences/metagenomes	metagenome sequence	env	inactivated	502	1467	normal	too short compared to best blast hit (19/20)	predicted functional	29352 (1n)	blast - alternative at 493- 478	blast
AAUQ01100308.1	212455762	unclassified sequences/metagenomes/organismal metagenomes	epibiont metagenome	env	inactivated	564	1332	unavailable	unavailable	predicted non-functional:R75L [150-R]- K100V [175-K]- L141H [216-LIVM]- Y149G [224-YFWH]- H180G [255-HKR]- H206G [281-H]- H210F [285-H]- H232F [307-HW]- Y241D [316-Y] / minor mutations: P142S [217-PST]- P150Q [225-PRQ]- H179K [254-HKR]	no	unavailable	early in-frame and unavailable
ABPR01003016.1	188073191	unclassified sequences/metagenomes/ecological metagenomes	microbial mat metagenome	env	inactivated	1150	1521	normal	unavailable - truncated	predicted non-functional:H37D [254-HKR] / lacking catalytic residue: (R)[150]- (K)[175]- (LIVM)[216]	no	unavailable	blast
AB258273.1	94442303	Bacteria/environmental samples	uncultured bacterium	nr	inactivated	746	1461	unavailable	unavailable	predicted non-functional:R94P [150-R]- K119S [175-K]- L160P [216-LIVM]- P161K [217-PST]- K167S [223-K]- Y168C [224-YFWH]- P169G [225-PRQ]- R197P [253-RKH]- H198T [254-HKR]- H199S [255-HKR]- H225K [281-H]- H229P [285-H]	no	unavailable	unavailable
NZ_AAXY01000050.1	126669026	Bacteria/Proteobacteria/Gammaproteobacteria/Alteromonadales/Alteromonadaceae/Marinobacter	Marinobacter sp. ELB17	wgs	inactivated	502	1235	unavailable	normal	predicted non-functional:L...- [216-LIVM]- P...- [217-PST]- K...- [223-K]- Y...- [224-YFWH]- P...- [225-PRQ]- R210P [253-RKH]- H212V [255-HKR] / minor mutations: H211R [254-HKR]	no	as annotated (verified by blast) - alternative at 499	unavailable
ABSQ01006702.1	197577696	unclassified sequences/metagenomes/ecological metagenomes	freshwater sediment metagenome	env	inactivated	596	1466	unavailable	unavailable	predicted non-functional:R119P [150-R]- K144R [175-K]- L185P [216-LIVM]- P186W [217-PST]- K192T [223-K]- Y193R [224-YFWH]- P194A [225-PRQ]- R222C [253-RKH]- H223P [254-HKR]- H224N [255-HKR]- H250D [281-H]- H254R [285-H]- H276R [307-HW]	no	unavailable	unavailable
ABSN01048022.1	197392304	unclassified sequences/metagenomes/ecological metagenomes	freshwater sediment metagenome	env	inactivated	1197	1503	normal - truncated	unavailable	predicted non-functional:R11D [150-R]- K36V [175-K]- L77G [216-LIVM]- P78Y [217-PST]- K84A [223-K]- Y85R [224-YFWH]- P86A [225-PRQ] / lacking catalytic residues: (RKH)[253]- (HKR)[254]- (HKR)[255]- (H)[281]- (H)[285]- (HW)[307]- (Y)[316]	no	unavailable	blast
ABPS01005223.1	188084381	unclassified sequences/metagenomes/ecological metagenomes	microbial mat metagenome	env	inactivated	811	1512	normal	unavailable	predicted non-functional:K119Q [223-K]- Y120S [224-YFWH]	no	unavailable	blast
DQ282217.1	89147370	Bacteria/environmental samples	uncultured bacterium	nr	inactivated	973	1461	unavailable	unavailable	predicted non-functional:Y66S [224-YFWH]- P67A [225-PRQ]	no	unavailable	unavailable
DQ282358.1	89147649	Bacteria/environmental samples	uncultured bacterium	nr	inactivated	973	1461	unavailable	unavailable	predicted non-functional:H96F [254-HKR]	no	unavailable	unavailable
AACY020893098.1	132826873	unclassified sequences/metagenomes/ecological metagenomes	marine metagenome	env	inactivated	502	1229	unavailable	too short compared to best blast hit (16/14)	predicted non-functional:L...- [216-LIVM]- P...- [217-PST]- K...- [223-K]- Y...- [224-YFWH]- P...- [225-PRQ]- H194E [254-HKR] / minor mutations: R193K [253-RKH]- H195K [255-HKR]	no	blast	unavailable
DQ282325.1	89147583	Bacteria/environmental samples	uncultured bacterium	nr	inactivated	973	1461	unavailable	unavailable	predicted non-functional:P67S [225-PRQ]	no	unavailable	unavailable
ABPR01010372.1	188065835	unclassified sequences/metagenomes/ecological metagenomes	microbial mat metagenome	env	inactivated	560	1335	too short compared to best blast hit (73/22/72) - truncated	unavailable	predicted non-functional:R105N [150-R]- K130M [175-K]- L171C [216-LIVM]- P172R [217-PST]- K178N [223-K]- Y179I [224-YFWH]- R208I [253-RKH]- H209M [254-HKR]- H210F [255-HKR]- H236P [281-H] / lacking catalytic residues: (H)[285]- (HW)[307]- (Y)[316] / minor mutations: P180R [225-PRQ]	no	unavailable	blast
BABG01002360.1	163633907	unclassified sequences/metagenomes/organismal metagenomes	human gut metagenome	env	inactivated	502	644	unavailable	too short compared to best blast hit (271/260)	predicted non-functional:H5I [267-H]- H9Y [271-H]	no	blast - alternative at 499- 448- 421- 340- 307	early in-frame and unavailable
NZ_ABCK01000014.1	149198526	Bacteria/Lentisphaerae/Lentisphaerales/Lentisphaeraceae/Lentisphaera	Lentisphaera araneosa HTCC2155	wgs	inactivated	502	1779	normal	normal	predicted non-functional:Y304S [303-YFWH]- P305V [304-PRQ]	no	as annotated (verified by blast)	as annotated (verified by blast)
AAFY01027660.1	60117904	unclassified sequences/metagenomes	metagenome sequence	env	inactivated	816	1467	unavailable	unavailable	predicted non-functional:R89S [229-R]- K114N [254-K]- L155Q [295-LIVM]- P156G [296-PST]- K162G [302-K]- Y163T [303-YFWH]- P164T [304-PRQ]- R192T [332-RKH]- H193N [333-HKR]- H194N [334-HKR]	no	unavailable	unavailable
ABSI01000008.1	194270336	Bacteria/Verrucomicrobia/Verrucomicrobiae/Verrucomicrobiales	Verrucomicrobiae bacterium DG1235	wgs	inactivated	502	1782	normal	normal	predicted non-functional:P309S [304-PRQ] / minor mutations: Y308F [303-YFWH]	no	blast - alternative at 499- 520- 526- 487- 394- 376- 325	blast
NZ_ABCK01000021.1	149199285	Bacteria/Lentisphaerae/Lentisphaerales/Lentisphaeraceae/Lentisphaera	Lentisphaera araneosa HTCC2155	wgs	inactivated	502	1382	unavailable	normal	predicted non-functional:L279E [295-LIVM]- P280E [296-PST]- K286S [302-K]- Y287L [303-YFWH]- P288S [304-PRQ]	no	as annotated (verified by blast)	unavailable
ABPY01010067.1	188176701	unclassified sequences/metagenomes/ecological metagenomes	microbial mat metagenome	env	inactivated	591	1411	unavailable	unavailable	predicted non-functional:R213V [229-R]- K238A [254-K]	no	unavailable	unavailable
AACY023835862.1	129869118	unclassified sequences/metagenomes/ecological metagenomes	marine metagenome	env	inactivated	502	1117	unavailable	too short compared to best blast hit (97/102)	predicted non-functional:L195T [295-LIVM]- K202F [302-K]- Y203E [303-YFWH]- P204K [304-PRQ] / minor mutations: P196S [296-PST]	no	blast	unavailable
NZ_AANB01000012.1	86139482	Bacteria/Proteobacteria/Alphaproteobacteria/Rhodobacterales/Rhodobacteraceae/Roseobacter	Roseobacter sp. MED193	wgs	inactivated	502	1324	unavailable	too short compared to best blast hit (89/93)	predicted non-functional:L...- [295-LIVM]- P...- [296-PST]- K...- [302-K]- Y...- [303-YFWH]- P...- [304-PRQ]- R200I [332-RKH]- H201N [333-HKR]- H202P [334-HKR]- H254Q [386-HW]- Y263M [395-Y]	no	as annotated (verified by blast)	unavailable
ABPS01012002.1	188077602	unclassified sequences/metagenomes/ecological metagenomes	microbial mat metagenome	env	inactivated	662	1515	unavailable	unavailable	predicted non-functional:R110L [229-R]- K135G [254-K]- L176A [295-LIVM]- K183S [302-K]- Y184T [303-YFWH]- P185A [304-PRQ]- R213P [332-RKH]- H214T [333-HKR]- H215G [334-HKR]- H241P [360-H]- H245R [364-H]- H267T [386-HW]	no	unavailable	early in-frame and unavailable
NZ_ABCK01000047.1	149200520	Bacteria/Lentisphaerae/Lentisphaerales/Lentisphaeraceae/Lentisphaera	Lentisphaera araneosa HTCC2155	wgs	inactivated	502	1749	normal	normal	predicted non-functional:Y304S [303-YFWH]	no	as annotated (verified by blast) - alternative at 511- 523	as annotated (verified by blast)
AATE01002049.1	119797237	unclassified sequences/metagenomes/organismal metagenomes	mouse gut metagenome	env	inactivated	696	1479	unavailable	unavailable	predicted non-functional:L242G [295-LIVM] / minor mutations: P243T [296-PST]	no	unavailable	early in-frame and unavailable
BAAY01003658.1	162725303	unclassified sequences/metagenomes/organismal metagenomes	human gut metagenome	env	inactivated	502	754	unavailable	too short compared to best blast hit (337/333)	predicted non-functional:H0L [334-HKR]	no	blast - alternative at 532- 343- 319- 298- 283- 253	unavailable
AACY023099271.1	130595717	unclassified sequences/metagenomes/ecological metagenomes	marine metagenome	env	inactivated	502	909	unavailable	unavailable	predicted non-functional:L..- [295-LIVM]- P..- [296-PST]- K..- [302-K]- Y..- [303-YFWH]- P..- [304-PRQ]- R..- [332-RKH]- H..- [333-HKR]- H..- [334-HKR]	no	unavailable - alternative at 508- 433- 409- 331- 283	unavailable
NZ_AAND01000031.1	86148020	Bacteria/Proteobacteria/Gammaproteobacteria/Vibrionales/Vibrionaceae/Vibrio	Vibrio sp. MED222	wgs	inactivated	502	1071	unavailable	too short compared to best blast hit (105/109)	predicted non-functional:L187G [295-LIVM]- P188I [296-PST]	no	blast - alternative at 469	unavailable
AATF01000656.1	119812301	unclassified sequences/metagenomes/organismal metagenomes	mouse gut metagenome	env	inactivated	502	1065	unavailable	too short compared to best blast hit (134/138)	predicted non-functional:L...- [295-LIVM]- P...- [296-PST]- K...- [302-K]- Y...- [303-YFWH]- P...- [304-PRQ]- H176N [333-HKR]- H177W [334-HKR]	no	blast - alternative at 406- 352- 322	early in-frame and unavailable
ABPT01009951.1	188096623	unclassified sequences/metagenomes/ecological metagenomes	microbial mat metagenome	env	inactivated	502	1233	unavailable	divergent (1/-30)- too long compared to best blast hit (1/-29)	predicted non-functional:L191T [157-LIVM]- P192R [158-PST]- K198R [164-K]- Y199A [165-YFWH]- P200G [166-PRQ]- R228I [194-RKH]- H229V [195-HKR]- H230C [196-HKR]	no	blast	early in-frame and unavailable
ABSR01000901.1	197620272	unclassified sequences/metagenomes/ecological metagenomes	freshwater sediment metagenome	env	inactivated	502	1326	normal	normal	predicted non-functional:H194W [195-HKR] / minor mutations: L156M [157-LIVM]	1074 (2n)	blast	blast
DQ282226.1	89147387	Bacteria/environmental samples	uncultured bacterium	nr	inactivated	796	1284	unavailable	unavailable	predicted non-functional:H96W [195-HKR]	no	unavailable	unavailable
ABSR01000068.1	197621105	unclassified sequences/metagenomes/ecological metagenomes	freshwater sediment metagenome	env	inactivated	502	1326	normal	normal	predicted non-functional:H194W [195-HKR]	no	blast	blast
FJ377585.1	227461181	unclassified sequences/environmental samples	uncultured microorganism	nr	inactivated	502	1264	unavailable	normal	predicted non-functional:H187W [195-HKR]	no	blast - alternative at 376- 367	early in-frame and unavailable
FJ615807.1	223369825	Bacteria/environmental samples	uncultured bacterium	nr	inactivated	796	1286	unavailable	unavailable	predicted non-functional:H96W [195-HKR] / minor mutations: L58M [157-LIVM]	no	unavailable	unavailable
BAAU01003400.1	162564076	unclassified sequences/metagenomes/organismal metagenomes	human gut metagenome	env	inactivated	502	711	normal	too short compared to best blast hit (197/194) - truncated	predicted non-functional:H0L [195-HKR]- H1P [196-HKR] / lacking catalytic residue: (R)[91]- (K)[116]- (LIVM)[157]- (PST)[158]- (K)[164]- (YFWH)[165]- (PRQ)[166]- (RKH)[194]	no	blast - alternative at 433- 406- 346- 337- 259	blast
AY129391.1	23320700	Bacteria/environmental samples	uncultured bacterium	nr	inactivated	502	1404	unavailable	divergent (1/-40)- too long compared to best blast hit (1/-39)	predicted non-functional:H233W [195-HKR]	no	as annotated (verified by blast)	unavailable
NZ_ACIS01000009.1	224826480	Bacteria/Proteobacteria/Betaproteobacteria/Neisseriales/Neisseriaceae/Lutiella	Lutiella nitroferrum 2002	wgs	inactivated	502	1326	normal	normal	predicted non-functional:H194W [195-HKR] / minor mutations: L156M [157-LIVM]	no	as annotated (verified by blast)	as annotated (verified by blast)
FJ377595.1	227461197	unclassified sequences/environmental samples	uncultured microorganism	nr	inactivated	502	1487	unavailable	divergent (1/-70)- too long compared to best blast hit (1/-69)	predicted non-functional:H261W [195-HKR]- H288R [222-H]	no	blast - alternative at 481- 460- 427- 262	early in-frame and unavailable
DQ282295.1	89147525	Bacteria/environmental samples	uncultured bacterium	nr	inactivated	796	1281	unavailable	unavailable	predicted non-functional:Y66R [165-YFWH]- H95W [195-HKR] / minor mutations: L58I [157-LIVM]	no	unavailable	unavailable
ABSQ01021026.1	197563372	unclassified sequences/metagenomes/ecological metagenomes	freshwater sediment metagenome	env	inactivated	502	1208	unavailable	normal	predicted non-functional:H194W [195-HKR] / minor mutations: L156M [157-LIVM]- Y164F [165-YFWH]	no	blast	unavailable
BAAY01000810.1	162728151	unclassified sequences/metagenomes/organismal metagenomes	human gut metagenome	env	inactivated	502	770	unavailable	too short compared to best blast hit (204/191)	predicted non-functional:R2F [194-RKH]- H3G [195-HKR]- H4L [196-HKR]	no	blast - alternative at 436- 307	unavailable
ABPS01008265.1	188081339	unclassified sequences/metagenomes/ecological metagenomes	microbial mat metagenome	env	inactivated	502	996	too short compared to best blast hit (32/6/31) - truncated	too short compared to best blast hit (62/53)	predicted non-functional:P104V [158-PST]- K110G [164-K]- Y111T [165-YFWH]- H142T [196-HKR] / lacking catalytic residues: (H)[222]- (H)[226]- (HW)[248]- (Y)[257]	no	blast	blast
ABSR01022650.1	197598523	unclassified sequences/metagenomes/ecological metagenomes	freshwater sediment metagenome	env	inactivated	502	1113	unavailable	normal	predicted non-functional:H194W [195-HKR] / minor mutations: L156M [157-LIVM]	no	blast	unavailable
ADGC01021818.1	284131468	unclassified sequences/metagenomes/organismal metagenomes	wallaby gut metagenome	env	inactivated	559	1373	unavailable	unavailable	predicted non-functional:K142Y [160-K]- L...- [202-LIVM]- P...- [203-PST]- K...- [209-K]- Y...- [210-YFWH]- P...- [211-PRQ]- H189M [240-HKR]- H190F [241-HKR]	no	unavailable	unavailable
AJ698325.1	54969619	Bacteria/environmental samples	uncultured bacterium	nr	inactivated	502	912	normal	too short compared to best blast hit (180/180) - truncated	predicted non-functional: (R)[135]- (K)[160] are lacking	no	blast - alternative at 496- 514	as annotated (verified by blast)
AATF01011841.1	119801113	unclassified sequences/metagenomes/organismal metagenomes	mouse gut metagenome	env	inactivated	1157	1452	unavailable	unavailable	predicted non-functional:L33S [202-LIVM]- P34E [203-PST]- K40A [209-K]- Y41L [210-YFWH]- R70G [239-RKH]- H71M [240-HKR] / minor mutations: P42R [211-PRQ]- H72K [241-HKR]	no	unavailable	early in-frame and unavailable
BAAV01011244.1	162594238	unclassified sequences/metagenomes/organismal metagenomes	human gut metagenome	env	inactivated	502	1040	unavailable	too short compared to best blast hit (104/102)	predicted non-functional:K59Y [160-K]- K108H [209-K]- Y109L [210-YFWH]- P110T [211-PRQ]- R...- [239-RKH]- H...- [240-HKR]- H...- [241-HKR]	no	blast - alternative at 430- 406- 292- 265	unavailable
AAFY01012548.1	60133016	unclassified sequences/metagenomes	metagenome sequence	env	inactivated	774	1479	normal - truncated	unavailable	predicted non-functional:R83N [135-R]- K108C [160-K]- L150N [202-LIVM]- P151G [203-PST]- K157Y [209-K]- Y158S [210-YFWH]- P159T [211-PRQ]- H188S [240-HKR]- H189C [241-HKR]- H215P [267-H]- H219N [271-H] / lacking catalytic residues: (HW)[293]- (Y)[302]	no	unavailable	early in-frame
BAAV01027013.1	162578469	unclassified sequences/metagenomes/organismal metagenomes	human gut metagenome	env	inactivated	741	1443	unavailable	unavailable	predicted non-functional:R46P [135-R]- K71V [160-K]- P114D [203-PST]- Y121D [210-YFWH]- R150P [239-RKH]- H151A [240-HKR]- H178Y [267-H]- H204Y [293-HW]- Y213C [302-Y] / minor mutations: P122R [211-PRQ]- H152R [241-HKR]	no	unavailable	unavailable
BABG01006872.1	163629395	unclassified sequences/metagenomes/organismal metagenomes	human gut metagenome	env	inactivated	502	999	unavailable	too short compared to best blast hit (107/102)	predicted non-functional:R...- [135-R]- K...- [160-K]- L...- [202-LIVM]- P...- [203-PST]- K...- [209-K]- Y...- [210-YFWH]- P...- [211-PRQ]- R...- [239-RKH]- H...- [240-HKR]- H...- [241-HKR]	no	blast	unavailable
AATA01002871.1	119729281	unclassified sequences/metagenomes/organismal metagenomes	mouse gut metagenome	env	inactivated	502	1020	normal	too short compared to best blast hit (107/102)	predicted non-functional:K59Y [160-K]- K108H [209-K]- Y109L [210-YFWH]- P110T [211-PRQ]- R...- [239-RKH]- H...- [240-HKR]- H...- [241-HKR]	no	blast	blast
FP565814.1	294342143	Bacteria/Bacteroidetes/Sphingobacteria/Sphingobacteriales/Rhodothermaceae/Salinibacter	Salinibacter ruber	nr	inactivated	502	1542	normal	normal	predicted functional despite minor mutations: Y229H [222-YFWH]	1228483 (1n)	blast - alternative at 448- 433	early in-frame
ABSQ01007123.1	197577275	unclassified sequences/metagenomes/ecological metagenomes	freshwater sediment metagenome	env	inactivated	700	1497	normal	unavailable	predicted non-functional:L147F [214-LIVM]	no	unavailable	blast
DQ282351.1	89147635	Bacteria/environmental samples	uncultured bacterium	nr	inactivated	967	1455	unavailable	unavailable	predicted non-functional:R95C [251-RKH]	no	unavailable	unavailable
AB355135.1	156138690	Bacteria/environmental samples	uncultured bacterium	nr	inactivated	968	1511	unavailable	unavailable	predicted non-functional:R45P [148-R]- K70V [173-K]- L111F [214-LIVM]- P112G [215-PST]- K118R [221-K]- Y119R [222-YFWH]- R148P [251-RKH]- H150I [253-HKR]- H176M [279-H] / minor mutations: P120R [223-PRQ]- H149R [252-HKR]	no	unavailable	unavailable
DQ282354.1	89147641	Bacteria/environmental samples	uncultured bacterium	nr	inactivated	967	1458	unavailable	unavailable	predicted non-functional:P67L [223-PRQ]- H150Y [305-HW]	no	unavailable	unavailable
AP009552.1	166085114	Bacteria/Cyanobacteria/Chroococcales/Microcystis	Microcystis aeruginosa NIES-843	nr	inactivated	502	1548	divergent (16/32)	normal	predicted functional	no	blast - alternative at 349- 307	early in-frame
DQ282279.1	89147493	Bacteria/environmental samples	uncultured bacterium	nr	inactivated	967	1455	unavailable	unavailable	predicted non-functional:H96Y [252-HKR]	no	unavailable	unavailable
ABPU01005246.1	188114802	unclassified sequences/metagenomes/ecological metagenomes	microbial mat metagenome	env	inactivated	655	1463	unavailable	unavailable	predicted non-functional:P169K [223-PRQ]- H198Y [252-HKR]- H225N [279-H] / minor mutations: L160M [214-LIVM]	no	unavailable	early in-frame and unavailable
ABPX01008582.1	188166547	unclassified sequences/metagenomes/ecological metagenomes	microbial mat metagenome	env	inactivated	502	1261	unavailable	too short compared to best blast hit (11/11)	predicted non-functional:H241D [252-HKR]	no	blast	unavailable
FP565814.1	294342143	Bacteria/Bacteroidetes/Sphingobacteria/Sphingobacteriales/Rhodothermaceae/Salinibacter	Salinibacter ruber	nr	inactivated	502	1131	normal	too short compared to best blast hit (112/117)	predicted non-functional:H188V [305-HW]- Y197M [314-Y]	no	as annotated (verified by blast)	as annotated (verified by blast)
ABSN01023351.1	197416977	unclassified sequences/metagenomes/ecological metagenomes	freshwater sediment metagenome	env	inactivated	1069	1506	normal	unavailable - truncated	predicted non-functional: (R)[148]- (K)[173] are lacking	no	unavailable	blast
NZ_ABCK01000006.1	149197049	Bacteria/Lentisphaerae/Lentisphaerales/Lentisphaeraceae/Lentisphaera	Lentisphaera araneosa HTCC2155	wgs	inactivated	502	1045	unavailable	too short compared to best blast hit (79/80)	predicted non-functional:L...- [214-LIVM]- P...- [215-PST]- K...- [221-K]- Y...- [222-YFWH]- P...- [223-PRQ]- R137T [251-RKH]- H138L [252-HKR]	no	blast - alternative at 508- 478- 475- 415- 397- 388- 376- 340- 334- 301- 298- 268	unavailable
AAFY01002243.1	60143354	unclassified sequences/metagenomes	metagenome sequence	env	inactivated	1144	1497	normal	unavailable - truncated	predicted non-functional:Y7N [222-YFWH] / lacking catalytic residue: (R)[148]- (K)[173]- (LIVM)[214]	no	unavailable	blast
ABSP01016419.1	197508700	unclassified sequences/metagenomes/ecological metagenomes	freshwater sediment metagenome	env	inactivated	1164	1497	normal - truncated	unavailable - truncated	predicted non-functional:P10X [215-PST]- K16H [221-K]- Y17A [222-YFWH]- H47N [252-HKR]- H48W [253-HKR]- H74P [279-H]- H78G [283-H]- H100R [305-HW] / lacking catalytic residue: (R)[148]- (K)[173] / lacking catalytic residues: (Y)[314] / minor mutations: L9V [214-LIVM]- R46K [251-RKH]	no	unavailable	blast
AAOA01000002.1	88701600	Bacteria/Proteobacteria/Gammaproteobacteria/Congregibacter	Congregibacter litoralis KT71	wgs	inactivated	502	1470	normal	normal	predicted functional	no	blast - alternative at 457	early in-frame
DQ282287.1	89147509	Bacteria/environmental samples	uncultured bacterium	nr	inactivated	967	1455	unavailable	unavailable	predicted non-functional:H96Y [252-HKR]	no	unavailable	unavailable
AAFX01060833.1	60042036	unclassified sequences/metagenomes	metagenome sequence	env	inactivated	887	1500	normal - truncated	unavailable	predicted non-functional:R44G [148-R]- K69P [173-K]- K117T [221-K]- Y118D [222-YFWH]- P119L [223-PRQ]- R147A [251-RKH]- H148A [252-HKR]- H149I [253-HKR]- H175T [279-H]- H179R [283-H] / lacking catalytic residues: (HW)[305]- (Y)[314] / minor mutations: L110V [214-LIVM]- P111S [215-PST]	no	unavailable	early in-frame
ABSR01024566.1	197596607	unclassified sequences/metagenomes/ecological metagenomes	freshwater sediment metagenome	env	inactivated	502	876	unavailable	normal	predicted functional	no	blast	early in-frame and unavailable
DQ282280.1	89147495	Bacteria/environmental samples	uncultured bacterium	nr	inactivated	967	1455	unavailable	unavailable	predicted non-functional:H96Y [252-HKR]	no	unavailable	unavailable
ABSP01020272.1	197504847	unclassified sequences/metagenomes/ecological metagenomes	freshwater sediment metagenome	env	inactivated	614	1387	unavailable	unavailable	predicted non-functional:R62S [148-R]- K87L [173-K]- L128T [214-LIVM]- P129G [215-PST]- K135G [221-K]- Y136L [222-YFWH]- P137C [223-PRQ]- H166S [252-HKR]- H167I [253-HKR]- H193N [279-H]- H197T [283-H]- H219Q [305-HW]- Y228R [314-Y] / minor mutations: R165K [251-RKH]	no	unavailable	unavailable
DQ282247.1	89147429	Bacteria/environmental samples	uncultured bacterium	nr	inactivated	967	1455	unavailable	unavailable	predicted non-functional:P67G [223-PRQ]	no	unavailable	unavailable
DQ282267.1	89147469	Bacteria/environmental samples	uncultured bacterium	nr	inactivated	967	1455	unavailable	unavailable	predicted non-functional:P67T [223-PRQ]	no	unavailable	unavailable
CP000127.1	76881875	Bacteria/Proteobacteria/Gammaproteobacteria/Chromatiales/Chromatiaceae/Nitrosococcus	Nitrosococcus oceani ATCC 19707	nr	inactivated	502	1335	normal	too short compared to best blast hit (14/17)	predicted functional	86349 (2n)	blast - alternative at 478- 475- 442- 418	blast
ABSG01000030.1	194270228	Bacteria/Proteobacteria/Gammaproteobacteria/Chromatiales/Chromatiaceae/Nitrosococcus	Nitrosococcus oceani AFC27	wgs	inactivated	502	1335	normal	too short compared to best blast hit (14/17)	predicted functional	26714 (2n)	blast - alternative at 478- 475- 442- 418	blast
DQ282352.1	89147637	Bacteria/environmental samples	uncultured bacterium	nr	inactivated	967	1455	unavailable	unavailable	predicted non-functional:H123R [279-H]	no	unavailable	unavailable
AAFY01016106.1	60129458	unclassified sequences/metagenomes	metagenome sequence	env	inactivated	502	1323	unavailable	normal	predicted functional	no	blast	early in-frame and unavailable
ABSR01021831.1	197599342	unclassified sequences/metagenomes/ecological metagenomes	freshwater sediment metagenome	env	inactivated	662	1509	unavailable	unavailable	predicted non-functional:R166F [148-R]- L232F [214-LIVM]- P233A [215-PST]- K239A [221-K]- Y240T [222-YFWH]	no	unavailable	unavailable
AM746676.1	161158851	Bacteria/Proteobacteria/Deltaproteobacteria/Myxococcales/Sorangiineae/Polyangiaceae/Sorangium	Sorangium cellulosum 'So ce 56'	nr	inactivated	502	774	too short compared to best blast hit (47/5/46) - truncated	too short compared to best blast hit (210/203) - truncated	predicted non-functional: (R)[148]- (K)[173] are lacking / lacking catalytic residues: (HW)[305]- (Y)[314]	8558474 (1n)	blast - alternative at 493- 433- 367- 352	blast
AB355136.1	156138692	Bacteria/environmental samples	uncultured bacterium	nr	inactivated	968	1511	unavailable	unavailable	predicted non-functional:R45P [148-R]- K70V [173-K]- L111F [214-LIVM]- P112G [215-PST]- K118R [221-K]- Y119R [222-YFWH]- R148P [251-RKH]- H150I [253-HKR]- H176M [279-H] / minor mutations: P120R [223-PRQ]- H149R [252-HKR]	no	unavailable	unavailable
ACQI01002247.1	239974549	unclassified sequences/metagenomes/ecological metagenomes	hydrothermal vent metagenome	env	inactivated	502	993	too short compared to best blast hit (63/9/62) - truncated	too short compared to best blast hit (114/118)	predicted non-functional:H160R [279-H] / lacking catalytic residues: (H)[283]- (HW)[305]- (Y)[314] / minor mutations: L95M [214-LIVM]- Y103F [222-YFWH]	740 (1n)	blast	blast
ABSR01006612.1	197614561	unclassified sequences/metagenomes/ecological metagenomes	freshwater sediment metagenome	env	inactivated	502	765	unavailable	too short compared to best blast hit (16/17)	predicted functional	no	blast - alternative at 505- 484- 463- 460	early in-frame and unavailable
ABSP01023976.1	197501143	unclassified sequences/metagenomes/ecological metagenomes	freshwater sediment metagenome	env	inactivated	502	1469	unavailable	divergent (5/-37)- too long compared to best blast hit (5/-32)	predicted functional	no	blast	early in-frame and unavailable
DQ282282.1	89147499	Bacteria/environmental samples	uncultured bacterium	nr	inactivated	967	1455	unavailable	unavailable	predicted non-functional:Y66N [222-YFWH]	no	unavailable	unavailable
FJ820131.1	241992543	Bacteria/environmental samples	uncultured bacterium	nr	inactivated	502	1433	unavailable	normal	predicted functional	657 (1n)	blast	unavailable
AACY023760679.1	129945693	unclassified sequences/metagenomes/ecological metagenomes	marine metagenome	env	inactivated	502	756	unavailable	too short compared to best blast hit (37/11)	predicted functional	no	blast - alternative at 439- 421- 409- 295- 280- 262	early in-frame and unavailable
ABSR01007292.1	197613881	unclassified sequences/metagenomes/ecological metagenomes	freshwater sediment metagenome	env	inactivated	860	1518	normal	unavailable	predicted non-functional:K53A [173-K]- L..- [214-LIVM]- P..- [215-PST]- K95M [221-K]- Y96L [222-YFWH]- H126A [252-HKR]- H127V [253-HKR]- H157L [283-H]- H179G [305-HW]- Y188I [314-Y] / minor mutations: P97R [223-PRQ]	no	unavailable	early in-frame
ABMI01087681.1	178710865	unclassified sequences/metagenomes/ecological metagenomes	saltern metagenome	env	inactivated	1305	1408	unavailable	unavailable	predicted non-functional:R26G [251-RKH]- H27Y [252-HKR]- H28P [253-HKR]	no	unavailable	unavailable
ABPT01012045.1	188094529	unclassified sequences/metagenomes/ecological metagenomes	microbial mat metagenome	env	inactivated	1043	1500	normal - truncated	unavailable	predicted non-functional: (R)[148]- (K)[173]- (LIVM)[214]- (PST)[215]- (K)[221]- (YFWH)[222]- (PRQ)[223]- (RKH)[251]- (HKR)[252]- (HKR)[253]- (H)[279]- (H)[283]- (HW)[305]- (Y)[314] are lacking	no	unavailable	blast
ABPR01010372.1	188065835	unclassified sequences/metagenomes/ecological metagenomes	microbial mat metagenome	env	inactivated	576	723	too short compared to best blast hit (257/-5/256) - truncated	unavailable - truncated	predicted non-functional:L1T [214-LIVM]- P2I [215-PST]- K8S [221-K]- Y9N [222-YFWH]- P10K [223-PRQ]- R38S [251-RKH]- H39C [252-HKR]- H40C [253-HKR] / lacking catalytic residue: (R)[148]- (K)[173] / lacking catalytic residues: (H)[279]- (H)[283]- (HW)[305]- (Y)[314]	no	unavailable	blast
DQ282248.1	89147431	Bacteria/environmental samples	uncultured bacterium	nr	inactivated	967	1455	unavailable	unavailable	predicted non-functional:P67G [223-PRQ]	no	unavailable	unavailable
AAFX01004818.1	59978057	unclassified sequences/metagenomes	metagenome sequence	env	inactivated	1108	1536	normal	unavailable - truncated	predicted non-functional: (R)[148]- (K)[173] are lacking / minor mutations: P20R [223-PRQ]	1330 (2n)	unavailable	blast
ABPX01008583.1	188166546	unclassified sequences/metagenomes/ecological metagenomes	microbial mat metagenome	env	inactivated	502	1020	unavailable	divergent (11/-33)- too long compared to best blast hit (11/-22)	predicted functional	376 (2n)	blast	unavailable
CP000127.1	76881875	Bacteria/Proteobacteria/Gammaproteobacteria/Chromatiales/Chromatiaceae/Nitrosococcus	Nitrosococcus oceani ATCC 19707	nr	inactivated	502	1359	too short compared to best blast hit (41/4/40) - truncated	too short compared to best blast hit (14/17)	predicted non-functional:H239P [253-HKR] / lacking catalytic residues: (HW)[305]- (Y)[314]	1202098 (2n)	blast - alternative at 478- 475- 454	blast
ABSG01000007.1	194270251	Bacteria/Proteobacteria/Gammaproteobacteria/Chromatiales/Chromatiaceae/Nitrosococcus	Nitrosococcus oceani AFC27	wgs	inactivated	502	1359	too short compared to best blast hit (41/4/40) - truncated	too short compared to best blast hit (14/17)	predicted non-functional:H239P [253-HKR] / lacking catalytic residues: (HW)[305]- (Y)[314]	98930 (2n)	blast - alternative at 478- 475- 454	blast
AAFX01077421.1	60022715	unclassified sequences/metagenomes	metagenome sequence	env	inactivated	626	1641	divergent (6/48)	unavailable	predicted non-functional:K148R [173-K]- L189F [214-LIVM]- P190R [215-PST]- K196S [221-K]- Y197I [222-YFWH]- R226P [251-RKH]- H227S [252-HKR]- H228T [253-HKR]- H254S [279-H]- H258T [283-H]- H297N [305-HW]- Y306L [314-Y] / minor mutations: P198R [223-PRQ]	461 (2n)	unavailable	early in-frame
AATO01009984.1	114526502	unclassified sequences/metagenomes	metagenome sequence	env	inactivated	1110	1503	normal - truncated	unavailable - truncated	predicted non-functional:K14S [173-K]- L55P [214-LIVM]- P56A [215-PST]- K62A [221-K]- Y63T [222-YFWH]- P64A [223-PRQ]- R92S [251-RKH]- H120G [279-H]- H124V [283-H] / lacking catalytic residue: (R)[148] / lacking catalytic residues: (HW)[305]- (Y)[314] / minor mutations: H94R [253-HKR]	no	unavailable	blast
AAFX01069103.1	59995136	unclassified sequences/metagenomes	metagenome sequence	env	inactivated	538	1569	normal	unavailable	predicted non-functional:Y210L [222-YFWH]	909 (1n)	unavailable	blast
CP000159.1	83755449	Bacteria/Bacteroidetes/Sphingobacteria/Sphingobacteriales/Rhodothermaceae/Salinibacter	Salinibacter ruber DSM 13855	nr	inactivated	502	1542	normal	normal	predicted functional	78512 (1n)	blast - alternative at 448- 433	early in-frame
AB355132.1	156138684	Bacteria/environmental samples	uncultured bacterium	nr	inactivated	968	1511	unavailable	unavailable	predicted non-functional:R45P [148-R]- K70V [173-K]- L111F [214-LIVM]- P112G [215-PST]- K118R [221-K]- Y119R [222-YFWH]- R148P [251-RKH]- H150I [253-HKR]- H176M [279-H] / minor mutations: P120R [223-PRQ]- H149R [252-HKR]	no	unavailable	unavailable
ABSR01004664.1	197616509	unclassified sequences/metagenomes/ecological metagenomes	freshwater sediment metagenome	env	inactivated	974	1509	normal	unavailable - truncated	predicted non-functional:K14R [173-K]- P56E [215-PST]- K62V [221-K]- Y63V [222-YFWH]- P64L [223-PRQ]- R92Q [251-RKH]- H93C [252-HKR]- H94N [253-HKR]- H120I [279-H]- H124V [283-H]- H146M [305-HW]- Y155V [314-Y] / lacking catalytic residue: (R)[148] / minor mutations: L55I [214-LIVM]	no	unavailable	blast
ABIZ01000001.1	164420109	Bacteria/Verrucomicrobia/Verrucomicrobiae/Verrucomicrobiales/Verrucomicrobiaceae/Verrucomicrobium	Verrucomicrobium spinosum DSM 4136	wgs	inactivated	502	1449	normal	too short compared to best blast hit (17/15)	predicted non-functional:Y204N [222-YFWH]	no	blast - alternative at 520	blast
DQ282220.1	89147376	Bacteria/environmental samples	uncultured bacterium	nr	inactivated	967	1455	unavailable	unavailable	predicted non-functional:P59W [215-PST] / minor mutations: L58I [214-LIVM]	no	unavailable	unavailable
AATO01005320.1	114531167	unclassified sequences/metagenomes	metagenome sequence	env	inactivated	502	1521	normal	normal	predicted non-functional:H309Q [305-HW]	no	blast	early in-frame
ABSQ01007087.1	197577311	unclassified sequences/metagenomes/ecological metagenomes	freshwater sediment metagenome	env	inactivated	623	1515	normal - truncated	unavailable	predicted non-functional:R167G [148-R]- K192L [173-K]- L233S [214-LIVM]- P234K [215-PST]- K240V [221-K]- Y241P [222-YFWH]- P242C [223-PRQ]- R270Y [251-RKH] / lacking catalytic residues: (HKR)[252]- (HKR)[253]- (H)[279]- (H)[283]- (HW)[305]- (Y)[314]	no	unavailable	early in-frame
ABSR01031151.1	197590022	unclassified sequences/metagenomes/ecological metagenomes	freshwater sediment metagenome	env	inactivated	502	1316	unavailable	normal	predicted non-functional:R249E [251-RKH]- H250P [252-HKR]- H251V [253-HKR] / minor mutations: L212M [214-LIVM]- Y220F [222-YFWH]	no	blast	unavailable
DQ282268.1	89147471	Bacteria/environmental samples	uncultured bacterium	nr	inactivated	967	1455	unavailable	unavailable	predicted non-functional:Y66L [222-YFWH] / minor mutations: L58I [214-LIVM]- P67R [223-PRQ]	no	unavailable	unavailable
AAFX01095876.1	59991684	unclassified sequences/metagenomes	metagenome sequence	env	inactivated	559	1454	unavailable	unavailable	predicted functional	no	unavailable	early in-frame and unavailable
AAFX01019821.1	60085858	unclassified sequences/metagenomes	metagenome sequence	env	inactivated	502	1506	normal	too short compared to best blast hit (17/15)	predicted non-functional:K203X [221-K]- R233X [251-RKH]- H287G [305-HW]- Y296P [314-Y]	no	blast	blast
DQ282278.1	89147491	Bacteria/environmental samples	uncultured bacterium	nr	inactivated	967	1455	unavailable	unavailable	predicted non-functional:H96Y [252-HKR]- H149R [305-HW]	no	unavailable	unavailable
AAUQ01105988.1	212465798	unclassified sequences/metagenomes/organismal metagenomes	epibiont metagenome	env	inactivated	917	1500	normal	unavailable - truncated	predicted non-functional:K13S [173-K]- L54N [214-LIVM]- P55V [215-PST]- Y62I [222-YFWH]- P63L [223-PRQ]- R91F [251-RKH]- H92L [252-HKR]- H93E [253-HKR]- H123P [283-H]- H145M [305-HW]- Y154F [314-Y] / lacking catalytic residue: (R)[148]	no	unavailable	blast
AB355134.1	156138688	Bacteria/environmental samples	uncultured bacterium	nr	inactivated	968	1511	unavailable	unavailable	predicted non-functional:R45P [148-R]- K70V [173-K]- L111F [214-LIVM]- P112G [215-PST]- K118R [221-K]- Y119R [222-YFWH]- R148P [251-RKH]- H150I [253-HKR]- H176M [279-H] / minor mutations: P120R [223-PRQ]- H149R [252-HKR]	no	unavailable	unavailable
AAFX01022050.1	60085368	unclassified sequences/metagenomes	metagenome sequence	env	inactivated	614	1497	normal - truncated	unavailable	predicted non-functional:K172F [173-K]- P214R [215-PST]- K220R [221-K]- R250G [251-RKH]- H251P [252-HKR]- H252T [253-HKR]- H278W [279-H]- H282R [283-H] / lacking catalytic residues: (HW)[305]- (Y)[314] / minor mutations: L213M [214-LIVM]- Y221W [222-YFWH]- P222R [223-PRQ]	no	unavailable	blast
ABGO01000017.1	158604841	Bacteria/Planctomycetes/Planctomycetacia/Planctomycetales/Planctomycetaceae/Gemmata	Gemmata obscuriglobus UQM 2246	wgs	inactivated	502	1446	normal	too short compared to best blast hit (14/17)	predicted non-functional:Y203N [222-YFWH] / minor mutations: L195V [214-LIVM]	no	blast - alternative at 478	blast
CP001337.1	219541215	Bacteria/Chloroflexi/Chloroflexales/Chloroflexaceae/Chloroflexus	Chloroflexus aggregans DSM 9485	nr	inactivated	502	1338	normal	too short compared to best blast hit (18/13)	predicted non-functional:R133C [148-R]- L...- [214-LIVM]- P...- [215-PST]- K...- [221-K]- P172S [223-PRQ]	564689 (2n)	blast - alternative at 469- 460- 412- 349- 325	blast
ABSN01037269.1	197403059	unclassified sequences/metagenomes/ecological metagenomes	freshwater sediment metagenome	env	inactivated	811	1500	normal	unavailable	predicted functional	465 (1n)	unavailable	blast
ABSQ01047206.1	197537192	unclassified sequences/metagenomes/ecological metagenomes	freshwater sediment metagenome	env	inactivated	636	1506	normal	unavailable	predicted non-functional:R98G [148-R]- K123A [173-K]- L164C [214-LIVM]- P165A [215-PST]- K171C [221-K]- Y172V [222-YFWH]- P173S [223-PRQ]- H202C [252-HKR]- H203A [253-HKR]- H229R [279-H]- H233Y [283-H]- H255E [305-HW]- Y264F [314-Y]	244 (1n)	unavailable	blast
DQ282246.1	89147427	Bacteria/environmental samples	uncultured bacterium	nr	inactivated	967	1455	unavailable	unavailable	predicted non-functional:P67G [223-PRQ]	no	unavailable	unavailable
CP000804.1	156231356	Bacteria/Chloroflexi/Chloroflexales/Chloroflexaceae/Roseiflexus	Roseiflexus castenholzii DSM 13941	nr	inactivated	502	1467	normal	normal	predicted non-functional:Y209D [222-YFWH]- H240Y [253-HKR]- H270T [283-H]- H291D [305-HW]	no	blast	early in-frame
ABPV01008848.1	188132757	unclassified sequences/metagenomes/ecological metagenomes	microbial mat metagenome	env	inactivated	626	1440	unavailable	unavailable	predicted non-functional:K115N [134-K]- L156P [175-LIVM]- P157K [176-PST]- K163R [182-K]- P165F [184-PRQ]- R193T [212-RKH]- H195C [214-HKR]- H221V [240-H]- H225P [244-H]- H247R [266-HW]- Y256K [275-Y] / minor mutations: Y164F [183-YFWH]	no	unavailable	unavailable
AATN01009209.1	114511369	unclassified sequences/metagenomes	metagenome sequence	env	inactivated	935	1386	normal - truncated	unavailable - truncated	predicted non-functional:K10C [134-K]- L51S [175-LIVM]- K58S [182-K]- Y59T [183-YFWH]- R88T [212-RKH]- H89S [213-HKR]- H116N [240-H]- H120M [244-H]- H142R [266-HW] / lacking catalytic residue: (R)[109] / lacking catalytic residues: (Y)[275] / minor mutations: P60R [184-PRQ]- H90R [214-HKR]	no	unavailable	blast
ABSP01020532.1	197504587	unclassified sequences/metagenomes/ecological metagenomes	freshwater sediment metagenome	env	inactivated	758	1380	normal	unavailable	predicted non-functional:R28H [109-R]- K53R [134-K]- L94R [175-LIVM]- K101I [182-K]- P103S [184-PRQ]- H133Q [214-HKR]- H...- [240-H]- H147Y [244-H]- H169L [266-HW]- Y178F [275-Y] / minor mutations: Y102F [183-YFWH]- R131K [212-RKH]- H132R [213-HKR]	no	unavailable	early in-frame
ABSP01041865.1	197483254	unclassified sequences/metagenomes/ecological metagenomes	freshwater sediment metagenome	env	inactivated	664	981	unavailable	unavailable	predicted functional	no	unavailable	early in-frame and unavailable
CP000142.2	90823168	Bacteria/Proteobacteria/Deltaproteobacteria/Desulfuromonadales/Pelobacteraceae/Pelobacter	Pelobacter carbinolicus DSM 2380	nr	inactivated	502	1488	normal	normal	predicted non-functional:R143S [140-R]- H248P [245-HKR]	3099857 (1n)	blast	blast
ABPQ01010175.1	188053612	unclassified sequences/metagenomes/ecological metagenomes	microbial mat metagenome	env	inactivated	502	1071	unavailable	normal	predicted non-functional:R...- [140-R]- K...- [165-K]- L...- [206-LIVM]- P125R [207-PST]- K131R [213-K]- R161S [243-RKH]- H163A [245-HKR] / minor mutations: Y132W [214-YFWH]- H162R [244-HKR]	no	blast	early in-frame and unavailable
AATO01015355.1	114521130	unclassified sequences/metagenomes	metagenome sequence	env	inactivated	1075	1479	normal	unavailable - truncated	predicted non-functional: (R)[140]- (K)[165] are lacking	no	unavailable	blast
ABSN01029402.1	197410926	unclassified sequences/metagenomes/ecological metagenomes	freshwater sediment metagenome	env	inactivated	502	1139	unavailable	normal	predicted non-functional:L211X [206-LIVM]	no	blast	unavailable
ABSN01042144.1	197398182	unclassified sequences/metagenomes/ecological metagenomes	freshwater sediment metagenome	env	inactivated	660	1311	too short compared to best blast hit (46/2/45)	unavailable	predicted non-functional:R28S [140-R]- L94Q [206-LIVM]- P95E [207-PST]- K101R [213-K]- Y102Q [214-YFWH]- P103G [215-PRQ]- R131A [243-RKH]- H132A [244-HKR]- H133G [245-HKR]- H159V [271-H]- H163Q [275-H]- H185G [297-HW]- Y194K [306-Y]	no	unavailable	blast
FJ377593.1	227461194	unclassified sequences/environmental samples	uncultured microorganism	nr	inactivated	502	1398	unavailable	normal	predicted functional	no	blast	early in-frame and unavailable
AL954747.1	30407130	Bacteria/Proteobacteria/Betaproteobacteria/Nitrosomonadales/Nitrosomonadaceae/Nitrosomonas	Nitrosomonas europaea ATCC 19718	nr	inactivated	502	1512	normal	divergent (11/-24)- too long compared to best blast hit (11/-13)	predicted functional	no	blast - alternative at 469- 448- 280	early in-frame
ADGO01003284.1	285280935	unclassified sequences/metagenomes/ecological metagenomes	compost metagenome	env	inactivated	502	1554	normal	divergent (2/-13)- too long compared to best blast hit (2/-11)	predicted non-functional:H254W [244-HKR]	no	blast	blast
AATO01011939.1	114524546	unclassified sequences/metagenomes	metagenome sequence	env	inactivated	502	1019	unavailable	divergent (2/-29)- too long compared to best blast hit (2/-27)	predicted functional	no	blast	early in-frame and unavailable
CP001998.1	293612874	Bacteria/Verrucomicrobia/Opitutae/Puniceicoccales/Puniceicoccaceae/Coraliomargarita	Coraliomargarita akajimensis DSM 45221	nr	inactivated	502	1416	normal	too short compared to best blast hit (24/24)	predicted non-functional:K189R [213-K]- P191S [215-PRQ] / minor mutations: Y190H [214-YFWH]	no	blast - alternative at 496- 481- 439- 388- 382- 373- 352- 268	as annotated (verified by blast)
FJ377588.1	227461187	unclassified sequences/environmental samples	uncultured microorganism	nr	inactivated	502	1407	unavailable	normal	predicted non-functional:R131C [140-R]	no	blast	early in-frame and unavailable
CP001715.1	257044187	Bacteria/Proteobacteria/Betaproteobacteria/Candidatus Accumulibacter	Candidatus Accumulibacter phosphatis clade IIA str. UW-1	nr	inactivated	502	1497	normal	normal	predicted functional	765429 (1n)	blast - alternative at 493	blast
CP001337.1	219541215	Bacteria/Chloroflexi/Chloroflexales/Chloroflexaceae/Chloroflexus	Chloroflexus aggregans DSM 9485	nr	inactivated	502	1359	too short compared to best blast hit (63/15/62) - truncated	normal	predicted non-functional:K173A [165-K]- H279S [271-H]- H283A [275-H] / lacking catalytic residues: (HW)[297]- (Y)[306]	559935 (2n)	blast - alternative at 469	blast
AATO01000155.1	114536332	unclassified sequences/metagenomes	metagenome sequence	env	inactivated	502	1497	normal	normal	predicted functional	1940 (1n)	blast - alternative at 493	blast
ACQI01001550.1	239975246	unclassified sequences/metagenomes/ecological metagenomes	hydrothermal vent metagenome	env	inactivated	981	1458	normal - truncated	unavailable	predicted non-functional:R115H [137-R] / lacking catalytic residues: (LIVM)[203]- (PST)[204]- (K)[210]- (YFWH)[211]- (PRQ)[212]- (RKH)[240]- (HKR)[241]- (HKR)[242]- (H)[268]- (H)[272]- (HW)[294]- (Y)[303]	no	unavailable	blast
FJ377597.1	227461201	unclassified sequences/environmental samples	uncultured microorganism	nr	inactivated	502	1334	unavailable	too short compared to best blast hit (32/28)	predicted non-functional:R105Q [137-R]	555 (1n)	blast	early in-frame and unavailable
NZ_AAOF01000014.1	88812877	Bacteria/Proteobacteria/Gammaproteobacteria/Chromatiales/Ectothiorhodospiraceae/Nitrococcus	Nitrococcus mobilis Nb-231	wgs	inactivated	805	1464	normal	unavailable	predicted functional	55 (1n)	unavailable	as annotated (verified by blast)
AAFZ01001853.1	60174040	unclassified sequences/metagenomes	metagenome sequence	env	inactivated	891	1467	normal - truncated	unavailable	predicted non-functional:R62G [137-R]- K87S [162-K]- L128S [203-LIVM]- P129A [204-PST]- K135A [210-K]- Y136P [211-YFWH]- P137K [212-PRQ]- H167L [242-HKR] / lacking catalytic residues: (H)[268]- (H)[272]- (HW)[294]- (Y)[303] / minor mutations: H166K [241-HKR]	no	unavailable	blast
AACY020034562.1	133676532	unclassified sequences/metagenomes/ecological metagenomes	marine metagenome	env	inactivated	502	1330	unavailable	normal	predicted non-functional:P201S [212-PRQ] / minor mutations: L192M [203-LIVM]- P193T [204-PST]- Y200F [211-YFWH]	no	blast	unavailable
AAFX01004619.1	59997605	unclassified sequences/metagenomes	metagenome sequence	env	inactivated	502	1665	normal	divergent (15/-81)- too long compared to best blast hit (15/-66)	predicted functional despite minor mutations: L268M [203-LIVM]- Y276F [211-YFWH]	830 (2n)	blast	early in-frame
CP000482.1	118501159	Bacteria/Proteobacteria/Deltaproteobacteria/Desulfuromonadales/Pelobacteraceae/Pelobacter	Pelobacter propionicus DSM 2379	nr	inactivated	502	1572	normal	divergent (2/-38)- too long compared to best blast hit (2/-36)	predicted non-functional:P238D [204-PST]- H275W [241-HKR]	no	blast - alternative at 487- 412	as annotated (verified by blast)
CP001089.1	189419341	Bacteria/Proteobacteria/Deltaproteobacteria/Desulfuromonadales/Geobacteraceae/Geobacter	Geobacter lovleyi SZ	nr	inactivated	502	1434	normal	normal	predicted non-functional:P192D [204-PST]- H229W [241-HKR]	no	blast	as annotated (verified by blast)
CP000148.1	78192483	Bacteria/Proteobacteria/Deltaproteobacteria/Desulfuromonadales/Geobacteraceae/Geobacter	Geobacter metallireducens GS-15	nr	inactivated	502	1446	normal	normal	predicted non-functional:P196D [204-PST]- H233Y [241-HKR]	no	blast - alternative at 343- 274	as annotated (verified by blast)
CP001798.1	291578765	Bacteria/Proteobacteria/Gammaproteobacteria/Chromatiales/Chromatiaceae/Nitrosococcus	Nitrosococcus halophilus Nc4	nr	inactivated	502	1434	normal	normal	predicted non-functional:P201S [212-PRQ]	136735 (1n)	blast - alternative at 457- 436- 433	blast
AB273726.1	114217146	Bacteria/environmental samples	uncultured bacterium	nr	inactivated	976	1418	unavailable	unavailable	predicted non-functional:H82Y [241-HKR]	no	unavailable	unavailable
AB258266.1	94442289	Bacteria/environmental samples	uncultured bacterium	nr	inactivated	935	1422	unavailable	unavailable	predicted non-functional:L40R [203-LIVM]- P41G [204-PST]- K47T [210-K]- R77S [240-RKH]- H78F [241-HKR]- H105P [268-H]- H131S [294-HW]- Y140S [303-Y] / minor mutations: Y48W [211-YFWH]- P49R [212-PRQ]- H79R [242-HKR]	no	unavailable	unavailable
ABRV01000031.1	193884426	Bacteria/Cyanobacteria/Chroococcales/Synechococcus	Synechococcus sp. PCC 7335	wgs	inactivated	502	1479	normal	normal	predicted functional	no	blast - alternative at 478- 466- 460- 433	early in-frame
AE017180.1	39985517	Bacteria/Proteobacteria/Deltaproteobacteria/Desulfuromonadales/Geobacteraceae/Geobacter	Geobacter sulfurreducens PCA	nr	inactivated	502	1443	normal	normal	predicted non-functional:P195D [204-PST]- H232A [241-HKR]	no	blast - alternative at 406- 376- 349- 343- 316- 304	as annotated (verified by blast)
CP000804.1	156231356	Bacteria/Chloroflexi/Chloroflexales/Chloroflexaceae/Roseiflexus	Roseiflexus castenholzii DSM 13941	nr	inactivated	502	1440	normal	normal	predicted non-functional:Y200L [211-YFWH]- H230Y [241-HKR]- Y293D [303-Y]	5648909 (2n)	blast - alternative at 463	blast
CP001100.1	193087197	Bacteria/Chlorobi/Chlorobia/Chlorobiales/Chlorobiaceae/Chloroherpeton	Chloroherpeton thalassium ATCC 35110	nr	inactivated	502	1446	normal	normal	predicted functional	1211210 (2n)	blast - alternative at 430- 397	blast
ABSJ01000027.1	194270380	Bacteria/Proteobacteria/Gammaproteobacteria	gamma proteobacterium HTCC5015	wgs	inactivated	502	1290	too short compared to best blast hit (38/0/37) - truncated	too short compared to best blast hit (24/19)	predicted non-functional: (HW)[294]- (Y)[303] are lacking / minor mutations: L182M [203-LIVM]	no	blast - alternative at 487- 484- 475- 466- 421- 412- 403	blast
AACY021552936.1	132157429	unclassified sequences/metagenomes/ecological metagenomes	marine metagenome	env	inactivated	597	1396	unavailable	unavailable	predicted non-functional:R47S [137-R]- K72G [162-K]- L113Q [203-LIVM]- P114G [204-PST]- K120P [210-K]- Y121D [211-YFWH]- H152A [242-HKR]- H178G [268-H]- H182G [272-H]- H204P [294-HW]- Y213A [303-Y] / minor mutations: P122R [212-PRQ]- H151R [241-HKR]	no	unavailable	unavailable
AM746676.1	161158851	Bacteria/Proteobacteria/Deltaproteobacteria/Myxococcales/Sorangiineae/Polyangiaceae/Sorangium	Sorangium cellulosum 'So ce 56'	nr	inactivated	502	1452	normal	normal	predicted non-functional:Y206M [211-YFWH]- R235L [240-RKH]- H236Y [241-HKR]	no	as annotated (verified by blast) - alternative at 397- 379	as annotated (verified by blast)
AB258269.1	94442295	Bacteria/environmental samples	uncultured bacterium	nr	inactivated	935	1422	unavailable	unavailable	predicted non-functional:L39R [203-LIVM]- P40G [204-PST]- K46T [210-K]- R76S [240-RKH]- H77F [241-HKR]- H104P [268-H]- H130S [294-HW]- Y139S [303-Y] / minor mutations: Y47W [211-YFWH]- P48R [212-PRQ]- H78R [242-HKR]	no	unavailable	unavailable
BABD01010463.1	163300225	unclassified sequences/metagenomes/organismal metagenomes	human gut metagenome	env	inactivated	725	996	unavailable	unavailable	predicted non-functional:H27C [241-HKR]- H28P [242-HKR]- H54S [268-H]- H58G [272-H]- H80Q [294-HW]	no	unavailable	unavailable
ABSN01040735.1	197399591	unclassified sequences/metagenomes/ecological metagenomes	freshwater sediment metagenome	env	inactivated	553	1337	unavailable	unavailable	predicted non-functional:P194V [212-PRQ] / minor mutations: Y193F [211-YFWH]	no	unavailable	unavailable
AB258252.1	94442261	Bacteria/environmental samples	uncultured bacterium	nr	inactivated	935	1422	unavailable	unavailable	predicted non-functional:L40R [203-LIVM]- P41G [204-PST]- K47T [210-K]- R77S [240-RKH]- H78F [241-HKR]- H105P [268-H]- H131S [294-HW]- Y140S [303-Y] / minor mutations: Y48W [211-YFWH]- P49R [212-PRQ]- H79R [242-HKR]	no	unavailable	unavailable
AB258253.1	94442263	Bacteria/environmental samples	uncultured bacterium	nr	inactivated	935	1422	unavailable	unavailable	predicted non-functional:L40R [203-LIVM]- P41G [204-PST]- K47T [210-K]- R77S [240-RKH]- H78F [241-HKR]- H105P [268-H]- H131S [294-HW]- Y140S [303-Y] / minor mutations: Y48W [211-YFWH]- P49R [212-PRQ]- H79R [242-HKR]	no	unavailable	unavailable
AAFX01088887.1	59992824	unclassified sequences/metagenomes	metagenome sequence	env	inactivated	502	1167	unavailable	normal	predicted non-functional:L205A [203-LIVM]- P206I [204-PST]- K212Q [210-K]	no	blast	unavailable
AAFZ01015154.1	60160385	unclassified sequences/metagenomes	metagenome sequence	env	inactivated	678	1461	normal - truncated	unavailable	predicted non-functional:R113P [137-R]- K138F [162-K]- L179A [203-LIVM]- P180A [204-PST]- K186C [210-K]- Y187S [211-YFWH]- P188G [212-PRQ]- R216P [240-RKH]- H248G [272-H] / lacking catalytic residues: (HW)[294]- (Y)[303]	no	unavailable	blast
AAFY01013114.1	60132450	unclassified sequences/metagenomes	metagenome sequence	env	inactivated	935	1467	normal - truncated	unavailable	predicted non-functional:K137S [162-K] / lacking catalytic residues: (LIVM)[203]- (PST)[204]- (K)[210]- (YFWH)[211]- (PRQ)[212]- (RKH)[240]- (HKR)[241]- (HKR)[242]- (H)[268]- (H)[272]- (HW)[294]- (Y)[303]	no	unavailable	blast
CP001390.1	221562406	Bacteria/Proteobacteria/Deltaproteobacteria/Desulfuromonadales/Geobacteraceae/Geobacter	Geobacter sp. FRC-32	nr	inactivated	502	1452	normal	normal	predicted non-functional:P196D [204-PST]- H233W [241-HKR]	no	blast	blast
AAUQ01101291.1	212495423	unclassified sequences/metagenomes/organismal metagenomes	epibiont metagenome	env	inactivated	502	876	unavailable	too short compared to best blast hit (51/58)	predicted functional	no	blast	early in-frame and unavailable
ACQI01012972.1	239963822	unclassified sequences/metagenomes/ecological metagenomes	hydrothermal vent metagenome	env	inactivated	764	1478	unavailable	unavailable	predicted non-functional:R117L [137-R]- K142L [162-K]- L...- [203-LIVM]- P...- [204-PST]- K...- [210-K]- Y...- [211-YFWH]- P...- [212-PRQ]- R...- [240-RKH]- H...- [241-HKR]- H...- [242-HKR]- H172L [268-H]- H176S [272-H]- H198X [294-HW]- Y207F [303-Y]	342 (2n)- 622 (2n)	unavailable	early in-frame and unavailable
AAUQ01105227.1	212475680	unclassified sequences/metagenomes/organismal metagenomes	epibiont metagenome	env	inactivated	570	1182	unavailable	unavailable	predicted non-functional:K84G [162-K]- P126G [204-PST]- K132N [210-K]- Y133C [211-YFWH]- P134A [212-PRQ]- R162W [240-RKH]- H163V [241-HKR]- H164C [242-HKR]	386 (1n)	unavailable	early in-frame and unavailable
CR522870.1	50874889	Bacteria/Proteobacteria/Deltaproteobacteria/Desulfobacterales/Desulfobulbaceae/Desulfotalea	Desulfotalea psychrophila LSv54	nr	inactivated	502	1443	normal	too short compared to best blast hit (16/13)	predicted non-functional:R123G [137-R]	no	blast - alternative at 481- 439- 421- 415- 406	as annotated (verified by blast)
CP000686.1	148566298	Bacteria/Chloroflexi/Chloroflexales/Chloroflexaceae/Roseiflexus	Roseiflexus sp. RS-1	nr	inactivated	502	1461	normal	normal	predicted non-functional:H268A [272-H] / minor mutations: L199M [203-LIVM]	no	as annotated (verified by blast) - alternative at 457	as annotated (verified by blast)
AACY020303570.1	133416649	unclassified sequences/metagenomes/ecological metagenomes	marine metagenome	env	inactivated	502	1500	normal	divergent (3/-14)- too long compared to best blast hit (3/-11)	predicted non-functional:P222S [212-PRQ] / minor mutations: L213M [203-LIVM]	no	blast	blast
ABDH01016447.1	161058368	unclassified sequences/metagenomes/organismal metagenomes	termite gut metagenome	env	inactivated	502	1296	normal	too short compared to best blast hit (14/14)	predicted non-functional:L...- [203-LIVM]- P...- [204-PST]- K...- [210-K]- Y...- [211-YFWH]- P...- [212-PRQ]- R182G [240-RKH] / minor mutations: H183K [241-HKR]	no	blast	blast
NZ_AAXY01000001.1	126664316	Bacteria/Proteobacteria/Gammaproteobacteria/Alteromonadales/Alteromonadaceae/Marinobacter	Marinobacter sp. ELB17	wgs	inactivated	502	1461	normal	normal	predicted non-functional:P212S [212-PRQ]	no	as annotated (verified by blast) - alternative at 523- 445- 436	as annotated (verified by blast)
ABSO01017576.1	197445228	unclassified sequences/metagenomes/ecological metagenomes	freshwater sediment metagenome	env	inactivated	502	1199	unavailable	too short compared to best blast hit (36/35)	predicted non-functional:P175L [212-PRQ]	no	blast	unavailable
ABSQ01029723.1	197554675	unclassified sequences/metagenomes/ecological metagenomes	freshwater sediment metagenome	env	inactivated	502	944	unavailable	normal	predicted non-functional:R136G [137-R]	no	blast	unavailable
BABB01020066.1	162846131	unclassified sequences/metagenomes/organismal metagenomes	human gut metagenome	env	inactivated	502	834	unavailable	normal	predicted functional	no	blast	early in-frame and unavailable
ADDV01000059.1	289656259	Bacteria/Bacteroidetes/Bacteroidia/Bacteroidales/Prevotellaceae/Prevotella	Prevotella oris C735	wgs	inactivated	502	687	unavailable	too short compared to best blast hit (257/260)	predicted non-functional:H8M [268-H]- H12T [272-H]	no	blast - alternative at 475- 445- 403- 349- 313	unavailable
EF648213.1	157411394	Bacteria/Proteobacteria/Gammaproteobacteria/Pseudomonadales/Pseudomonadaceae/Pseudomonas	Pseudomonas stutzeri	nr	inactivated	502	1239	divergent (185/109)- too short compared to best blast hit (185/109/184)	normal	predicted non-functional:R...- [137-R]- K...- [162-K]- L...- [203-LIVM]- P...- [204-PST]- K...- [210-K]- Y...- [211-YFWH]- P...- [212-PRQ]	2363 (0n)	blast - alternative at 472	blast
AACY021413651.1	132296332	unclassified sequences/metagenomes/ecological metagenomes	marine metagenome	env	inactivated	502	1416	unavailable	normal	predicted non-functional:H291X [294-HW]	876 (2n)	blast	unavailable
NZ_ABVL01000007.1	196230664	Bacteria/Verrucomicrobia/Spartobacteria/Chthoniobacter	Chthoniobacter flavus Ellin428	wgs	inactivated	502	1401	normal	too short compared to best blast hit (19/21)	predicted non-functional:Y189L [211-YFWH] / minor mutations: P190R [212-PRQ]	no	blast - alternative at 469- 457- 397- 355- 340	as annotated (verified by blast)
CP001108.1	194310671	Bacteria/Chlorobi/Chlorobia/Chlorobiales/Chlorobiaceae/Prosthecochloris	Prosthecochloris aestuarii DSM 271	nr	inactivated	502	1455	normal	normal	predicted functional	478957 (2n)- 479484 (1n)	blast	early in-frame
CP000804.1	156231356	Bacteria/Chloroflexi/Chloroflexales/Chloroflexaceae/Roseiflexus	Roseiflexus castenholzii DSM 13941	nr	inactivated	502	1377	divergent (13/141)	too short compared to best blast hit (170/159) - truncated	predicted non-functional:K1G [162-K]- L42C [203-LIVM]- K49T [210-K]- R79C [240-RKH]- H80P [241-HKR]- H81S [242-HKR]- Y142S [303-Y] / lacking catalytic residue: (R)[137]	4825862 (2n)	blast - alternative at 454- 448	early in-frame
ABMV01289976.1	175777533	unclassified sequences/metagenomes/ecological metagenomes	stromatolite metagenome	env	inactivated	1295	1382	unavailable	unavailable	predicted non-functional:H1R [294-HW]- Y10P [303-Y]	no	unavailable	unavailable
AAUQ01010004.1	212489393	unclassified sequences/metagenomes/organismal metagenomes	epibiont metagenome	env	inactivated	734	1455	normal - truncated	unavailable	predicted non-functional:R105E [137-R]- K130T [162-K]- P172L [204-PST]- K178E [210-K]- Y179I [211-YFWH]- P180L [212-PRQ]- R208P [240-RKH]- H209I [241-HKR]- H210F [242-HKR] / lacking catalytic residues: (H)[268]- (H)[272]- (HW)[294]- (Y)[303]	1499 (1n)	unavailable	early in-frame
AAFX01079626.1	59994179	unclassified sequences/metagenomes	metagenome sequence	env	inactivated	922	1503	normal	unavailable	predicted non-functional:R5A [137-R]- K30C [162-K]- P69A [212-PRQ] / minor mutations: L60V [203-LIVM]	no	unavailable	blast
AACY023512862.1	130179055	unclassified sequences/metagenomes/ecological metagenomes	marine metagenome	env	inactivated	502	1467	normal	normal	predicted non-functional:R241V [240-RKH]- H242I [241-HKR]- H243T [242-HKR]	821 (1n)	blast	blast
AACY022360198.1	131354029	unclassified sequences/metagenomes/ecological metagenomes	marine metagenome	env	inactivated	1051	1464	normal	unavailable - truncated	predicted non-functional:K26G [210-K]- R51D [240-RKH]- H53V [242-HKR]- H79R [268-H]- H83D [272-H] / lacking catalytic residue: (R)[137]- (K)[162] / minor mutations: L19M [203-LIVM]- P28Q [212-PRQ]	no	unavailable	blast
FJ377614.1	227461226	unclassified sequences/environmental samples	uncultured microorganism	nr	inactivated	502	1419	unavailable	normal	predicted non-functional:P211L [212-PRQ]	no	blast	unavailable
AACY020293043.1	133427176	unclassified sequences/metagenomes/ecological metagenomes	marine metagenome	env	inactivated	502	1287	normal	too short compared to best blast hit (154/89)	predicted non-functional:R..- [137-R]- K79Q [162-K]- P129V [212-PRQ]	no	blast	blast
FJ377591.1	227461192	unclassified sequences/environmental samples	uncultured microorganism	nr	inactivated	502	1407	unavailable	divergent (21/-34)- too long compared to best blast hit (21/-13)	predicted non-functional:H...- [268-H]- H...- [272-H]	82 (2n)	blast - alternative at 439	unavailable
FJ377606.1	227461217	unclassified sequences/environmental samples	uncultured microorganism	nr	inactivated	548	1440	unavailable	unavailable	predicted non-functional:R136T [137-R]- K161Y [162-K]- K209C [210-K]- Y210S [211-YFWH]- H240S [241-HKR]- H241P [242-HKR]- H267S [268-H]- H271P [272-H] / minor mutations: P203S [204-PST]	no	unavailable	unavailable
AAFX01075610.1	60060670	unclassified sequences/metagenomes	metagenome sequence	env	inactivated	823	1485	normal	unavailable	predicted non-functional:R27C [137-R]- K52S [162-K]- P101A [212-PRQ] / minor mutations: L92V [203-LIVM]	no	unavailable	blast
AACY022548436.1	131165661	unclassified sequences/metagenomes/ecological metagenomes	marine metagenome	env	inactivated	712	1464	normal	unavailable	predicted non-functional:P141S [212-PRQ] / minor mutations: L132M [203-LIVM]- P133T [204-PST]- Y140F [211-YFWH]	no	unavailable	blast
AACY020301554.1	133418665	unclassified sequences/metagenomes/ecological metagenomes	marine metagenome	env	inactivated	502	1215	divergent (114/51)- too short compared to best blast hit (114/51/113) - truncated	normal	predicted non-functional:L203A [203-LIVM]- P204H [204-PST]- K210L [210-K]- Y211D [211-YFWH] / lacking catalytic residues: (RKH)[240]- (HKR)[241]- (HKR)[242]- (H)[268]- (H)[272]- (HW)[294]- (Y)[299] / minor mutations: P212R [212-PRQ]	no	blast - alternative at 499	blast
ABSN01017220.1	197423108	unclassified sequences/metagenomes/ecological metagenomes	freshwater sediment metagenome	env	inactivated	502	1222	unavailable	normal	predicted non-functional:L...- [203-LIVM]- P...- [204-PST]- K...- [210-K]- Y...- [211-YFWH]- P...- [212-PRQ]- R...- [240-RKH]- H194P [242-HKR]- H220R [268-H] / minor mutations: H193R [241-HKR]	no	blast	unavailable
GQ874129.1	259116026	unclassified sequences/environmental samples	uncultured organism	nr	inactivated	502	1018	unavailable	divergent (2/-19)- too long compared to best blast hit (2/-17)	predicted non-functional:R152G [137-R]	no	blast - alternative at 496- 469- 400- 370- 340- 298	unavailable
AY283636.1	30908753	Bacteria/environmental samples	uncultured bacterium	nr	inactivated	888	1370	unavailable	unavailable	predicted non-functional:L35R [203-LIVM]- P36G [204-PST]- K42L [210-K]- Y43A [211-YFWH]- P44G [212-PRQ]- R72G [240-RKH]- H73C [241-HKR]- H74A [242-HKR]- H100P [268-H]- H104S [272-H]- H126T [294-HW]- Y135H [303-Y]	101 (1n)	unavailable	unavailable
ADDH01000071.1	283971136	Bacteria/Cyanobacteria/Oscillatoriales/Arthrospira	Arthrospira sp. PCC 8005	wgs	inactivated	502	1365	normal	too short compared to best blast hit (31/36)	predicted functional	no	blast - alternative at 415- 379- 322	early in-frame
ADJS01000227.1	292582430	Bacteria/Bacteroidetes/Bacteroidia/Bacteroidales/Bacteroidaceae/Bacteroides/environmental samples	uncultured Bacteroides sp.	wgs	inactivated	502	1162	unavailable	too short compared to best blast hit (100/96)	predicted non-functional:R31I [137-R]- K56E [162-K]- P98I [204-PST]- K104M [210-K]- Y105L [211-YFWH]- P106L [212-PRQ]- R134Y [240-RKH]- H135G [241-HKR]- H136V [242-HKR]- Y197L [303-Y]	no	blast - alternative at 469- 445- 382- 361- 358	unavailable
AACY021931143.1	131784821	unclassified sequences/metagenomes/ecological metagenomes	marine metagenome	env	inactivated	623	1476	unavailable	unavailable	predicted non-functional:R32E [137-R]- K57Y [162-K]- L98W [203-LIVM]- P99E [204-PST]- K105T [210-K]- P107E [212-PRQ]- R135E [240-RKH]- H136V [241-HKR]- H137E [242-HKR]	no	unavailable	early in-frame and unavailable
CP000680.1	145573243	Bacteria/Proteobacteria/Gammaproteobacteria/Pseudomonadales/Pseudomonadaceae/Pseudomonas	Pseudomonas mendocina ymp	nr	inactivated	502	1431	normal	normal	predicted non-functional:P211X [212-PRQ]	3401188 (2n)	blast - alternative at 520- 412	blast
FJ377599.1	227461204	unclassified sequences/environmental samples	uncultured microorganism	nr	inactivated	502	1359	unavailable	too short compared to best blast hit (22/21)	predicted functional	790 (1n)	blast	unavailable
ABPT01011032.1	188095542	unclassified sequences/metagenomes/ecological metagenomes	microbial mat metagenome	env	inactivated	600	1176	unavailable	unavailable	predicted non-functional:K77G [162-K]- L118S [203-LIVM]- P119A [204-PST]- K125D [210-K]- Y126P [211-YFWH]- R155A [240-RKH]- H157L [242-HKR]- H183V [268-H]- H187F [272-H] / minor mutations: P127Q [212-PRQ]- H156R [241-HKR]	no	unavailable	unavailable
FJ615824.1	223369858	Bacteria/environmental samples	uncultured bacterium	nr	inactivated	934	1424	unavailable	unavailable	predicted non-functional:P67T [212-PRQ]- H149T [294-HW]	447 (1n)	unavailable	unavailable
ABRW01000044.1	193884484	Bacteria/Proteobacteria/Gammaproteobacteria/Oceanospirillales/Alcanivoracaceae/Alcanivorax	Alcanivorax sp. DG881	wgs	inactivated	502	1443	normal	normal	predicted non-functional:P203S [212-PRQ] / minor mutations: L194M [203-LIVM]	no	blast - alternative at 457	blast
CP001848.1	283436255	Bacteria/Planctomycetes/Planctomycetacia/Planctomycetales/Planctomycetaceae/Pirellula	Pirellula staleyi DSM 6068	nr	inactivated	502	1416	normal	too short compared to best blast hit (70/40)	predicted non-functional:H265R [294-HW]- Y274I [303-Y]	3934099 (2n)	blast - alternative at 319- 277- 268	early in-frame
AACY023840204.1	129864776	unclassified sequences/metagenomes/ecological metagenomes	marine metagenome	env	inactivated	617	1500	normal - truncated	unavailable	predicted non-functional:R127C [137-R]- K152R [162-K]- L193G [203-LIVM]- K200S [210-K]- Y201T [211-YFWH]- P202S [212-PRQ]- R230A [240-RKH]- H231S [241-HKR]- H258S [268-H]- H262S [272-H]- H284T [294-HW] / lacking catalytic residues: (Y)[303] / minor mutations: H232R [242-HKR]	no	unavailable	blast
AATO01002073.1	114534414	unclassified sequences/metagenomes	metagenome sequence	env	inactivated	502	1098	unavailable	too short compared to best blast hit (159/131)	predicted non-functional:L187E [318-LIVM]- P188R [319-PST]- K194L [325-K]- Y195K [326-YFWH]- P196K [327-PRQ]	no	blast - alternative at 496- 457- 391- 382	early in-frame and unavailable
AATF01010446.1	119802510	unclassified sequences/metagenomes/organismal metagenomes	mouse gut metagenome	env	inactivated	811	1489	unavailable	unavailable	predicted non-functional:K221D [325-K]- Y222A [326-YFWH]- P223F [327-PRQ] / minor mutations: L214I [318-LIVM]- P215S [319-PST]	no	unavailable	unavailable
AAFX01051506.1	60082139	unclassified sequences/metagenomes	metagenome sequence	env	inactivated	548	1641	too short compared to best blast hit (34/1/33) - truncated	unavailable	predicted non-functional:R241K [252-R]- K266F [277-K]- P308Q [319-PST]- Y315E [326-YFWH] / lacking catalytic residues: (RKH)[355]- (HKR)[356]- (HKR)[357]- (H)[383]- (H)[387]- (HW)[409]- (Y)[418]	no	unavailable	early in-frame
AATD01005424.1	119780897	unclassified sequences/metagenomes/organismal metagenomes	mouse gut metagenome	env	inactivated	746	1550	unavailable	unavailable	predicted non-functional:R233I [252-R]	no	unavailable	early in-frame and unavailable
AATE01006200.1	119793086	unclassified sequences/metagenomes/organismal metagenomes	mouse gut metagenome	env	inactivated	856	1654	unavailable	unavailable	predicted non-functional:P222I [319-PST]- K228R [325-K]- Y229N [326-YFWH]- P230T [327-PRQ]- H259M [356-HKR]- H260Q [357-HKR] / minor mutations: L221I [318-LIVM]- R258H [355-RKH]	no	unavailable	unavailable
AATC01006709.1	119757537	unclassified sequences/metagenomes/organismal metagenomes	mouse gut metagenome	env	inactivated	647	1428	unavailable	unavailable	predicted non-functional:R212A [252-R]- K237A [277-K]	no	unavailable	early in-frame and unavailable
ABNA01052462.1	180445457	unclassified sequences/metagenomes/organismal metagenomes	fish metagenome	env	inactivated	1364	1460	unavailable	unavailable	predicted non-functional:H5Q [306-HW]- Y14N [315-Y]	no	unavailable	unavailable
AATO01004395.1	114532092	unclassified sequences/metagenomes	metagenome sequence	env	inactivated	502	915	normal	too short compared to best blast hit (219/207) - truncated	predicted non-functional:L19G [215-LIVM]- P20L [216-PST]- K26Y [222-K]- Y27K [223-YFWH]- R56A [252-RKH]- H57I [253-HKR]- H58A [254-HKR] / lacking catalytic residue: (R)[149]- (K)[174] / minor mutations: P28R [224-PRQ]	no	blast - alternative at 463- 424- 418- 406	blast
AAUQ01053044.1	212520897	unclassified sequences/metagenomes/organismal metagenomes	epibiont metagenome	env	inactivated	502	681	unavailable	too short compared to best blast hit (31/17)	predicted functional	no	blast	early in-frame and unavailable
AACY020388096.1	133332123	unclassified sequences/metagenomes/ecological metagenomes	marine metagenome	env	inactivated	502	1328	unavailable	normal	predicted non-functional:L...- [200-LIVM]- P...- [201-PST]- K...- [207-K]- Y...- [208-YFWH]- P...- [209-PRQ]- R192G [237-RKH]- H193D [238-HKR] / minor mutations: H194K [239-HKR]	no	blast	unavailable
ABMV01132896.1	175916343	unclassified sequences/metagenomes/ecological metagenomes	stromatolite metagenome	env	inactivated	1205	1311	unavailable	unavailable	predicted non-functional:H7K [291-HW]- Y16K [300-Y]	no	unavailable	unavailable
BAAY01019541.1	162708999	unclassified sequences/metagenomes/organismal metagenomes	human gut metagenome	env	inactivated	502	933	unavailable	too short compared to best blast hit (123/127)	predicted non-functional:K32Y [160-K]- L..- [200-LIVM]- P..- [201-PST]- Y49S [208-YFWH]- P50N [209-PRQ]- H79M [238-HKR]- H80F [239-HKR]	no	blast - alternative at 469- 466- 463- 424- 421- 397- 337- 298- 256	unavailable
AACY024115108.1	129575561	unclassified sequences/metagenomes/ecological metagenomes	marine metagenome	env	inactivated	816	1524	normal	unavailable	predicted non-functional:R37A [135-R]- K62G [160-K]- L102R [200-LIVM]- P103G [201-PST]- K109S [207-K]- P111N [209-PRQ]- R139G [237-RKH]- H141L [239-HKR]- H167Y [265-H]- H171I [269-H]- Y202S [300-Y] / minor mutations: Y110F [208-YFWH]- H140R [238-HKR]	no	unavailable	blast
AACY021677078.1	132034983	unclassified sequences/metagenomes/ecological metagenomes	marine metagenome	env	inactivated	502	1303	unavailable	normal	predicted non-functional:L...- [200-LIVM]- P...- [201-PST]- K...- [207-K]- Y...- [208-YFWH]- P...- [209-PRQ]- R199G [237-RKH]- H200G [238-HKR]- H201Q [239-HKR]	no	blast	unavailable
CP000507.1	119765642	Bacteria/Proteobacteria/Gammaproteobacteria/Alteromonadales/Shewanellaceae/Shewanella	Shewanella amazonensis SB2B	nr	inactivated	502	1383	normal	normal	predicted non-functional:H283X [284-HW]- Y291S [292-Y]	1999890 (2n)	as annotated (verified by blast)	blast
BAAZ01030518.1	162733478	unclassified sequences/metagenomes/organismal metagenomes	human gut metagenome	env	inactivated	502	1045	unavailable	normal	predicted non-functional:R130L [136-R]	no	blast	unavailable
BABG01002258.1	163634009	unclassified sequences/metagenomes/organismal metagenomes	human gut metagenome	env	inactivated	502	1241	unavailable	too short compared to best blast hit (78/84)	predicted non-functional:L140K [210-LIVM]- P141E [211-PST]- K147R [217-K]- Y148V [218-YFWH]- P149Y [219-PRQ]- R177G [247-RKH]- H178C [248-HKR]- H179L [249-HKR]- Y240V [310-Y]	no	blast - alternative at 445- 361- 343- 304- 259	unavailable
BAAX01009090.1	162650515	unclassified sequences/metagenomes/organismal metagenomes	human gut metagenome	env	inactivated	502	1296	unavailable	too short compared to best blast hit (78/84)	predicted non-functional:L140K [210-LIVM]- P141E [211-PST]- K147R [217-K]- Y148V [218-YFWH]- P149Y [219-PRQ]- R177G [247-RKH]- H178S [248-HKR]- H179L [249-HKR]- Y240I [310-Y]	no	blast	early in-frame and unavailable
NZ_AAND01000025.1	86147676	Bacteria/Proteobacteria/Gammaproteobacteria/Vibrionales/Vibrionaceae/Vibrio	Vibrio sp. MED222	wgs	inactivated	502	930	unavailable	too short compared to best blast hit (15/11)	predicted non-functional:R131L [144-R]	no	as annotated (verified by blast) - alternative at 535	unavailable
FJ377611.1	227461222	unclassified sequences/environmental samples	uncultured microorganism	nr	inactivated	502	1458	unavailable	normal	predicted functional despite minor mutations: L215M [221-LIVM]	634 (1n)	blast	unavailable
FJ615818.1	223369847	Bacteria/environmental samples	uncultured bacterium	nr	inactivated	988	1478	unavailable	unavailable	predicted non-functional:H97Y [260-HKR]	no	unavailable	unavailable
AACY021399738.1	132310247	unclassified sequences/metagenomes/ecological metagenomes	marine metagenome	env	inactivated	727	1484	unavailable	unavailable	predicted non-functional:H235Y [312-HW] / minor mutations: Y152W [229-YFWH]	no	unavailable	unavailable
AACY021254225.1	132456808	unclassified sequences/metagenomes/ecological metagenomes	marine metagenome	env	inactivated	502	1155	unavailable	too short compared to best blast hit (70/68)	predicted non-functional:L...- [221-LIVM]- P...- [222-PST]- K...- [228-K]- Y...- [229-YFWH]- P...- [230-PRQ]- R148S [258-RKH]- H149L [259-HKR]- H150N [260-HKR]	no	blast	unavailable
DQ282256.1	89147447	Bacteria/environmental samples	uncultured bacterium	nr	inactivated	988	1476	unavailable	unavailable	predicted non-functional:Y66E [229-YFWH] / minor mutations: L58M [221-LIVM]	no	unavailable	unavailable
AB258291.1	94442339	Bacteria/environmental samples	uncultured bacterium	nr	inactivated	989	1395	unavailable	unavailable	predicted non-functional:R11L [155-R]- K36S [180-K]- P78L [222-PST]- K84T [228-K]- Y85R [229-YFWH]- P86A [230-PRQ] / minor mutations: L77V [221-LIVM]- H115K [259-HKR]- H116K [260-HKR]	no	unavailable	unavailable
AACY021979310.1	131736654	unclassified sequences/metagenomes/ecological metagenomes	marine metagenome	env	inactivated	502	1158	unavailable	too short compared to best blast hit (70/68)	predicted non-functional:L...- [221-LIVM]- P...- [222-PST]- K...- [228-K]- Y...- [229-YFWH]- P...- [230-PRQ]- R148S [258-RKH]- H149L [259-HKR]- H150N [260-HKR]	no	blast	unavailable
DQ282290.1	89147515	Bacteria/environmental samples	uncultured bacterium	nr	inactivated	988	1476	unavailable	unavailable	predicted non-functional:Y66M [229-YFWH]	no	unavailable	unavailable
DQ282258.1	89147451	Bacteria/environmental samples	uncultured bacterium	nr	inactivated	988	1476	unavailable	unavailable	predicted non-functional:H97Y [260-HKR]	no	unavailable	unavailable
FJ377612.1	227461223	unclassified sequences/environmental samples	uncultured microorganism	nr	inactivated	502	1458	unavailable	normal	predicted non-functional:R146G [155-R] / minor mutations: L212M [221-LIVM]	no	blast	early in-frame and unavailable
ABPW01000079.1	188157234	unclassified sequences/metagenomes/ecological metagenomes	microbial mat metagenome	env	inactivated	502	1276	unavailable	divergent (9/-23)- too long compared to best blast hit (9/-14)	predicted non-functional:L...- [221-LIVM]- P...- [222-PST]- K...- [228-K]- Y...- [229-YFWH]- P...- [230-PRQ]- R222G [258-RKH]- H223Q [259-HKR]- H224P [260-HKR]	no	blast	early in-frame and unavailable
ABPR01007625.1	188068582	unclassified sequences/metagenomes/ecological metagenomes	microbial mat metagenome	env	inactivated	693	1427	unavailable	unavailable	predicted non-functional:R60T [155-R]- K85R [180-K]- L126P [221-LIVM]- P127R [222-PST]- K133S [228-K]- Y134R [229-YFWH]- P135G [230-PRQ]- H164G [259-HKR]- H165D [260-HKR]- H191S [286-H]- H195R [290-H]- H217A [312-HW]- Y226A [321-Y]	no	unavailable	early in-frame and unavailable
AACY024088164.1	129603051	unclassified sequences/metagenomes/ecological metagenomes	marine metagenome	env	inactivated	502	681	unavailable	too short compared to best blast hit (267/257)	predicted non-functional:R0L [258-RKH]- H1P [259-HKR]- H2V [260-HKR]	no	blast - alternative at 412- 397- 388- 274	unavailable
ADGO01030385.1	285246739	unclassified sequences/metagenomes/ecological metagenomes	compost metagenome	env	inactivated	982	1475	unavailable	unavailable	predicted non-functional:H151Q [312-HW]- Y160L [321-Y]	160 (1n)	unavailable	unavailable
ADGC01006646.1	284146791	unclassified sequences/metagenomes/organismal metagenomes	wallaby gut metagenome	env	inactivated	502	929	unavailable	too short compared to best blast hit (120/123)	predicted non-functional:K..- [228-K]- Y..- [229-YFWH]- P..- [230-PRQ]- R..- [258-RKH]- H..- [259-HKR]- H..- [260-HKR] / minor mutations: L97V [221-LIVM]	no	blast - alternative at 505- 508	unavailable
AAUQ01084813.1	212437876	unclassified sequences/metagenomes/organismal metagenomes	epibiont metagenome	env	inactivated	696	1512	normal	unavailable	predicted non-functional:R..- [155-R]- K86I [180-K]- P128E [222-PST]- K134N [228-K]- Y135I [229-YFWH]- P136V [230-PRQ]- R164G [258-RKH]- H165I [259-HKR]- H166S [260-HKR]- H192G [286-H]- H196S [290-H]- H218L [312-HW]- Y227C [321-Y] / minor mutations: L127I [221-LIVM]	no	unavailable	early in-frame
BABD01010540.1	163300148	unclassified sequences/metagenomes/organismal metagenomes	human gut metagenome	env	inactivated	1278	1534	unavailable	unavailable	predicted non-functional:K8P [228-K]- Y9Q [229-YFWH]- P10E [230-PRQ]- R38C [258-RKH]- H39G [259-HKR]- H40C [260-HKR]- H66K [286-H]- H70S [290-H]	no	unavailable	unavailable
BAAU01002127.1	162565349	unclassified sequences/metagenomes/organismal metagenomes	human gut metagenome	env	inactivated	502	839	unavailable	too short compared to best blast hit (256/229)	predicted non-functional:Y0M [229-YFWH]- R29Q [258-RKH]- H30Y [259-HKR]- H57Y [286-H] / minor mutations: P1Q [230-PRQ]- H31K [260-HKR]	no	blast - alternative at 430- 406- 391- 367- 343- 331- 274	unavailable
EU861005.1	215260459	Viruses/dsDNA viruses- no RNA stage/Caudovirales/Siphoviridae	Staphylococcus phage phiSauS-IPLA35	nr	inactivated	502	1152	normal	too short compared to best blast hit (103/96)	predicted non-functional:R29L [136-R]- K54D [161-K]- P95N [202-PST]- K101V [208-K]- Y102L [209-YFWH]- P103K [210-PRQ]- R131G [238-RKH]- H132N [239-HKR]- H133P [240-HKR]- Y194V [301-Y] / minor mutations: L94I [201-LIVM]	no	blast - alternative at 379- 331- 316- 310	as annotated (verified by blast)
AACY023745200.1	129961172	unclassified sequences/metagenomes/ecological metagenomes	marine metagenome	env	inactivated	502	1177	unavailable	normal	predicted non-functional:L213S [201-LIVM]- K220I [208-K]- Y221V [209-YFWH]- P222K [210-PRQ]	no	blast - alternative at 535	unavailable
AAQH01000001.1	94428489	Bacteria/Proteobacteria/Gammaproteobacteria/Oceanospirillales/Oceanobacter	Oceanobacter sp. RED65	wgs	inactivated	502	1461	normal	normal	predicted non-functional:Y207L [209-YFWH]	no	as annotated (verified by blast) - alternative at 529	as annotated (verified by blast)
AACY023829508.1	129875481	unclassified sequences/metagenomes/ecological metagenomes	marine metagenome	env	inactivated	502	892	unavailable	normal	predicted non-functional:R128L [136-R]	no	blast - alternative at 514- 445- 367- 274- 265- 253	unavailable
AATF01008224.1	119804732	unclassified sequences/metagenomes/organismal metagenomes	mouse gut metagenome	env	inactivated	728	1493	unavailable	unavailable	predicted non-functional:R127G [136-R]- K152R [161-K]- L192D [201-LIVM]- P193L [202-PST]- K199I [208-K]- Y200S [209-YFWH]- P201S [210-PRQ]- R229P [238-RKH]- H230M [239-HKR]- H231C [240-HKR]	no	unavailable	unavailable
AACY020356697.1	133363522	unclassified sequences/metagenomes/ecological metagenomes	marine metagenome	env	inactivated	502	1291	unavailable	normal	predicted non-functional:L...- [201-LIVM]- P...- [202-PST]- K...- [208-K]- Y...- [209-YFWH]- P...- [210-PRQ]- R194D [238-RKH]- H195Q [239-HKR]- H196S [240-HKR]	no	blast - alternative at 460- 454- 394- 391	unavailable
ADGO01111302.1	285137427	unclassified sequences/metagenomes/ecological metagenomes	compost metagenome	env	inactivated	618	1123	unavailable	unavailable	predicted non-functional:R33K [136-R]- L98T [201-LIVM]- P99C [202-PST]- K105E [208-K]- Y106S [209-YFWH]- P107G [210-PRQ]- H136T [239-HKR]- H163E [266-H]	no	unavailable	early in-frame and unavailable
ABSN01014046.1	197426282	unclassified sequences/metagenomes/ecological metagenomes	freshwater sediment metagenome	env	inactivated	502	990	unavailable	too short compared to best blast hit (13/14)	predicted functional	no	blast	early in-frame and unavailable
ABNJ01120218.1	175554223	unclassified sequences/metagenomes/organismal metagenomes	mosquito metagenome	env	inactivated	582	689	unavailable	unavailable	predicted non-functional:Y17D [301-Y]	no	unavailable	unavailable
AAFX01061241.1	60062381	unclassified sequences/metagenomes	metagenome sequence	env	inactivated	502	1110	unavailable	normal	predicted non-functional:L191R [201-LIVM]- P192R [202-PST]- K198H [208-K]- Y199R [209-YFWH]- P200Y [210-PRQ]	no	blast	early in-frame and unavailable
AACY020048691.1	133662403	unclassified sequences/metagenomes/ecological metagenomes	marine metagenome	env	inactivated	502	1159	unavailable	too short compared to best blast hit (11/16)	predicted functional despite minor mutations: L183M [201-LIVM]- P184S [202-PST]	1440 (1n)	blast - alternative at 463- 460	unavailable
ABPV01009846.1	188131759	unclassified sequences/metagenomes/ecological metagenomes	microbial mat metagenome	env	inactivated	502	1265	unavailable	divergent (13/-46)- too long compared to best blast hit (13/-33)	predicted non-functional:L234S [201-LIVM]- P235A [202-PST]- K241I [208-K]- Y242V [209-YFWH]- P243K [210-PRQ]	no	blast	unavailable
AAFX01090351.1	59974834	unclassified sequences/metagenomes	metagenome sequence	env	inactivated	502	1297	unavailable	normal	predicted non-functional:L...- [201-LIVM]- P...- [202-PST]- K...- [208-K]- Y...- [209-YFWH]- P...- [210-PRQ]- R190S [238-RKH]- H191N [239-HKR]- H192P [240-HKR]	no	blast	unavailable
AAFY01009829.1	60135735	unclassified sequences/metagenomes	metagenome sequence	env	inactivated	502	1033	unavailable	normal	predicted functional	no	blast	early in-frame and unavailable
ABSP01056589.1	197468430	unclassified sequences/metagenomes/ecological metagenomes	freshwater sediment metagenome	env	inactivated	502	1159	unavailable	too short compared to best blast hit (13/14)	predicted non-functional:L...- [201-LIVM]- P...- [202-PST]- K...- [208-K]- Y...- [209-YFWH]- P...- [210-PRQ]- R...- [238-RKH]- H...- [239-HKR]- H...- [240-HKR]- H...- [266-H]- H...- [270-H]- H191F [292-HW]- Y200V [301-Y]	no	blast	unavailable
ABSP01002063.1	197523056	unclassified sequences/metagenomes/ecological metagenomes	freshwater sediment metagenome	env	inactivated	502	1105	unavailable	normal	predicted non-functional:K200A [208-K] / minor mutations: P194T [202-PST]	no	blast - alternative at 514- 472- 448	unavailable
ABSN01018934.1	197421394	unclassified sequences/metagenomes/ecological metagenomes	freshwater sediment metagenome	env	inactivated	544	1295	unavailable	unavailable	predicted non-functional:L...- [205-LIVM]- P...- [206-PST]- K...- [212-K]- Y...- [213-YFWH]- P...- [214-PRQ]- R185G [242-RKH]- H186E [243-HKR]	no	unavailable	unavailable
FJ377610.1	227461221	unclassified sequences/environmental samples	uncultured microorganism	nr	inactivated	502	1257	unavailable	too short compared to best blast hit (41/37)	predicted non-functional:R102P [139-R]- K175R [212-K] / minor mutations: L168M [205-LIVM]	no	blast	early in-frame and unavailable
AACY020311587.1	133408632	unclassified sequences/metagenomes/ecological metagenomes	marine metagenome	env	inactivated	502	1281	normal	too short compared to best blast hit (125/83)	predicted non-functional:R53Q [139-R]- R156L [242-RKH]	no	blast - alternative at 481- 343- 301	early in-frame
CP001108.1	194310671	Bacteria/Chlorobi/Chlorobia/Chlorobiales/Chlorobiaceae/Prosthecochloris	Prosthecochloris aestuarii DSM 271	nr	inactivated	502	936	normal	too short compared to best blast hit (195/179) - truncated	predicted non-functional: (R)[139]- (K)[164] are lacking	no	blast	blast
AAUQ01089544.1	212513327	unclassified sequences/metagenomes/organismal metagenomes	epibiont metagenome	env	inactivated	502	1189	unavailable	divergent (29/-50)- too long compared to best blast hit (29/-21)	predicted non-functional:L225K [205-LIVM]	no	blast	early in-frame and unavailable
ABSE01000005.1	194270181	Bacteria/Cyanobacteria/Chroococcales/Cyanobium	Cyanobium sp. PCC 7001	wgs	inactivated	502	1473	normal	normal	predicted non-functional:H269Q [270-H]	no	blast - alternative at 490	blast
ABSN01057916.1	197382052	unclassified sequences/metagenomes/ecological metagenomes	freshwater sediment metagenome	env	inactivated	502	1209	normal	too short compared to best blast hit (51/54)	predicted non-functional:K109Q [164-K]- L...- [205-LIVM]- P...- [206-PST]- K...- [212-K]- Y...- [213-YFWH]- P...- [214-PRQ]	532 (2n)	blast	early in-frame
ADGO01199570.1	285049151	unclassified sequences/metagenomes/ecological metagenomes	compost metagenome	env	inactivated	767	1169	unavailable	unavailable	predicted non-functional:L13C [209-LIVM]- P14E [210-PST]- K20A [216-K]- Y21C [217-YFWH]- R50A [246-RKH]- H51C [247-HKR]- H52A [248-HKR]- H78A [274-H]- H82A [278-H]- H104T [300-HW]- Y113A [309-Y]	no	unavailable	unavailable
CP000686.1	148566298	Bacteria/Chloroflexi/Chloroflexales/Chloroflexaceae/Roseiflexus	Roseiflexus sp. RS-1	nr	inactivated	502	1200	too short compared to best blast hit (89/2/88) - truncated	normal	predicted non-functional:R...- [143-R] / lacking catalytic residues: (RKH)[246]- (HKR)[247]- (HKR)[248]- (H)[274]- (H)[278]- (HW)[300]- (Y)[309]	no	blast - alternative at 499- 427- 376- 328- 325	early in-frame
AAFX01002198.1	59998310	unclassified sequences/metagenomes	metagenome sequence	env	inactivated	502	1524	normal	divergent (10/-22)- too long compared to best blast hit (10/-12)	predicted functional	897 (1n)	blast - alternative at 499	blast
ADGO01048361.1	285228763	unclassified sequences/metagenomes/ecological metagenomes	compost metagenome	env	inactivated	605	790	unavailable	unavailable	predicted non-functional:K13A [168-K]- P55G [210-PST] / minor mutations: L54I [209-LIVM]	no	unavailable	unavailable
CP001392.1	221728669	Bacteria/Proteobacteria/Betaproteobacteria/Burkholderiales/Comamonadaceae/Acidovorax	Acidovorax ebreus TPSY	nr	inactivated	502	1500	normal	normal	predicted non-functional:P222A [218-PRQ]	no	as annotated (verified by blast)	as annotated (verified by blast)
CP000539.1	120604516	Bacteria/Proteobacteria/Betaproteobacteria/Burkholderiales/Comamonadaceae/Acidovorax	Acidovorax sp. JS42	nr	inactivated	502	1500	normal	normal	predicted non-functional:P222A [218-PRQ]	no	as annotated (verified by blast)	as annotated (verified by blast)
ABSQ01002670.1	197581728	unclassified sequences/metagenomes/ecological metagenomes	freshwater sediment metagenome	env	inactivated	710	1245	too short compared to best blast hit (83/1/82)	unavailable - truncated	predicted non-functional:K19Q [168-K]- L60A [209-LIVM]- P61Q [210-PST]- K67H [216-K]- Y68C [217-YFWH]- P69C [218-PRQ]- R97T [246-RKH]- H98A [247-HKR]- H125N [274-H]- H129A [278-H]- H151R [300-HW] / lacking catalytic residue: (R)[143] / minor mutations: H99R [248-HKR]	no	unavailable	early in-frame
CP000698.1	146395585	Bacteria/Proteobacteria/Deltaproteobacteria/Desulfuromonadales/Geobacteraceae/Geobacter	Geobacter uraniireducens Rf4	nr	inactivated	502	1599	normal	divergent (2/-41)- too long compared to best blast hit (2/-39)	predicted non-functional:P247D [210-PST]- H284W [247-HKR]	no	blast - alternative at 487- 337- 265	as annotated (verified by blast)
ABPT01000232.1	188106395	unclassified sequences/metagenomes/ecological metagenomes	microbial mat metagenome	env	inactivated	612	1251	unavailable	unavailable	predicted non-functional:R46V [143-R]- K71A [168-K]- L112A [209-LIVM]- P113R [210-PST]- K119S [216-K]- Y120S [217-YFWH]- P121S [218-PRQ]- R149T [246-RKH]- H150A [247-HKR]- H151P [248-HKR]- H177G [274-H]- H181K [278-H]- H203R [300-HW]	no	unavailable	unavailable
AACY023814176.1	129890825	unclassified sequences/metagenomes/ecological metagenomes	marine metagenome	env	inactivated	502	1017	divergent (218/82)- too short compared to best blast hit (218/82/217) - truncated	too short compared to best blast hit (21/20)	predicted non-functional:R..- [143-R]- K97S [168-K]- P139H [210-PST]- K145L [216-K]- Y146S [217-YFWH] / lacking catalytic residues: (RKH)[246]- (HKR)[247]- (HKR)[248]- (H)[274]- (H)[278]- (HW)[300]- (Y)[309]	no	blast - alternative at 499- 493- 463- 451- 442- 313- 265	blast
AACY023760588.1	129945784	unclassified sequences/metagenomes/ecological metagenomes	marine metagenome	env	inactivated	945	1524	normal - truncated	unavailable	predicted non-functional:R57S [151-R]- K82V [176-K]- P124G [218-PST]- K130D [224-K]- Y131V [225-YFWH]- P132S [226-PRQ]- H162Q [256-HKR]- H188R [282-H] / lacking catalytic residues: (H)[286]- (HW)[308]- (Y)[317] / minor mutations: L123V [217-LIVM]- H161R [255-HKR]	no	unavailable	blast
GQ926879.1	261746142	Bacteria/Proteobacteria/Gammaproteobacteria/Pseudomonadales/Moraxellaceae/Acinetobacter	Acinetobacter genomosp. 3	nr	inactivated	502	1317	normal	too short compared to best blast hit (45/23)	predicted non-functional:L...- [217-LIVM]- P...- [218-PST]- K...- [224-K]- Y...- [225-YFWH]- P...- [226-PRQ]- R186G [254-RKH]- H187E [255-HKR] / minor mutations: H188K [256-HKR]	no	blast - alternative at 319- 289- 271- 259	early in-frame
AACY022179309.1	131534932	unclassified sequences/metagenomes/ecological metagenomes	marine metagenome	env	inactivated	1064	1500	normal - truncated	unavailable	predicted non-functional:L122P [217-LIVM]- K129S [224-K]- Y130S [225-YFWH]- P131D [226-PRQ] / lacking catalytic residues: (RKH)[254]- (HKR)[255]- (HKR)[256]- (H)[282]- (H)[286]- (HW)[308]- (Y)[317]	no	unavailable	blast
AAQL01009238.1	106751241	unclassified sequences/metagenomes	metagenome sequence	env	inactivated	502	1122	unavailable	too short compared to best blast hit (85/86)	predicted non-functional:R..- [151-R]- K98R [224-K]- Y99T [225-YFWH]- P100M [226-PRQ]- H129A [255-HKR]- H130W [256-HKR]- H156T [282-H]- H160A [286-H]- Y191E [317-Y] / minor mutations: L91I [217-LIVM]- P92T [218-PST]- R128K [254-RKH]	no	blast - alternative at 451- 406- 292	unavailable
ABSQ01010560.1	197573838	unclassified sequences/metagenomes/ecological metagenomes	freshwater sediment metagenome	env	inactivated	1159	1509	normal	unavailable - truncated	predicted non-functional: (R)[151]- (K)[176]- (LIVM)[217]- (PST)[218] are lacking	no	unavailable	blast
FJ615819.1	223369849	Bacteria/environmental samples	uncultured bacterium	nr	inactivated	976	1466	unavailable	unavailable	predicted non-functional:P67A [226-PRQ]	no	unavailable	unavailable
AACY020613534.1	133106438	unclassified sequences/metagenomes/ecological metagenomes	marine metagenome	env	inactivated	502	1155	unavailable	normal	predicted non-functional:L204A [217-LIVM]- P205K [218-PST]- K211D [224-K]- Y212R [225-YFWH]- P213G [226-PRQ]	no	blast	unavailable
ABPX01006760.1	188168370	unclassified sequences/metagenomes/ecological metagenomes	microbial mat metagenome	env	inactivated	887	1512	normal - truncated	unavailable	predicted non-functional:R39S [151-R]- K64T [176-K]- L105F [217-LIVM]- K112A [224-K]- Y113T [225-YFWH]- P114A [226-PRQ]- R142S [254-RKH]- H143S [255-HKR]- H144A [256-HKR]- H170C [282-H]- H174G [286-H]- H196I [308-HW] / lacking catalytic residues: (Y)[317]	no	unavailable	blast
AACY021705364.1	132006697	unclassified sequences/metagenomes/ecological metagenomes	marine metagenome	env	inactivated	634	1481	unavailable	unavailable	predicted non-functional:R...- [151-R]- K120N [176-K]- H251Y [308-HW]	no	unavailable	early in-frame and unavailable
AAUQ01100308.1	212455762	unclassified sequences/metagenomes/organismal metagenomes	epibiont metagenome	env	inactivated	502	759	normal - truncated	unavailable - truncated	predicted non-functional:H20N [255-HKR]- H21P [256-HKR]- H47I [282-H] / lacking catalytic residue: (R)[151]- (K)[176]- (LIVM)[217]- (PST)[218]- (K)[224]- (YFWH)[225]- (PRQ)[226] / lacking catalytic residues: (Y)[317]	no	unavailable - alternative at 481- 430- 424- 307	early in-frame
AB258267.1	94442291	Bacteria/environmental samples	uncultured bacterium	nr	inactivated	932	1419	unavailable	unavailable	predicted non-functional:R135A [136-R]	no	unavailable	unavailable
DQ282329.1	89147591	Bacteria/environmental samples	uncultured bacterium	nr	inactivated	931	1419	unavailable	unavailable	predicted non-functional:Y66L [210-YFWH]	no	unavailable	unavailable
DQ282252.1	89147439	Bacteria/environmental samples	uncultured bacterium	nr	inactivated	931	1422	unavailable	unavailable	predicted non-functional:R96Q [239-RKH]- H98Y [241-HKR] / minor mutations: L59M [202-LIVM]	no	unavailable	unavailable
DQ282233.1	89147401	Bacteria/environmental samples	uncultured bacterium	nr	inactivated	931	1419	unavailable	unavailable	predicted non-functional:Y66D [210-YFWH]	no	unavailable	unavailable
ABPV01012279.1	188129326	unclassified sequences/metagenomes/ecological metagenomes	microbial mat metagenome	env	inactivated	608	1446	unavailable	unavailable	predicted non-functional:R90Q [136-R]- K115T [161-K]- L156Y [202-LIVM]- P157Y [203-PST]- K163E [209-K]- Y164N [210-YFWH]- P165T [211-PRQ]- R193G [239-RKH]- H221V [267-H]- H225I [271-H]- H247T [293-HW]- Y256H [302-Y] / minor mutations: H194R [240-HKR]	572 (1n)	unavailable	early in-frame and unavailable
AB258268.1	94442293	Bacteria/environmental samples	uncultured bacterium	nr	inactivated	932	1419	unavailable	unavailable	predicted non-functional:R135A [136-R]	no	unavailable	unavailable
DQ282339.1	89147611	Bacteria/environmental samples	uncultured bacterium	nr	inactivated	931	1419	unavailable	unavailable	predicted non-functional:Y66L [210-YFWH]	no	unavailable	unavailable
AB258295.1	94442347	Bacteria/environmental samples	uncultured bacterium	nr	inactivated	932	1335	unavailable	unavailable	predicted non-functional:R44S [136-R]- K69N [161-K]- P111A [203-PST]- K117P [209-K]- Y118T [210-YFWH] / minor mutations: L110V [202-LIVM]	no	unavailable	unavailable
AB258289.1	94442335	Bacteria/environmental samples	uncultured bacterium	nr	inactivated	932	1335	unavailable	unavailable	predicted non-functional:R44S [136-R]- K69N [161-K]- L110R [202-LIVM]- P111V [203-PST]- K117A [209-K]- Y118P [210-YFWH]- P119T [211-PRQ]	no	unavailable	unavailable
AB258259.1	94442275	Bacteria/environmental samples	uncultured bacterium	nr	inactivated	932	1419	unavailable	unavailable	predicted non-functional:R86L [136-R]- K111P [161-K]- L152F [202-LIVM]- K159T [209-K]	no	unavailable	unavailable
DQ282326.1	89147585	Bacteria/environmental samples	uncultured bacterium	nr	inactivated	931	1419	unavailable	unavailable	predicted non-functional:Y66L [210-YFWH]	no	unavailable	unavailable
DQ282298.1	89147531	Bacteria/environmental samples	uncultured bacterium	nr	inactivated	931	1419	unavailable	unavailable	predicted non-functional:Y66L [210-YFWH] / minor mutations: H96R [240-HKR]	no	unavailable	unavailable
DQ282307.1	89147548	Bacteria/environmental samples	uncultured bacterium	nr	inactivated	931	1419	unavailable	unavailable	predicted non-functional:Y66L [210-YFWH]	no	unavailable	unavailable
DQ282305.1	89147544	Bacteria/environmental samples	uncultured bacterium	nr	inactivated	931	1419	unavailable	unavailable	predicted non-functional:Y66L [210-YFWH]	no	unavailable	unavailable
DQ282315.1	89147564	Bacteria/environmental samples	uncultured bacterium	nr	inactivated	931	1419	unavailable	unavailable	predicted non-functional:Y66L [210-YFWH]	no	unavailable	unavailable
DQ282213.1	89147362	Bacteria/environmental samples	uncultured bacterium	nr	inactivated	931	1419	unavailable	unavailable	predicted non-functional:P67L [211-PRQ]	no	unavailable	unavailable
DQ282323.1	89147579	Bacteria/environmental samples	uncultured bacterium	nr	inactivated	931	1419	unavailable	unavailable	predicted non-functional:Y66L [210-YFWH]	no	unavailable	unavailable
AY283635.1	30908751	Bacteria/environmental samples	uncultured bacterium	nr	inactivated	934	1416	unavailable	unavailable	predicted non-functional:H95Q [240-HKR]	no	unavailable	unavailable
ABSQ01034808.1	197549590	unclassified sequences/metagenomes/ecological metagenomes	freshwater sediment metagenome	env	inactivated	502	1016	unavailable	normal	predicted non-functional:K162Q [161-K]	no	blast	unavailable
AB258258.1	94442273	Bacteria/environmental samples	uncultured bacterium	nr	inactivated	932	1419	unavailable	unavailable	predicted non-functional:R63I [136-R]- K88R [161-K]- L129Q [202-LIVM]- K136T [209-K]- Y137M [210-YFWH]- P138T [211-PRQ]	no	unavailable	unavailable
AY283630.1	30908741	Bacteria/environmental samples	uncultured bacterium	nr	inactivated	934	1415	unavailable	unavailable	predicted non-functional:H95Q [240-HKR]	no	unavailable	unavailable
ABSO01017687.1	197445117	unclassified sequences/metagenomes/ecological metagenomes	freshwater sediment metagenome	env	inactivated	871	1503	divergent (2/32)	unavailable	predicted non-functional:R12C [136-R]- K37V [161-K]- Y86L [210-YFWH]- H141N [267-H]- H167P [293-HW]- Y176W [302-Y]	no	unavailable	blast
DQ282296.1	89147527	Bacteria/environmental samples	uncultured bacterium	nr	inactivated	931	1419	unavailable	unavailable	predicted non-functional:P67K [211-PRQ]	no	unavailable	unavailable
AY283633.1	30908747	Bacteria/environmental samples	uncultured bacterium	nr	inactivated	937	1419	unavailable	unavailable	predicted non-functional:H95Q [240-HKR]	no	unavailable	unavailable
DQ282309.1	89147552	Bacteria/environmental samples	uncultured bacterium	nr	inactivated	931	1419	unavailable	unavailable	predicted non-functional:P59Q [203-PST]	no	unavailable	unavailable
DQ282345.1	89147623	Bacteria/environmental samples	uncultured bacterium	nr	inactivated	931	1419	unavailable	unavailable	predicted non-functional:P59Q [203-PST]	no	unavailable	unavailable
ABSN01060911.1	197379025	unclassified sequences/metagenomes/ecological metagenomes	freshwater sediment metagenome	env	inactivated	621	1433	unavailable	unavailable	predicted non-functional:K148L [161-K]- L189R [202-LIVM]- K196H [209-K]- Y197Q [210-YFWH]- P198S [211-PRQ]- R226Q [239-RKH]- H228Q [241-HKR]- H258Y [271-H] / minor mutations: P190S [203-PST]- H227K [240-HKR]	no	unavailable	unavailable
DQ282261.1	89147457	Bacteria/environmental samples	uncultured bacterium	nr	inactivated	931	1422	unavailable	unavailable	predicted non-functional:P59D [203-PST]- Y66S [210-YFWH]- P67G [211-PRQ] / minor mutations: L58V [202-LIVM]	no	unavailable	unavailable
AB258250.1	94442257	Bacteria/environmental samples	uncultured bacterium	nr	inactivated	932	1419	unavailable	unavailable	predicted non-functional:R86L [136-R]- K111P [161-K]- L152F [202-LIVM]- K159T [209-K]	no	unavailable	unavailable
AB258264.1	94442285	Bacteria/environmental samples	uncultured bacterium	nr	inactivated	932	1419	unavailable	unavailable	predicted non-functional:R86L [136-R]- K111P [161-K]- L152F [202-LIVM]- K159T [209-K]	no	unavailable	unavailable
DQ282241.1	89147417	Bacteria/environmental samples	uncultured bacterium	nr	inactivated	931	1419	unavailable	unavailable	predicted non-functional:P59W [203-PST]	no	unavailable	unavailable
DQ282293.1	89147521	Bacteria/environmental samples	uncultured bacterium	nr	inactivated	931	1419	unavailable	unavailable	predicted non-functional:P59W [203-PST]	no	unavailable	unavailable
FJ615829.1	223369867	Bacteria/environmental samples	uncultured bacterium	nr	inactivated	931	1421	unavailable	unavailable	predicted non-functional:H127L [271-H]- H149I [293-HW] / minor mutations: P67R [211-PRQ]	no	unavailable	unavailable
AB258256.1	94442269	Bacteria/environmental samples	uncultured bacterium	nr	inactivated	932	1419	unavailable	unavailable	predicted non-functional:R86L [136-R]- K111P [161-K]- L152F [202-LIVM]- K159T [209-K]	no	unavailable	unavailable
DQ282302.1	89147539	Bacteria/environmental samples	uncultured bacterium	nr	inactivated	931	1419	unavailable	unavailable	predicted functional	no	unavailable	early in-frame and unavailable
AB258270.1	94442297	Bacteria/environmental samples	uncultured bacterium	nr	inactivated	932	1419	unavailable	unavailable	predicted non-functional:R135A [136-R]	no	unavailable	unavailable
DQ282260.1	89147455	Bacteria/environmental samples	uncultured bacterium	nr	inactivated	931	1422	unavailable	unavailable	predicted non-functional:P59D [203-PST]- Y66S [210-YFWH]- P67G [211-PRQ]- H97Y [240-HKR] / minor mutations: L58V [202-LIVM]	no	unavailable	unavailable
AB258255.1	94442267	Bacteria/environmental samples	uncultured bacterium	nr	inactivated	932	1419	unavailable	unavailable	predicted non-functional:R135A [136-R]	no	unavailable	unavailable
FJ615805.1	223369821	Bacteria/environmental samples	uncultured bacterium	nr	inactivated	931	1421	unavailable	unavailable	predicted non-functional:P67N [211-PRQ]	no	unavailable	unavailable
DQ282312.1	89147558	Bacteria/environmental samples	uncultured bacterium	nr	inactivated	931	1419	unavailable	unavailable	predicted non-functional:Y66L [210-YFWH]	no	unavailable	unavailable
AB258251.1	94442259	Bacteria/environmental samples	uncultured bacterium	nr	inactivated	932	1419	unavailable	unavailable	predicted non-functional:R86L [136-R]- K111P [161-K]- L152F [202-LIVM]- K159T [209-K]	no	unavailable	unavailable
DQ282263.1	89147461	Bacteria/environmental samples	uncultured bacterium	nr	inactivated	931	1419	unavailable	unavailable	predicted non-functional:P67T [211-PRQ]	no	unavailable	unavailable
AB258285.1	94442327	Bacteria/environmental samples	uncultured bacterium	nr	inactivated	703	1335	unavailable	unavailable	predicted non-functional:Y142I [210-YFWH]	no	unavailable	unavailable
DQ282211.1	89147358	Bacteria/environmental samples	uncultured bacterium	nr	inactivated	931	1419	unavailable	unavailable	predicted non-functional:Y66A [210-YFWH] / minor mutations: L58M [202-LIVM]	no	unavailable	unavailable
DQ282281.1	89147497	Bacteria/environmental samples	uncultured bacterium	nr	inactivated	931	1419	unavailable	unavailable	predicted non-functional:P59W [203-PST] / minor mutations: L58M [202-LIVM]	no	unavailable	unavailable
AY283634.1	30908749	Bacteria/environmental samples	uncultured bacterium	nr	inactivated	934	1415	unavailable	unavailable	predicted non-functional:P66T [211-PRQ] / minor mutations: Y65H [210-YFWH]	no	unavailable	unavailable
DQ282242.1	89147419	Bacteria/environmental samples	uncultured bacterium	nr	inactivated	931	1419	unavailable	unavailable	predicted non-functional:P59W [203-PST]	no	unavailable	unavailable
AAUQ01108494.1	212484384	unclassified sequences/metagenomes/organismal metagenomes	epibiont metagenome	env	inactivated	923	1485	normal	unavailable - truncated	predicted non-functional:K19R [161-K]- L60F [202-LIVM]- K67N [209-K]- Y68T [210-YFWH]- R97V [239-RKH]- H98I [240-HKR]- H99M [241-HKR]- H125R [267-H]- H129P [271-H]- H151R [293-HW]- Y160C [302-Y] / lacking catalytic residue: (R)[136]	no	unavailable	blast
DQ282240.1	89147415	Bacteria/environmental samples	uncultured bacterium	nr	inactivated	931	1419	unavailable	unavailable	predicted non-functional:P59W [203-PST]	no	unavailable	unavailable
DQ282232.1	89147399	Bacteria/environmental samples	uncultured bacterium	nr	inactivated	931	1419	unavailable	unavailable	predicted non-functional:Y66E [210-YFWH]	no	unavailable	unavailable
DQ282208.1	89147352	Bacteria/environmental samples	uncultured bacterium	nr	inactivated	931	1419	unavailable	unavailable	predicted non-functional:P67K [211-PRQ]	no	unavailable	unavailable
DQ282304.1	89147542	Bacteria/environmental samples	uncultured bacterium	nr	inactivated	931	1419	unavailable	unavailable	predicted non-functional:Y66L [210-YFWH]	no	unavailable	unavailable
DQ282249.1	89147433	Bacteria/environmental samples	uncultured bacterium	nr	inactivated	931	1419	unavailable	unavailable	predicted non-functional:H96F [240-HKR]- H97Y [241-HKR]	no	unavailable	unavailable
DQ282320.1	89147573	Bacteria/environmental samples	uncultured bacterium	nr	inactivated	931	1419	unavailable	unavailable	predicted non-functional:Y66L [210-YFWH]	no	unavailable	unavailable
DQ282319.1	89147571	Bacteria/environmental samples	uncultured bacterium	nr	inactivated	931	1419	unavailable	unavailable	predicted non-functional:Y66L [210-YFWH]	no	unavailable	unavailable
AAFX01071076.1	60071175	unclassified sequences/metagenomes	metagenome sequence	env	inactivated	502	945	unavailable	normal	predicted non-functional:R132L [136-R]	no	blast	early in-frame and unavailable
DQ282234.1	89147403	Bacteria/environmental samples	uncultured bacterium	nr	inactivated	931	1419	unavailable	unavailable	predicted non-functional:Y66D [210-YFWH]	no	unavailable	unavailable
AB258293.1	94442343	Bacteria/environmental samples	uncultured bacterium	nr	inactivated	932	1335	unavailable	unavailable	predicted non-functional:R44S [136-R]- K69N [161-K]- L110R [202-LIVM]- P111V [203-PST]- K117A [209-K]- Y118P [210-YFWH]- P119T [211-PRQ]	no	unavailable	unavailable
DQ282334.1	89147601	Bacteria/environmental samples	uncultured bacterium	nr	inactivated	931	1419	unavailable	unavailable	predicted non-functional:Y66L [210-YFWH]	no	unavailable	unavailable
DQ282374.1	89147680	Bacteria/environmental samples	uncultured bacterium	nr	inactivated	931	1419	unavailable	unavailable	predicted non-functional:Y66S [210-YFWH]	no	unavailable	unavailable
DQ282214.1	89147364	Bacteria/environmental samples	uncultured bacterium	nr	inactivated	931	1419	unavailable	unavailable	predicted non-functional:P67L [211-PRQ]	no	unavailable	unavailable
DQ282275.1	89147485	Bacteria/environmental samples	uncultured bacterium	nr	inactivated	931	1419	unavailable	unavailable	predicted non-functional:Y66S [210-YFWH]- H96F [240-HKR]	no	unavailable	unavailable
DQ282324.1	89147581	Bacteria/environmental samples	uncultured bacterium	nr	inactivated	931	1419	unavailable	unavailable	predicted non-functional:Y66L [210-YFWH]	no	unavailable	unavailable
ABSQ01039780.1	197544618	unclassified sequences/metagenomes/ecological metagenomes	freshwater sediment metagenome	env	inactivated	864	1698	divergent (6/91)	unavailable	predicted non-functional:R...- [136-R]- K125S [161-K]- L166H [202-LIVM]- K173A [209-K]- Y174G [210-YFWH]- P175T [211-PRQ]- R203V [239-RKH]- H204Q [240-HKR]- H205S [241-HKR]- H231G [267-H]- H235P [271-H]- H257R [293-HW]- Y266G [302-Y]	no	unavailable	blast
AF314190.1	12642603	Bacteria/environmental samples	uncultured bacterium PG11	nr	inactivated	502	1409	unavailable	normal	predicted non-functional:P208K [209-PRQ]	no	as annotated (verified by blast)	unavailable
ABSQ01031223.1	197553175	unclassified sequences/metagenomes/ecological metagenomes	freshwater sediment metagenome	env	inactivated	502	1107	divergent (95/70)- too short compared to best blast hit (95/70/94) - truncated	too short compared to best blast hit (38/43)	predicted non-functional:R159S [237-RKH]- H160Q [238-HKR]- H187V [265-H]- H191V [269-H] / lacking catalytic residues: (HW)[291]- (Y)[300] / minor mutations: H161R [239-HKR]	no	blast	blast
DQ282348.1	89147629	Bacteria/environmental samples	uncultured bacterium	nr	inactivated	925	1413	unavailable	unavailable	predicted non-functional:K65Q [207-K]- Y66D [208-YFWH] / minor mutations: P59T [201-PST]	no	unavailable	unavailable
CP001100.1	193087197	Bacteria/Chlorobi/Chlorobia/Chlorobiales/Chlorobiaceae/Chloroherpeton	Chloroherpeton thalassium ATCC 35110	nr	inactivated	502	1398	normal	normal	predicted non-functional:L184Y [200-LIVM]- K191P [207-K]- Y192K [208-YFWH]- P193C [209-PRQ]- R221Y [237-RKH]- H222D [238-HKR]- H223T [239-HKR]- H269Y [291-HW] / minor mutations: P185T [201-PST]	1689398 (1n)	blast - alternative at 481	early in-frame
DQ282338.1	89147609	Bacteria/environmental samples	uncultured bacterium	nr	inactivated	925	1413	unavailable	unavailable	predicted non-functional:Y66L [208-YFWH]	no	unavailable	unavailable
DQ282321.1	89147575	Bacteria/environmental samples	uncultured bacterium	nr	inactivated	925	1413	unavailable	unavailable	predicted non-functional:Y66L [208-YFWH]	no	unavailable	unavailable
FJ615823.1	223369857	Bacteria/environmental samples	uncultured bacterium	nr	inactivated	926	1415	unavailable	unavailable	predicted non-functional:R60T [134-R]- K85I [159-K]- P127I [201-PST]- K133C [207-K] / minor mutations: L126V [200-LIVM]- Y134W [208-YFWH]- P135R [209-PRQ]	no	unavailable	early in-frame and unavailable
DQ282230.1	89147395	Bacteria/environmental samples	uncultured bacterium	nr	inactivated	925	1413	unavailable	unavailable	predicted non-functional:P67A [209-PRQ]	no	unavailable	unavailable
AACY023760679.1	129945693	unclassified sequences/metagenomes/ecological metagenomes	marine metagenome	env	inactivated	502	807	normal - truncated	too short compared to best blast hit (194/187) - truncated	predicted non-functional:P21K [209-PRQ] / lacking catalytic residue: (R)[134]- (K)[159] / lacking catalytic residues: (HW)[291]- (Y)[300] / minor mutations: L12I [200-LIVM]- Y20F [208-YFWH]	no	blast	blast
DQ282314.1	89147562	Bacteria/environmental samples	uncultured bacterium	nr	inactivated	925	1437	unavailable	unavailable	predicted non-functional:P67K [209-PRQ]	no	unavailable	unavailable
DQ282301.1	89147537	Bacteria/environmental samples	uncultured bacterium	nr	inactivated	925	1437	unavailable	unavailable	predicted non-functional:P67K [209-PRQ]	no	unavailable	unavailable
AB258261.1	94442279	Bacteria/environmental samples	uncultured bacterium	nr	inactivated	965	1452	unavailable	unavailable	predicted non-functional:R44M [147-R]- K69P [172-K]- L110P [213-LIVM]- P111D [214-PST]- K117A [220-K]- P119A [222-PRQ]- R147T [250-RKH]- H149T [252-HKR] / minor mutations: Y118W [221-YFWH]- H148K [251-HKR]	no	unavailable	unavailable
DQ282257.1	89147449	Bacteria/environmental samples	uncultured bacterium	nr	inactivated	964	1452	unavailable	unavailable	predicted non-functional:K17E [172-K] / minor mutations: L58M [213-LIVM]	no	unavailable	unavailable
AACY022161674.1	131552567	unclassified sequences/metagenomes/ecological metagenomes	marine metagenome	env	inactivated	502	909	unavailable	divergent (13/-33)- too long compared to best blast hit (13/-20)	predicted functional	no	blast - alternative at 487- 478- 433- 307	early in-frame and unavailable
AB258257.1	94442271	Bacteria/environmental samples	uncultured bacterium	nr	inactivated	965	1452	unavailable	unavailable	predicted non-functional:R44M [147-R]- K69P [172-K]- L110P [213-LIVM]- P111D [214-PST]- K117A [220-K]- P119A [222-PRQ]- R147T [250-RKH]- H149T [252-HKR] / minor mutations: Y118W [221-YFWH]- H148K [251-HKR]	no	unavailable	unavailable
ABSN01041087.1	197399239	unclassified sequences/metagenomes/ecological metagenomes	freshwater sediment metagenome	env	inactivated	599	1441	unavailable	unavailable	predicted non-functional:R146T [147-R]- K171S [172-K]- L212G [213-LIVM]- P213G [214-PST]- K219Q [220-K]- Y220P [221-YFWH]- P221C [222-PRQ]- H250I [251-HKR]- H251G [252-HKR] / minor mutations: R249H [250-RKH]	187 (1n)	unavailable	unavailable
AB258265.1	94442287	Bacteria/environmental samples	uncultured bacterium	nr	inactivated	965	1452	unavailable	unavailable	predicted non-functional:K13A [172-K]- L54K [213-LIVM]- P55R [214-PST]- K61W [220-K]- Y62P [221-YFWH]- P63A [222-PRQ]- R91Q [250-RKH]- H92T [251-HKR]- H93D [252-HKR]- H119D [278-H]- H123F [282-H]- H145S [304-HW]- Y154T [313-Y]	no	unavailable	unavailable
AB258263.1	94442283	Bacteria/environmental samples	uncultured bacterium	nr	inactivated	965	1452	unavailable	unavailable	predicted non-functional:R44M [147-R]- K69P [172-K]- L110P [213-LIVM]- P111D [214-PST]- K117A [220-K]- P119A [222-PRQ]- R147T [250-RKH]- H149T [252-HKR] / minor mutations: Y118W [221-YFWH]- H148K [251-HKR]	no	unavailable	unavailable
FJ377607.1	227461218	unclassified sequences/environmental samples	uncultured microorganism	nr	inactivated	689	1447	unavailable	unavailable	predicted non-functional:R83C [147-R]- K108A [172-K]- L149H [213-LIVM]- P150A [214-PST]- K156T [220-K]- Y157A [221-YFWH]- P158N [222-PRQ]- H187G [251-HKR]- H188A [252-HKR]- H214V [278-H]- H218T [282-H]- H240R [304-HW] / minor mutations: R186K [250-RKH]	no	unavailable	early in-frame and unavailable
AY283627.1	30908735	Bacteria/environmental samples	uncultured bacterium	nr	inactivated	967	1447	unavailable	unavailable	predicted non-functional:Y157T [313-Y]	no	unavailable	unavailable
AB258241.1	94442239	Bacteria/environmental samples	uncultured bacterium	nr	inactivated	736	1368	unavailable	unavailable	predicted non-functional:K93R [172-K]	no	unavailable	unavailable
ABSN01005152.1	197435176	unclassified sequences/metagenomes/ecological metagenomes	freshwater sediment metagenome	env	inactivated	502	1286	unavailable	too short compared to best blast hit (23/30)	predicted non-functional:L...- [213-LIVM]- P...- [214-PST]- K172R [220-K]- R202D [250-RKH]- H203A [251-HKR]- H204A [252-HKR] / minor mutations: Y173H [221-YFWH]	no	blast	unavailable
AB258260.1	94442277	Bacteria/environmental samples	uncultured bacterium	nr	inactivated	965	1452	unavailable	unavailable	predicted non-functional:R44M [147-R]- K69P [172-K]- L110P [213-LIVM]- P111D [214-PST]- K117A [220-K]- P119A [222-PRQ]- R147T [250-RKH]- H149T [252-HKR] / minor mutations: Y118W [221-YFWH]- H148K [251-HKR]	no	unavailable	unavailable
AB258271.1	94442299	Bacteria/environmental samples	uncultured bacterium	nr	inactivated	965	1452	unavailable	unavailable	predicted non-functional:R44M [147-R]- K69P [172-K]- L110P [213-LIVM]- P111D [214-PST]- K117A [220-K]- P119A [222-PRQ]- R147T [250-RKH]- H149T [252-HKR] / minor mutations: Y118W [221-YFWH]- H148K [251-HKR]	no	unavailable	unavailable
ABSR01022347.1	197598826	unclassified sequences/metagenomes/ecological metagenomes	freshwater sediment metagenome	env	inactivated	502	1060	unavailable	divergent (6/-51)- too long compared to best blast hit (6/-45)	predicted functional	no	blast	early in-frame and unavailable
AB258262.1	94442281	Bacteria/environmental samples	uncultured bacterium	nr	inactivated	965	1452	unavailable	unavailable	predicted non-functional:K27L [172-K]- L68P [213-LIVM]- K75N [220-K]- Y76T [221-YFWH]- R105S [250-RKH]- H106S [251-HKR]- H107E [252-HKR]- H133K [278-H]- H137T [282-H]	no	unavailable	unavailable
AB258254.1	94442265	Bacteria/environmental samples	uncultured bacterium	nr	inactivated	965	1452	unavailable	unavailable	predicted non-functional:R44M [147-R]- K69P [172-K]- L110P [213-LIVM]- P111D [214-PST]- K117A [220-K]- P119A [222-PRQ]- R147T [250-RKH]- H149T [252-HKR] / minor mutations: Y118W [221-YFWH]- H148K [251-HKR]	no	unavailable	unavailable
AATD01004238.1	119782338	unclassified sequences/metagenomes/organismal metagenomes	mouse gut metagenome	env	inactivated	502	1163	unavailable	too short compared to best blast hit (16/12)	predicted non-functional:K206T [220-K]- P208I [222-PRQ] / minor mutations: P200T [214-PST]- Y207F [221-YFWH]	no	blast	unavailable
AATF01007515.1	119805441	unclassified sequences/metagenomes/organismal metagenomes	mouse gut metagenome	env	inactivated	502	1131	unavailable	too short compared to best blast hit (16/12)	predicted non-functional:K206T [220-K]- P208I [222-PRQ] / minor mutations: P200T [214-PST]- Y207F [221-YFWH]	no	blast	unavailable
ABPP01002744.1	188049468	unclassified sequences/metagenomes/ecological metagenomes	microbial mat metagenome	env	inactivated	502	1129	unavailable	too short compared to best blast hit (39/41)	predicted non-functional:P173Q [214-PST]- P181G [222-PRQ] / minor mutations: L172M [213-LIVM]- Y180F [221-YFWH]	no	blast	unavailable
ABEF01051496.1	152153535	unclassified sequences/metagenomes/ecological metagenomes	marine metagenome	env	inactivated	502	1304	unavailable	too short compared to best blast hit (17/23)	predicted non-functional:H231N [252-HKR]	220 (2n)	blast - alternative at 505	unavailable
ABEF01022365.1	152182666	unclassified sequences/metagenomes/ecological metagenomes	marine metagenome	env	inactivated	502	1176	unavailable	too short compared to best blast hit (55/53)	predicted non-functional:L169P [213-LIVM]- P170L [214-PST]- Y177A [221-YFWH]- P178G [222-PRQ]- R...- [250-RKH]- H...- [251-HKR]- H...- [252-HKR]	no	blast - alternative at 493	unavailable
AB258272.1	94442301	Bacteria/environmental samples	uncultured bacterium	nr	inactivated	965	1452	unavailable	unavailable	predicted non-functional:R44M [147-R]- K69P [172-K]- L110P [213-LIVM]- P111D [214-PST]- K117A [220-K]- P119A [222-PRQ]- R147T [250-RKH]- H149T [252-HKR] / minor mutations: Y118W [221-YFWH]- H148K [251-HKR]	no	unavailable	unavailable
AY283631.1	30908743	Bacteria/environmental samples	uncultured bacterium	nr	inactivated	967	1447	unavailable	unavailable	predicted non-functional:H95Q [251-HKR]- H122A [278-H]- H126P [282-H]	no	unavailable	unavailable
AB258249.1	94442255	Bacteria/environmental samples	uncultured bacterium	nr	inactivated	965	1452	unavailable	unavailable	predicted non-functional:R17E [147-R]- K42D [172-K]- L83G [213-LIVM]- P84A [214-PST]- K90A [220-K]- Y91Q [221-YFWH]- R120A [250-RKH]- H121P [251-HKR]- H122T [252-HKR]- H148T [278-H]- H152P [282-H] / minor mutations: P92R [222-PRQ]	no	unavailable	unavailable
EU064735.1	156774242	Bacteria/environmental samples	uncultured bacterium	nr	inactivated	833	1469	unavailable	unavailable	predicted non-functional:R124S [135-R]- K149H [160-K]- L191R [202-LIVM]- K198C [209-K]- Y199L [210-YFWH]- P200I [211-PRQ] / minor mutations: P192S [203-PST]	no	unavailable	unavailable
NZ_AAOH01000002.1	88857803	Bacteria/Proteobacteria/Gammaproteobacteria/Alteromonadales/Pseudoalteromonadaceae/Pseudoalteromonas	Pseudoalteromonas tunicata D2	wgs	inactivated	502	1473	normal	normal	predicted functional	117189 (2n)	blast	blast
AAQL01010940.1	106749539	unclassified sequences/metagenomes	metagenome sequence	env	inactivated	502	1064	unavailable	too short compared to best blast hit (107/102)	predicted non-functional:K59Y [160-K]- K...- [209-K]- Y...- [210-YFWH]- P...- [211-PRQ]- H106I [240-HKR]- H107F [241-HKR]	no	blast	unavailable
EU063075.1	156772582	Bacteria/environmental samples	uncultured bacterium	nr	inactivated	910	1468	unavailable	unavailable	predicted non-functional:R..- [135-R]- K..- [160-K]- L..- [202-LIVM]- P..- [203-PST]- K..- [209-K]- Y..- [210-YFWH]- P..- [211-PRQ]- H103L [240-HKR]- H104V [241-HKR] / minor mutations: R102H [239-RKH]	no	unavailable	unavailable
NZ_AAOH01000004.1	88859194	Bacteria/Proteobacteria/Gammaproteobacteria/Alteromonadales/Pseudoalteromonadaceae/Pseudoalteromonas	Pseudoalteromonas tunicata D2	wgs	inactivated	502	1464	normal	normal	predicted functional	497291 (1n)	blast	early in-frame
BAAU01005151.1	162562325	unclassified sequences/metagenomes/organismal metagenomes	human gut metagenome	env	inactivated	502	789	unavailable	too short compared to best blast hit (202/199)	predicted non-functional:R24P [239-RKH]- H25V [240-HKR]- H26P [241-HKR]- H52T [267-H]- H56S [271-H]	no	blast - alternative at 385- 373- 331- 292- 286	unavailable
NZ_AAUT01000216.1	121591861	Bacteria/Proteobacteria/Gammaproteobacteria/Vibrionales/Vibrionaceae/Vibrio	Vibrio cholerae 2740-80	wgs	inactivated	1088	1464	normal - truncated	unavailable - truncated	predicted non-functional:K19S [160-K]- L61R [202-LIVM]- K68D [209-K]- Y69I [210-YFWH]- P70H [211-PRQ]- R98T [239-RKH]- H99L [240-HKR]- H100M [241-HKR] / lacking catalytic residue: (R)[135] / lacking catalytic residues: (H)[267]- (H)[271]- (HW)[293]- (Y)[302]	no	unavailable	as annotated (verified by blast)
AACY021920153.1	131795811	unclassified sequences/metagenomes/ecological metagenomes	marine metagenome	env	inactivated	502	1123	unavailable	too short compared to best blast hit (11/12)	predicted non-functional:L188H [202-LIVM]- P189Y [203-PST]- K195A [209-K] / minor mutations: Y196F [210-YFWH]- P197Q [211-PRQ]	no	blast	unavailable
AAFY01013038.1	60132526	unclassified sequences/metagenomes	metagenome sequence	env	inactivated	502	633	unavailable	too short compared to best blast hit (34/30)	predicted functional	no	blast	early in-frame and unavailable
AACY020358279.1	133361940	unclassified sequences/metagenomes/ecological metagenomes	marine metagenome	env	inactivated	502	1599	normal	normal	predicted functional	no	blast	early in-frame
CP001616.1	237499037	Bacteria/Proteobacteria/Gammaproteobacteria/Aeromonadales/Aeromonadaceae/Tolumonas	Tolumonas auensis DSM 9187	nr	inactivated	502	1275	normal	normal	predicted non-functional:Y193M [210-YFWH]- R...- [239-RKH]- H...- [240-HKR]- H...- [241-HKR]- H203X [267-H] / minor mutations: L185M [202-LIVM]	791525 (2n)- 791882 (2n)	blast	blast
ACQI01002301.1	239974495	unclassified sequences/metagenomes/ecological metagenomes	hydrothermal vent metagenome	env	inactivated	502	1155	unavailable	normal	predicted non-functional:P202Q [203-PST]- K208L [209-K]- P210C [211-PRQ] / minor mutations: Y209F [210-YFWH]	no	blast	early in-frame and unavailable
AACY022144543.1	131569698	unclassified sequences/metagenomes/ecological metagenomes	marine metagenome	env	inactivated	502	1307	unavailable	normal	predicted non-functional:L...- [202-LIVM]- P...- [203-PST]- K...- [209-K]- Y...- [210-YFWH]- P...- [211-PRQ]- R192M [239-RKH]- H193D [240-HKR] / minor mutations: H194K [241-HKR]	no	blast	unavailable
ADGO01079342.1	285186873	unclassified sequences/metagenomes/ecological metagenomes	compost metagenome	env	inactivated	502	1086	unavailable	too short compared to best blast hit (133/104)	predicted non-functional:K63A [160-K]- P106E [203-PST]- K112T [209-K]- Y113N [210-YFWH]- P114D [211-PRQ]- R142L [239-RKH]- H144D [241-HKR]- H170S [267-H]- H174I [271-H] / minor mutations: L105V [202-LIVM]	no	blast	unavailable
CP001485.1	229368777	Bacteria/Proteobacteria/Gammaproteobacteria/Vibrionales/Vibrionaceae/Vibrio	Vibrio cholerae MJ-1236	nr	inactivated	502	1761	normal	divergent (32/-89)- too long compared to best blast hit (32/-57)	predicted functional	no	blast - alternative at 448- 364- 355- 325- 319- 310- 280- 277	early in-frame
GQ463142.1	259156371	Bacteria/Proteobacteria/Gammaproteobacteria/Vibrionales/Vibrionaceae/Vibrio	Vibrio cholerae Ind5	nr	inactivated	502	1761	normal	divergent (32/-89)- too long compared to best blast hit (32/-57)	predicted functional	no	blast - alternative at 448- 364- 355- 325- 319- 310- 280- 277	early in-frame
GQ463140.1	259156180	Bacteria/Proteobacteria/Gammaproteobacteria/Vibrionales/Vibrionaceae/Vibrio	Vibrio cholerae Ban5	nr	inactivated	502	1761	normal	divergent (32/-89)- too long compared to best blast hit (32/-57)	predicted functional	no	blast - alternative at 448- 364- 355- 325- 319- 310- 280- 277	early in-frame
GQ463139.1	259156080	Bacteria/Proteobacteria/Gammaproteobacteria/Enterobacteriales/Enterobacteriaceae/Providencia	Providencia alcalifaciens Ban1	nr	inactivated	502	1761	normal	divergent (32/-89)- too long compared to best blast hit (32/-57)	predicted functional	no	blast - alternative at 448- 364- 355- 325- 319- 310- 280- 277	early in-frame
ACVW01000005.1	255738462	Bacteria/Proteobacteria/Gammaproteobacteria/Vibrionales/Vibrionaceae/Vibrio	Vibrio cholera CIRS 101	wgs	inactivated	502	1725	normal	divergent (32/-77)- too long compared to best blast hit (32/-45)	predicted functional	no	blast	early in-frame
NZ_AAWE01000032.1	120615096	Bacteria/Proteobacteria/Gammaproteobacteria/Vibrionales/Vibrionaceae/Vibrio	Vibrio cholerae B33	wgs	inactivated	502	1761	normal	divergent (32/-89)- too long compared to best blast hit (32/-57)	predicted functional	no	blast - alternative at 448- 364- 355- 325- 319- 310- 280- 277	early in-frame
ACHZ01000006.1	229354220	Bacteria/Proteobacteria/Gammaproteobacteria/Vibrionales/Vibrionaceae/Vibrio	Vibrio cholerae B33	wgs	inactivated	502	1725	normal	divergent (32/-77)- too long compared to best blast hit (32/-45)	predicted functional	no	blast	early in-frame
ABSQ01042052.1	197542346	unclassified sequences/metagenomes/ecological metagenomes	freshwater sediment metagenome	env	inactivated	599	1487	unavailable	unavailable	predicted non-functional:R159P [179-R]- K184A [204-K]- L225C [245-LIVM]- P226A [246-PST]- K232G [252-K]- Y233T [253-YFWH]- P234S [254-PRQ]- H263T [283-HKR]- H264G [284-HKR]	no	unavailable	unavailable
BABD01002689.1	163308003	unclassified sequences/metagenomes/organismal metagenomes	human gut metagenome	env	inactivated	502	1304	unavailable	too short compared to best blast hit (55/53)	predicted non-functional:R125L [179-R]- L...- [245-LIVM]- P...- [246-PST]- K...- [252-K]- Y...- [253-YFWH]- P...- [254-PRQ]- R187G [282-RKH]- H188E [283-HKR]- H189Q [284-HKR]	no	blast - alternative at 454	unavailable
CP000472.1	212554395	Bacteria/Proteobacteria/Gammaproteobacteria/Alteromonadales/Shewanellaceae/Shewanella	Shewanella piezotolerans WP3	nr	inactivated	502	1458	normal	too short compared to best blast hit (44/43)	predicted non-functional:P209G [254-PRQ]	no	blast - alternative at 496- 481- 445- 430- 394	as annotated (verified by blast)
BAAV01006334.1	162599148	unclassified sequences/metagenomes/organismal metagenomes	human gut metagenome	env	inactivated	502	1354	unavailable	too short compared to best blast hit (55/37)	predicted non-functional:R141L [179-R]- L...- [245-LIVM]- P...- [246-PST]- K...- [252-K]- Y...- [253-YFWH]- P...- [254-PRQ]- R203G [282-RKH]- H204E [283-HKR]- H205Q [284-HKR]	no	blast	unavailable
NZ_ABIC01000029.1	163751328	Bacteria/Proteobacteria/Gammaproteobacteria/Alteromonadales/Shewanellaceae/Shewanella	Shewanella benthica KT99	wgs	inactivated	502	1458	normal	too short compared to best blast hit (43/43)	predicted non-functional:P209G [254-PRQ]	no	blast - alternative at 493- 520	as annotated (verified by blast)
AAFY01021066.1	60124498	unclassified sequences/metagenomes	metagenome sequence	env	inactivated	502	1368	unavailable	too short compared to best blast hit (25/22)	predicted functional despite minor mutations: P229R [254-PRQ]	no	blast	early in-frame and unavailable
AACY023844633.1	129860347	unclassified sequences/metagenomes/ecological metagenomes	marine metagenome	env	inactivated	502	888	unavailable	too short compared to best blast hit (47/43)	predicted functional	no	blast - alternative at 532- 490- 481- 427- 352- 298- 280	early in-frame and unavailable
AACY020392714.1	133327505	unclassified sequences/metagenomes/ecological metagenomes	marine metagenome	env	inactivated	502	672	normal - truncated	too short compared to best blast hit (295/281) - truncated	predicted non-functional:R0L [282-RKH]- H1S [283-HKR]- H2L [284-HKR] / lacking catalytic residue: (R)[179]- (K)[204]- (LIVM)[245]- (PST)[246]- (K)[252]- (YFWH)[253]- (PRQ)[254] / lacking catalytic residues: (Y)[345]	no	blast - alternative at 496- 331	blast
BABD01015709.1	163294979	unclassified sequences/metagenomes/organismal metagenomes	human gut metagenome	env	inactivated	502	1303	unavailable	too short compared to best blast hit (55/37)	predicted non-functional:R141L [179-R]- L...- [245-LIVM]- P...- [246-PST]- K...- [252-K]- Y...- [253-YFWH]- P...- [254-PRQ]- R203G [282-RKH]- H204E [283-HKR]- H205Q [284-HKR]	no	blast	unavailable
ABSR01009665.1	197611508	unclassified sequences/metagenomes/ecological metagenomes	freshwater sediment metagenome	env	inactivated	502	661	unavailable	unavailable	predicted non-functional:H10K [314-H]- Y41H [345-Y]	no	unavailable - alternative at 469- 427	unavailable
AACY024055927.1	129637010	unclassified sequences/metagenomes/ecological metagenomes	marine metagenome	env	inactivated	653	1620	normal	unavailable	predicted non-functional:R119G [179-R]- K144V [204-K]- L185A [245-LIVM]- P186Y [246-PST]- K192Q [252-K]- Y193A [253-YFWH]- R222L [282-RKH]- H223T [283-HKR]- H224Q [284-HKR]- H250I [310-H]- H254Q [314-H]- H276K [336-HW]- Y285T [345-Y]	no	unavailable	blast
BAAV01013908.1	162591574	unclassified sequences/metagenomes/organismal metagenomes	human gut metagenome	env	inactivated	502	1335	unavailable	too short compared to best blast hit (55/37)	predicted non-functional:R141L [179-R]- L...- [245-LIVM]- P...- [246-PST]- K...- [252-K]- Y...- [253-YFWH]- P...- [254-PRQ]- R203G [282-RKH]- H204E [283-HKR]- H205Q [284-HKR]	no	blast - alternative at 397- 391- 295- 262	unavailable
CP000893.1	160858524	Bacteria/Proteobacteria/Gammaproteobacteria/Alteromonadales/Shewanellaceae/Shewanella	Shewanella baltica OS195	nr	inactivated	502	1539	normal	too short compared to best blast hit (35/17)	predicted functional despite minor mutations: P234R [254-PRQ]	no	blast - alternative at 451- 442- 397- 256	early in-frame
CP000083.1	71143482	Bacteria/Proteobacteria/Gammaproteobacteria/Alteromonadales/Colwelliaceae/Colwellia	Colwellia psychrerythraea 34H	nr	inactivated	502	903	normal	too short compared to best blast hit (243/230) - truncated	predicted non-functional: (R)[179]- (K)[204] are lacking	no	blast - alternative at 466- 448- 409- 403- 397	early in-frame
BAAV01020975.1	162584507	unclassified sequences/metagenomes/organismal metagenomes	human gut metagenome	env	inactivated	502	1127	unavailable	too short compared to best blast hit (55/37)	predicted non-functional:R141L [179-R]- L207S [245-LIVM]	no	blast	unavailable
CP000302.1	91713371	Bacteria/Proteobacteria/Gammaproteobacteria/Alteromonadales/Shewanellaceae/Shewanella	Shewanella denitrificans OS217	nr	inactivated	502	1539	normal	too short compared to best blast hit (35/17)	predicted functional despite minor mutations: P234R [254-PRQ]	no	blast - alternative at 451- 442- 397	early in-frame
CP000514.1	120322793	Bacteria/Proteobacteria/Gammaproteobacteria/Alteromonadales/Alteromonadaceae/Marinobacter	Marinobacter aquaeolei VT8	nr	inactivated	502	1524	normal	too short compared to best blast hit (30/25)	predicted non-functional:P227G [254-PRQ] / minor mutations: L218V [245-LIVM]	no	blast - alternative at 466	as annotated (verified by blast)
CP000961.1	169809717	Bacteria/Proteobacteria/Gammaproteobacteria/Alteromonadales/Shewanellaceae/Shewanella	Shewanella woodyi ATCC 51908	nr	inactivated	502	1593	normal	normal	predicted functional despite minor mutations: P252R [254-PRQ]	no	blast - alternative at 457- 439- 409- 376- 364- 334- 319- 301- 280- 268	early in-frame
CP000021.2	171902372	Bacteria/Proteobacteria/Gammaproteobacteria/Vibrionales/Vibrionaceae/Aliivibrio	Vibrio fischeri ES114	nr	inactivated	502	1545	normal	normal	predicted functional	no	blast - alternative at 433- 403	early in-frame
BABF01007603.1	163593664	unclassified sequences/metagenomes/organismal metagenomes	human gut metagenome	env	inactivated	1107	1451	unavailable	unavailable	predicted non-functional:L55C [223-LIVM]- P56N [224-PST]- Y63S [231-YFWH]- H94I [262-HKR] / minor mutations: P64Q [232-PRQ]- R92K [260-RKH]- H93R [261-HKR]	no	unavailable	early in-frame and unavailable
BAAU01003510.1	162563966	unclassified sequences/metagenomes/organismal metagenomes	human gut metagenome	env	inactivated	502	1040	unavailable	too short compared to best blast hit (151/151)	predicted non-functional:K31L [183-K]- L75K [223-LIVM]- P76V [224-PST]- K82D [230-K]- Y83E [231-YFWH]- P84I [232-PRQ]- R112I [260-RKH]- H113C [261-HKR]- H114A [262-HKR]- Y175C [323-Y]	no	blast - alternative at 490- 367- 346- 319- 301- 280	unavailable
BABG01030524.1	163605542	unclassified sequences/metagenomes/organismal metagenomes	human gut metagenome	env	inactivated	502	805	unavailable	unavailable	predicted non-functional:K5S [230-K]- Y6N [231-YFWH]- P7K [232-PRQ]- R35E [260-RKH]- H36Y [261-HKR]- H37Q [262-HKR]- H63Y [288-H]	no	unavailable - alternative at 499- 430- 403- 394- 379- 361- 292- 283- 277- 253	unavailable
ABLX01200480.1	173814280	unclassified sequences/metagenomes/ecological metagenomes	marine metagenome	env	inactivated	1377	1480	unavailable	unavailable	predicted non-functional:R13A [260-RKH]	no	unavailable	unavailable
ABSP01050562.1	197474457	unclassified sequences/metagenomes/ecological metagenomes	freshwater sediment metagenome	env	inactivated	502	786	normal	unavailable - truncated	predicted non-functional:R27G [239-RKH]- H28A [240-HKR]- H29P [241-HKR] / lacking catalytic residue: (R)[135]- (K)[160]- (LIVM)[202]- (PST)[203]- (K)[209]- (YFWH)[210]- (PRQ)[211]	no	unavailable - alternative at 493- 427- 388- 346- 304	blast
FJ377609.1	227461220	unclassified sequences/environmental samples	uncultured microorganism	nr	inactivated	750	1422	unavailable	unavailable	predicted non-functional:R43Q [135-R]- K68H [160-K]- L110R [202-LIVM]- P111L [203-PST]- K117G [209-K]- Y118R [210-YFWH]- P119K [211-PRQ]- H148P [240-HKR]- H149V [241-HKR]- H175S [267-H]- H201I [293-HW]- Y210D [302-Y]	no	unavailable	early in-frame and unavailable
ABSP01013782.1	197511337	unclassified sequences/metagenomes/ecological metagenomes	freshwater sediment metagenome	env	inactivated	502	1229	unavailable	too short compared to best blast hit (13/12)	predicted non-functional:K146G [160-K]- L...- [202-LIVM]- P...- [203-PST]- K...- [209-K]- Y...- [210-YFWH]- P...- [211-PRQ]- R192C [239-RKH]- H193G [240-HKR]- H194P [241-HKR]	no	blast	unavailable
ABPS01001133.1	188088471	unclassified sequences/metagenomes/ecological metagenomes	microbial mat metagenome	env	inactivated	502	1298	unavailable	normal	predicted non-functional:L...- [202-LIVM]- P...- [203-PST]- K...- [209-K]- Y...- [210-YFWH]- P...- [211-PRQ]- R189E [239-RKH]- H190Q [240-HKR]- H191P [241-HKR]	no	blast	unavailable
AACY020310208.1	133410011	unclassified sequences/metagenomes/ecological metagenomes	marine metagenome	env	inactivated	502	1180	unavailable	too short compared to best blast hit (13/12)	predicted non-functional:L...- [202-LIVM]- P...- [203-PST]- K...- [209-K]- Y...- [210-YFWH]- P...- [211-PRQ]- R183G [239-RKH]- H185P [241-HKR] / minor mutations: H184R [240-HKR]	no	blast - alternative at 490- 469	unavailable
AACY023764717.1	129941655	unclassified sequences/metagenomes/ecological metagenomes	marine metagenome	env	inactivated	502	629	unavailable	too short compared to best blast hit (271/261)	predicted non-functional:H5F [267-H]- H9N [271-H]	no	blast - alternative at 388- 316	unavailable
AACY020290754.1	133429465	unclassified sequences/metagenomes/ecological metagenomes	marine metagenome	env	inactivated	502	1272	unavailable	normal	predicted non-functional:L...- [202-LIVM]- P...- [203-PST]- K...- [209-K]- Y...- [210-YFWH]- P...- [211-PRQ]- H193T [240-HKR]- H224S [271-H] / minor mutations: R192K [239-RKH]	no	blast	unavailable
ABPW01008803.1	188148510	unclassified sequences/metagenomes/ecological metagenomes	microbial mat metagenome	env	inactivated	502	1069	unavailable	too short compared to best blast hit (103/76)	predicted non-functional:L129F [202-LIVM]- K136R [209-K]- P138T [211-PRQ]- R166L [239-RKH]- H168D [241-HKR]	no	blast	unavailable
AACY020301756.1	133418463	unclassified sequences/metagenomes/ecological metagenomes	marine metagenome	env	inactivated	502	597	unavailable	too short compared to best blast hit (266/266)	predicted non-functional:H0M [267-H]	no	blast	unavailable
ABSQ01028051.1	197556347	unclassified sequences/metagenomes/ecological metagenomes	freshwater sediment metagenome	env	inactivated	502	1335	unavailable	normal	predicted non-functional:L...- [202-LIVM]- P...- [203-PST]- K...- [209-K]- Y...- [210-YFWH]- P...- [211-PRQ]- R214D [239-RKH]- H216P [241-HKR] / minor mutations: H215K [240-HKR]	no	blast	unavailable
AACY020672474.1	133047498	unclassified sequences/metagenomes/ecological metagenomes	marine metagenome	env	inactivated	502	1246	unavailable	too short compared to best blast hit (13/12)	predicted non-functional:L...- [202-LIVM]- P...- [203-PST]- K...- [209-K]- Y...- [210-YFWH]- P...- [211-PRQ]- R180G [239-RKH]- H181G [240-HKR] / minor mutations: H182R [241-HKR]	no	blast	unavailable
BABB01002172.1	162867835	unclassified sequences/metagenomes/organismal metagenomes	human gut metagenome	env	inactivated	502	903	unavailable	normal	predicted non-functional:R131A [135-R]	no	blast	unavailable
AAQL01007369.1	106753110	unclassified sequences/metagenomes	metagenome sequence	env	inactivated	502	1021	unavailable	too short compared to best blast hit (105/104)	predicted non-functional:K73T [160-K]- P116F [203-PST]- K122N [209-K]- Y123L [210-YFWH]- R152L [239-RKH] / minor mutations: L115I [202-LIVM]- H153R [240-HKR]	no	blast - alternative at 439- 424- 349- 328	unavailable
AACY023778995.1	129927377	unclassified sequences/metagenomes/ecological metagenomes	marine metagenome	env	inactivated	502	1237	unavailable	normal	predicted non-functional:L...- [202-LIVM]- P...- [203-PST]- K...- [209-K]- Y...- [210-YFWH]- P...- [211-PRQ]- R...- [239-RKH]- H199P [241-HKR]- H229S [271-H] / minor mutations: H198K [240-HKR]	no	blast	unavailable
CP001614.2	239918938	Bacteria/Proteobacteria/Gammaproteobacteria/Alteromonadales/Alteromonadales genera incertae sedis/Teredinibacter	Teredinibacter turnerae T7901	nr	inactivated	502	1470	normal	normal	predicted non-functional:P211T [211-PRQ]- R239S [239-RKH]	no	as annotated (verified by blast) - alternative at 496- 439	as annotated (verified by blast)
AACY021524965.1	132184723	unclassified sequences/metagenomes/ecological metagenomes	marine metagenome	env	inactivated	1000	1482	normal	unavailable - truncated	predicted non-functional: (R)[135]- (K)[160] are lacking	no	unavailable	blast
NZ_AAPS01000005.1	91224267	Bacteria/Proteobacteria/Gammaproteobacteria/Vibrionales/Vibrionaceae/Vibrio	Vibrio alginolyticus 12G01	wgs	inactivated	502	1560	normal	divergent (1/-33)- too long compared to best blast hit (1/-32)	predicted functional despite minor mutations: L231I [201-LIVM]- P232S [202-PST]	no	blast - alternative at 472- 358- 304- 253	early in-frame
ABON01027076.1	180969801	unclassified sequences/metagenomes/ecological metagenomes	freshwater metagenome	env	inactivated	1257	1362	unavailable	unavailable	predicted non-functional:H7S [292-HW]- Y16A [301-Y]	no	unavailable	unavailable
NZ_AAVS01000011.1	119470091	Bacteria/Proteobacteria/Gammaproteobacteria/Alteromonadales	Alteromonadales bacterium TW-7	wgs	inactivated	502	1443	normal	normal	predicted non-functional:H292D [293-HW]- Y301N [302-Y] / minor mutations: L201M [202-LIVM]	no	as annotated (verified by blast) - alternative at 523- 484	as annotated (verified by blast)
CP000388.1	109698613	Bacteria/Proteobacteria/Gammaproteobacteria/Alteromonadales/Pseudoalteromonadaceae/Pseudoalteromonas	Pseudoalteromonas atlantica T6c	nr	inactivated	502	1530	normal	normal	predicted non-functional:K156E [160-K]- P207K [211-PRQ] / minor mutations: Y206F [210-YFWH]	2232130 (2n)	blast - alternative at 490- 514- 367- 358	blast
ADAQ01000011.1	262220808	Bacteria/Proteobacteria/Gammaproteobacteria/Vibrionales/Vibrionaceae/Grimontia	Grimontia hollisae CIP 101886	wgs	inactivated	502	1464	normal	normal	predicted non-functional:P210A [211-PRQ] / minor mutations: L201M [202-LIVM]	no	as annotated (verified by blast) - alternative at 484	as annotated (verified by blast)
AACY023054810.1	130640312	unclassified sequences/metagenomes/ecological metagenomes	marine metagenome	env	inactivated	867	1470	normal - truncated	unavailable	predicted non-functional:R57G [135-R]- K82I [160-K]- L124G [202-LIVM]- P125K [203-PST]- K131S [209-K]- P133A [211-PRQ]- H163D [241-HKR] / lacking catalytic residues: (H)[267]- (H)[271]- (HW)[293]- (Y)[302] / minor mutations: H162K [240-HKR]	no	unavailable	blast
AAUQ01079308.1	212457771	unclassified sequences/metagenomes/organismal metagenomes	epibiont metagenome	env	inactivated	1013	1467	normal	unavailable - truncated	predicted non-functional:L30S [202-LIVM]- R67V [239-RKH]- H68I [240-HKR]- H69I [241-HKR]- H95P [267-H]- H99L [271-H]- H121M [293-HW]- Y130C [302-Y] / lacking catalytic residue: (R)[135]- (K)[160]	no	unavailable	blast
AACY020391527.1	133328692	unclassified sequences/metagenomes/ecological metagenomes	marine metagenome	env	inactivated	846	1470	normal	unavailable	predicted non-functional:R12S [135-R]- K37D [160-K]- L79F [202-LIVM]- P80L [203-PST]- K86E [209-K]- Y87E [210-YFWH]- P88K [211-PRQ]- R116S [239-RKH]- H117Y [240-HKR]- H144F [267-H]- H148T [271-H]- H170Y [293-HW]- Y179T [302-Y] / minor mutations: H118R [241-HKR]	no	unavailable	blast
CP000388.1	109698613	Bacteria/Proteobacteria/Gammaproteobacteria/Alteromonadales/Pseudoalteromonadaceae/Pseudoalteromonas	Pseudoalteromonas atlantica T6c	nr	inactivated	502	1359	normal	normal	predicted non-functional:R...- [135-R]- K184R [209-K]- Y185P [210-YFWH]- P186L [211-PRQ]- R213G [239-RKH]- H214X [240-HKR]- H215S [241-HKR]- H267F [293-HW]- Y276C [302-Y] / minor mutations: L177M [202-LIVM]	1665123 (1n)- 1664819 (2n)	blast - alternative at 493	early in-frame
CP000934.1	190684944	Bacteria/Proteobacteria/Gammaproteobacteria/Pseudomonadales/Pseudomonadaceae/Cellvibrio	Cellvibrio japonicus Ueda107	nr	inactivated	502	1473	normal	normal	predicted non-functional:P211V [211-PRQ]	no	as annotated (verified by blast) - alternative at 460	as annotated (verified by blast)
NZ_AAND01000031.1	86148020	Bacteria/Proteobacteria/Gammaproteobacteria/Vibrionales/Vibrionaceae/Vibrio	Vibrio sp. MED222	wgs	inactivated	502	1356	too short compared to best blast hit (55/15/54) - truncated	normal	predicted non-functional:H271N [272-H] / lacking catalytic residues: (HW)[294]- (Y)[303]	no	as annotated (verified by blast)	as annotated (verified by blast)
AACY021416215.1	132293768	unclassified sequences/metagenomes/ecological metagenomes	marine metagenome	env	inactivated	502	648	unavailable	normal	predicted functional	no	blast	early in-frame and unavailable
AATA01005364.1	119726788	unclassified sequences/metagenomes/organismal metagenomes	mouse gut metagenome	env	inactivated	544	1347	unavailable	unavailable	predicted non-functional:R139Y [136-R]- K164L [161-K]- L...- [203-LIVM]- P...- [204-PST]- K...- [210-K]- Y...- [211-YFWH]- P...- [212-PRQ]- R185F [240-RKH]- H187V [242-HKR] / minor mutations: H186K [241-HKR]	no	unavailable	unavailable
AACY020022677.1	133688417	unclassified sequences/metagenomes/ecological metagenomes	marine metagenome	env	inactivated	502	873	unavailable	normal	predicted functional	no	blast	early in-frame and unavailable										462	483	-1	-40	binding of LexA repressor	19.13	ATACTGTTGTTTTATACAGTAT
BAAU01015442.1	162552034	unclassified sequences/metagenomes/organismal metagenomes	human gut metagenome	env	inactivated	502	691	unavailable	unavailable	predicted non-functional:H6I [241-HKR]- H33Y [268-H]	no	unavailable - alternative at 475- 421- 259	unavailable
AATF01007238.1	119805718	unclassified sequences/metagenomes/organismal metagenomes	mouse gut metagenome	env	inactivated	502	727	unavailable	unavailable	predicted non-functional:H0V [242-HKR]	no	unavailable - alternative at 373- 352	unavailable
BAAZ01010462.1	162754960	unclassified sequences/metagenomes/organismal metagenomes	human gut metagenome	env	inactivated	502	1535	unavailable	too short compared to best blast hit (14/13)	predicted non-functional:K196T [161-K]- L238K [203-LIVM]- P239A [204-PST]- K245R [210-K]- Y246V [211-YFWH]- P247Y [212-PRQ]- R275G [240-RKH]- H276C [241-HKR]- H277L [242-HKR]- Y338V [303-Y]	no	blast	unavailable
ACQI01002301.1	239974495	unclassified sequences/metagenomes/ecological metagenomes	hydrothermal vent metagenome	env	inactivated	603	1398	normal - truncated	unavailable	predicted non-functional:R132K [135-R]- K157L [160-K]- L199A [202-LIVM]- K206N [209-K]- Y207Q [210-YFWH]- P208K [211-PRQ]- R236P [239-RKH]- H238I [241-HKR] / lacking catalytic residues: (H)[267]- (H)[271]- (HW)[293]- (Y)[302] / minor mutations: P200S [203-PST]- H237K [240-HKR]	no	unavailable	early in-frame
BABD01001801.1	163308891	unclassified sequences/metagenomes/organismal metagenomes	human gut metagenome	env	inactivated	502	985	unavailable	too short compared to best blast hit (122/127)	predicted non-functional:K32V [160-K]- K..- [209-K]- Y..- [210-YFWH]- P..- [211-PRQ]- H100N [240-HKR]- H101Q [241-HKR] / minor mutations: L74I [202-LIVM]- R99K [239-RKH]	no	blast	unavailable
ACCV01000052.1	218698366	Bacteria/Proteobacteria/Gammaproteobacteria/Vibrionales/Vibrionaceae/Vibrio	Vibrio parahaemolyticus 16	wgs	inactivated	502	1464	normal	normal	predicted non-functional:P202R [203-PST] / minor mutations: L201I [202-LIVM]	no	blast	blast
AACY021406271.1	132303714	unclassified sequences/metagenomes/ecological metagenomes	marine metagenome	env	inactivated	762	1414	unavailable	unavailable	predicted non-functional:K21V [160-K]- L63A [202-LIVM]- P64V [203-PST]- K70R [209-K]- Y71E [210-YFWH]- P72Y [211-PRQ]- R100S [239-RKH]- H101I [240-HKR]- H102L [241-HKR]- H128N [267-H]- H132W [271-H]- H154C [293-HW]	no	unavailable	unavailable
AACY024094536.1	129596679	unclassified sequences/metagenomes/ecological metagenomes	marine metagenome	env	inactivated	502	875	unavailable	too short compared to best blast hit (232/176)	predicted non-functional:L25G [202-LIVM]- P26F [203-PST]- K32D [209-K]- R62D [239-RKH]- H63E [240-HKR]- H64W [241-HKR] / minor mutations: Y33W [210-YFWH]- P34R [211-PRQ]	no	blast - alternative at 436- 325- 262- 256	unavailable
AATF01011019.1	119801937	unclassified sequences/metagenomes/organismal metagenomes	mouse gut metagenome	env	inactivated	837	1437	unavailable	unavailable	predicted non-functional:R53K [135-R]- K78R [160-K]- L120R [202-LIVM]- P121A [203-PST]- K127P [209-K]- Y128R [210-YFWH]- P129A [211-PRQ]- R157D [239-RKH]- H158Y [240-HKR]- H159Q [241-HKR]- H185K [267-H]- H189R [271-H]	no	unavailable	early in-frame and unavailable
ACZV01000004.1	260937544	Bacteria/Proteobacteria/Gammaproteobacteria/Vibrionales/Vibrionaceae/Vibrio	Vibrio orientalis CIP 102891	wgs	inactivated	502	1464	normal	normal	predicted non-functional:P202N [203-PST] / minor mutations: P210R [211-PRQ]	no	as annotated (verified by blast) - alternative at 496	as annotated (verified by blast)
ADFO01000019.1	282588656	Bacteria/Bacteroidetes/Bacteroidia/Bacteroidales/Prevotellaceae/Prevotella	Prevotella bivia JCVIHMP010	wgs	inactivated	502	691	unavailable	too short compared to best blast hit (242/240)	predicted non-functional:H0M [241-HKR]	no	blast - alternative at 412- 388- 334- 298- 292- 274	unavailable
EU061134.1	156770641	Bacteria/environmental samples	uncultured bacterium	nr	inactivated	834	1546	unavailable	unavailable	predicted non-functional:R103I [135-R]- K128T [160-K]- L170C [202-LIVM]- P171V [203-PST]- K177A [209-K]- R207N [239-RKH]- H208L [240-HKR]- H209C [241-HKR]	no	unavailable	unavailable
ADFO01000081.1	282587835	Bacteria/Bacteroidetes/Bacteroidia/Bacteroidales/Prevotellaceae/Prevotella	Prevotella bivia JCVIHMP010	wgs	inactivated	502	802	unavailable	too short compared to best blast hit (251/204)	predicted non-functional:R..- [135-R]- K..- [160-K]- L..- [202-LIVM]- P..- [203-PST]- K..- [209-K]- Y..- [210-YFWH]- P..- [211-PRQ]- R..- [239-RKH]- H..- [240-HKR]- H..- [241-HKR]	no	blast - alternative at 487- 463- 430- 421- 379- 367- 349- 334- 283	unavailable
ADJT01002252.1	292594060	Bacteria/Bacteroidetes/Bacteroidia/Bacteroidales/Bacteroidaceae/Bacteroides/environmental samples	uncultured Bacteroides sp.	wgs	inactivated	502	721	unavailable	too short compared to best blast hit (232/229)	predicted non-functional:R8P [239-RKH]- H9M [240-HKR]- H10Y [241-HKR]- H36C [267-H]- H40T [271-H]	no	blast - alternative at 529- 475- 460- 454- 391- 361- 274	unavailable
ABMV01166231.1	175883008	unclassified sequences/metagenomes/ecological metagenomes	stromatolite metagenome	env	inactivated	1239	1342	unavailable	unavailable	predicted non-functional:H6T [293-HW]- Y15E [302-Y]	no	unavailable	unavailable
ABSN01040059.1	197400269	unclassified sequences/metagenomes/ecological metagenomes	freshwater sediment metagenome	env	inactivated	502	1281	unavailable	normal	predicted non-functional:L...- [202-LIVM]- P...- [203-PST]- K...- [209-K]- Y...- [210-YFWH]- P...- [211-PRQ]- R198D [239-RKH]- H199A [240-HKR]- H200P [241-HKR]	no	blast	unavailable
CP000050.1	66571684	Bacteria/Proteobacteria/Gammaproteobacteria/Xanthomonadales/Xanthomonadaceae/Xanthomonas	Xanthomonas campestris pv. campestris str. 8004	nr	inactivated	502	1515	normal	normal	predicted non-functional:R250L [251-RKH]	no	blast - alternative at 490- 430- 370- 367- 349	as annotated (verified by blast)
AY928784.1	60550180	Bacteria/Proteobacteria/Gammaproteobacteria/Xanthomonadales/Xanthomonadaceae/Xanthomonas	Xanthomonas campestris pv. campestris	nr	inactivated	502	1515	normal	normal	predicted non-functional:R250L [251-RKH]	no	blast - alternative at 490- 430- 370- 367- 349	as annotated (verified by blast)
AF324483.1	12746333	Bacteria/Proteobacteria/Gammaproteobacteria/Xanthomonadales/Xanthomonadaceae/Xanthomonas	Xanthomonas campestris pv. campestris	nr	inactivated	502	1515	normal	normal	predicted non-functional:R250L [251-RKH]	no	blast - alternative at 490- 430- 370- 367- 349	as annotated (verified by blast)
AE008922.1	21166373	Bacteria/Proteobacteria/Gammaproteobacteria/Xanthomonadales/Xanthomonadaceae/Xanthomonas	Xanthomonas campestris pv. campestris str. ATCC 33913	nr	inactivated	502	1515	normal	normal	predicted non-functional:R250L [251-RKH]	no	blast - alternative at 490- 430- 370- 367- 349	as annotated (verified by blast)
AY928777.1	60550156	Bacteria/Proteobacteria/Gammaproteobacteria/Xanthomonadales/Xanthomonadaceae/Xanthomonas	Xanthomonas axonopodis pv. axonopodis	nr	inactivated	502	1458	normal	normal	predicted non-functional:Y221S [222-YFWH]- R251P [251-RKH]- H305K [305-HW]- Y314T [314-Y]	860 (2n)	blast	early in-frame
AY928779.1	60550161	Bacteria/Proteobacteria/Gammaproteobacteria/Xanthomonadales/Xanthomonadaceae/Xanthomonas	Xanthomonas axonopodis pv. citri	nr	inactivated	502	975	too short compared to best blast hit (165/17/164) - truncated	normal	predicted non-functional:K140W [173-K] / lacking catalytic residues: (LIVM)[214]- (PST)[215]- (K)[221]- (YFWH)[222]- (PRQ)[223]- (RKH)[251]- (HKR)[252]- (HKR)[253]- (H)[279]- (H)[283]- (HW)[305]- (Y)[314]	no	blast	blast
AY928782.1	60550173	Bacteria/Proteobacteria/Gammaproteobacteria/Xanthomonadales/Xanthomonadaceae/Xanthomonas	Xanthomonas axonopodis pv. citri	nr	inactivated	502	975	too short compared to best blast hit (165/17/164) - truncated	normal	predicted non-functional:K140W [173-K] / lacking catalytic residues: (LIVM)[214]- (PST)[215]- (K)[221]- (YFWH)[222]- (PRQ)[223]- (RKH)[251]- (HKR)[252]- (HKR)[253]- (H)[279]- (H)[283]- (HW)[305]- (Y)[314]	no	blast	blast
AY928778.1	60550159	Bacteria/Proteobacteria/Gammaproteobacteria/Xanthomonadales/Xanthomonadaceae/Xanthomonas	Xanthomonas axonopodis pv. citri	nr	inactivated	502	975	too short compared to best blast hit (165/17/164) - truncated	normal	predicted non-functional:K140W [173-K] / lacking catalytic residues: (LIVM)[214]- (PST)[215]- (K)[221]- (YFWH)[222]- (PRQ)[223]- (RKH)[251]- (HKR)[252]- (HKR)[253]- (H)[279]- (H)[283]- (HW)[305]- (Y)[314]	no	blast	blast
ACHS01000281.1	256566534	Bacteria/Proteobacteria/Gammaproteobacteria/Xanthomonadales/Xanthomonadaceae/Xanthomonas	Xanthomonas campestris pv. vasculorum NCPPB702	wgs	inactivated	502	1524	normal	normal	predicted functional	5206 (2n)	blast - alternative at 490- 442	blast
AY928795.1	60256932	Bacteria/Proteobacteria/Gammaproteobacteria/Xanthomonadales/Xanthomonadaceae/Xanthomonas	Xanthomonas campestris	nr	inactivated	502	1068	divergent (167/50)- too short compared to best blast hit (167/50/166) - truncated	normal	predicted non-functional:K140L [173-K]- L181T [214-LIVM] / lacking catalytic residues: (K)[221]- (YFWH)[222]- (PRQ)[223]- (RKH)[251]- (HKR)[252]- (HKR)[253]- (H)[279]- (H)[283]- (HW)[305]- (Y)[314] / minor mutations: P182S [215-PST]	no	blast - alternative at 466	blast
AM905372.1	160730396	Bacteria/Proteobacteria/Gammaproteobacteria/Xanthomonadales/Xanthomonadaceae/Xanthomonas	Xanthomonas arboricola pv. juglandis	nr	inactivated	502	948	unavailable	divergent (4/-15)- too long compared to best blast hit (4/-11)	predicted functional	588 (2n)	blast - alternative at 496	early in-frame and unavailable
AY928789.1	60256829	Bacteria/Proteobacteria/Gammaproteobacteria/Xanthomonadales/Xanthomonadaceae/Xanthomonas	Xanthomonas campestris pv. oryzae	nr	inactivated	502	1728	divergent (23/91)	normal	predicted non-functional:H276N [279-H]- Y311T [314-Y]	no	blast - alternative at 478- 469- 463- 403- 373- 325- 310	early in-frame
AAQN01000001.1	94721236	Bacteria/Proteobacteria/Gammaproteobacteria/Xanthomonadales/Xanthomonadaceae/Xanthomonas	Xanthomonas oryzae pv. oryzicola BLS256	wgs	inactivated	502	1410	divergent (79/64)- too short compared to best blast hit (79/64/78)	too short compared to best blast hit (18/18)	predicted non-functional:H257I [279-H]- H261Y [283-H]- H283S [305-HW]- Y292P [314-Y]	4509776 (2n)	blast	blast
AATO01003111.1	114533376	unclassified sequences/metagenomes	metagenome sequence	env	inactivated	502	1127	unavailable	too short compared to best blast hit (34/30)	predicted non-functional:L180A [214-LIVM]- P181R [215-PST]- K187L [221-K]- Y188D [222-YFWH] / minor mutations: P189R [223-PRQ]	no	blast - alternative at 430- 421- 403	unavailable
AM905375.1	160730403	Bacteria/Proteobacteria/Gammaproteobacteria/Xanthomonadales/Xanthomonadaceae/Xanthomonas	Xanthomonas arboricola pv. pruni	nr	inactivated	1198	1515	normal	unavailable - truncated	predicted non-functional:R18Q [251-RKH]- H20Q [253-HKR]- H46S [279-H]- H50Q [283-H]- H72L [305-HW] / lacking catalytic residue: (R)[148]- (K)[173]- (LIVM)[214]- (PST)[215]- (K)[221]- (YFWH)[222]- (PRQ)[223]	no	unavailable	as annotated (verified by blast)
AM905244.1	160357932	Bacteria/Proteobacteria/Gammaproteobacteria/Xanthomonadales/Xanthomonadaceae/Xanthomonas	Xanthomonas arboricola pv. juglandis	nr	inactivated	502	1284	divergent (210/133)- too short compared to best blast hit (210/133/209)	normal	predicted non-functional:R...- [148-R]- K...- [173-K]- L143R [214-LIVM]- P144M [215-PST]- K150R [221-K]- Y151R [222-YFWH]- R180S [251-RKH]- H181V [252-HKR]- H182G [253-HKR]- H208T [279-H]- H212T [283-H]- H234X [305-HW]- Y243X [314-Y] / minor mutations: P152R [223-PRQ]	no	blast	early in-frame
AY928773.1	60550133	Bacteria/Proteobacteria/Gammaproteobacteria/Xanthomonadales/Xanthomonadaceae/Xanthomonas	Xanthomonas campestris pv. vitians	nr	inactivated	502	936	unavailable	divergent (4/-15)- too long compared to best blast hit (4/-11)	predicted functional	483 (1n)	blast - alternative at 496- 406- 361	early in-frame and unavailable
AY928787.1	60256795	Bacteria/Proteobacteria/Gammaproteobacteria/Xanthomonadales/Xanthomonadaceae/Xanthomonas	Xanthomonas translucens pv. translucens	nr	inactivated	502	1482	normal	normal	predicted functional	793 (1n)	blast - alternative at 490- 442- 430	blast
AY928791.1	60256864	Bacteria/Proteobacteria/Gammaproteobacteria/Xanthomonadales/Xanthomonadaceae/Xanthomonas	Xanthomonas arboricola pv. pruni	nr	inactivated	502	1062	divergent (210/59)- too short compared to best blast hit (210/59/209) - truncated	normal	predicted non-functional:R146W [148-R] / lacking catalytic residues: (LIVM)[214]- (PST)[215]- (K)[221]- (YFWH)[222]- (PRQ)[223]- (RKH)[251]- (HKR)[252]- (HKR)[253]- (H)[279]- (H)[283]- (HW)[305]- (Y)[314]	no	blast - alternative at 490- 442- 424- 370- 367- 358- 349	early in-frame
AY928793.1	60256900	Bacteria/Proteobacteria/Gammaproteobacteria/Xanthomonadales/Xanthomonadaceae/Xanthomonas	Xanthomonas arboricola pv. pruni	nr	inactivated	502	1062	divergent (210/59)- too short compared to best blast hit (210/59/209) - truncated	normal	predicted non-functional:R146W [148-R] / lacking catalytic residues: (LIVM)[214]- (PST)[215]- (K)[221]- (YFWH)[222]- (PRQ)[223]- (RKH)[251]- (HKR)[252]- (HKR)[253]- (H)[279]- (H)[283]- (HW)[305]- (Y)[314]	no	blast - alternative at 490- 442- 424- 370- 367- 358- 349	early in-frame
AY928783.1	60550175	Bacteria/Proteobacteria/Gammaproteobacteria/Xanthomonadales/Xanthomonadaceae/Xanthomonas	Xanthomonas axonopodis pv. citri	nr	inactivated	502	975	too short compared to best blast hit (165/17/164) - truncated	normal	predicted non-functional:K140W [173-K] / lacking catalytic residues: (LIVM)[214]- (PST)[215]- (K)[221]- (YFWH)[222]- (PRQ)[223]- (RKH)[251]- (HKR)[252]- (HKR)[253]- (H)[279]- (H)[283]- (HW)[305]- (Y)[314]	no	blast - alternative at 466	blast
AY928780.1	60550163	Bacteria/Proteobacteria/Gammaproteobacteria/Xanthomonadales/Xanthomonadaceae/Xanthomonas	Xanthomonas axonopodis pv. citri	nr	inactivated	502	975	too short compared to best blast hit (165/17/164) - truncated	normal	predicted non-functional:K140W [173-K] / lacking catalytic residues: (LIVM)[214]- (PST)[215]- (K)[221]- (YFWH)[222]- (PRQ)[223]- (RKH)[251]- (HKR)[252]- (HKR)[253]- (H)[279]- (H)[283]- (HW)[305]- (Y)[314]	no	blast - alternative at 466	blast
AM905374.1	160730400	Bacteria/Proteobacteria/Gammaproteobacteria/Xanthomonadales/Xanthomonadaceae/Xanthomonas	Xanthomonas arboricola pv. pruni	nr	inactivated	502	1005	divergent (214/45)- too short compared to best blast hit (214/45/213)	normal	predicted non-functional:R...- [148-R]- K...- [173-K]- L...- [214-LIVM]- P...- [215-PST]- K...- [221-K]- Y...- [222-YFWH]- P...- [223-PRQ]- R...- [251-RKH]- H...- [252-HKR]- H...- [253-HKR]- H...- [279-H]- H...- [283-H]- H132S [305-HW]	no	blast - alternative at 490- 442	early in-frame
AY928792.1	60256882	Bacteria/Proteobacteria/Gammaproteobacteria/Xanthomonadales/Xanthomonadaceae/Xanthomonas	Xanthomonas arboricola pv. pruni	nr	inactivated	502	1062	divergent (210/59)- too short compared to best blast hit (210/59/209) - truncated	normal	predicted non-functional:R146W [148-R] / lacking catalytic residues: (LIVM)[214]- (PST)[215]- (K)[221]- (YFWH)[222]- (PRQ)[223]- (RKH)[251]- (HKR)[252]- (HKR)[253]- (H)[279]- (H)[283]- (HW)[305]- (Y)[314]	no	blast - alternative at 490- 442- 424- 370- 367- 358- 349	early in-frame
AY928781.1	60550168	Bacteria/Proteobacteria/Gammaproteobacteria/Xanthomonadales/Xanthomonadaceae/Xanthomonas	Xanthomonas alfalfae subsp. citrumelonis	nr	inactivated	502	975	too short compared to best blast hit (165/17/164) - truncated	normal	predicted non-functional:K140W [173-K] / lacking catalytic residues: (LIVM)[214]- (PST)[215]- (K)[221]- (YFWH)[222]- (PRQ)[223]- (RKH)[251]- (HKR)[252]- (HKR)[253]- (H)[279]- (H)[283]- (HW)[305]- (Y)[314]	no	blast - alternative at 466	blast
AY928790.1	60256850	Bacteria/Proteobacteria/Gammaproteobacteria/Xanthomonadales/Xanthomonadaceae/Xanthomonas	Xanthomonas campestris pv. vitians	nr	inactivated	502	1728	divergent (23/91)	normal	predicted non-functional:H276N [279-H]- Y311T [314-Y]	no	blast - alternative at 478- 469- 463- 403- 373- 325- 310	early in-frame
EU091761.1	156254655	Bacteria/Proteobacteria/Gammaproteobacteria/Xanthomonadales/Xanthomonadaceae/Xanthomonas	Xanthomonas campestris pv. raphani	nr	inactivated	1043	1509	unavailable	unavailable	predicted non-functional:R10V [100-R]- K35Q [125-K]- L76D [166-LIVM]- K83P [173-K]- Y84R [174-YFWH]- H114Q [204-HKR]- H115E [205-HKR]- H141F [231-H]- H145L [235-H] / minor mutations: P77T [167-PST]- P85R [175-PRQ]	244 (2n)	unavailable	unavailable
AATO01001366.1	114535121	unclassified sequences/metagenomes	metagenome sequence	env	inactivated	1014	1353	normal - truncated	unavailable - truncated	predicted non-functional:K4G [125-K]- L45F [166-LIVM]- P46G [167-PST]- K52H [173-K]- Y53C [174-YFWH]- R82V [203-RKH]- H83A [204-HKR]- H110G [231-H] / lacking catalytic residue: (R)[100] / lacking catalytic residues: (H)[235]- (HW)[257]- (Y)[266] / minor mutations: P54Q [175-PRQ]- H84R [205-HKR]	no	unavailable	blast
AM905373.1	160730398	Bacteria/Proteobacteria/Gammaproteobacteria/Xanthomonadales/Xanthomonadaceae/Xanthomonas	Xanthomonas arboricola pv. juglandis	nr	inactivated	502	870	normal	too short compared to best blast hit (173/167) - truncated	predicted non-functional:K5E [173-K] / lacking catalytic residue: (R)[100]- (K)[125]- (LIVM)[166]- (PST)[167]	no	blast - alternative at 484	blast
DQ287861.1	83722826	Bacteria/environmental samples	uncultured bacterium	nr	inactivated	823	1311	unavailable	unavailable	predicted non-functional:K65E [173-K]	no	unavailable	unavailable
AACY023459792.1	130232125	unclassified sequences/metagenomes/ecological metagenomes	marine metagenome	env	inactivated	767	1365	divergent (49/44)- too short compared to best blast hit (49/44/48)	unavailable	predicted non-functional:R5T [100-R]- K30A [125-K]- P72A [167-PST]- K78T [173-K]- Y79R [174-YFWH]- R108L [203-RKH]- H109A [204-HKR]- H110G [205-HKR]- H136P [231-H]- H140A [235-H]- H162A [257-HW]- Y171Q [266-Y] / minor mutations: L71M [166-LIVM]- P80R [175-PRQ]	1354 (1n)	unavailable	blast
ABSO01008384.1	197454420	unclassified sequences/metagenomes/ecological metagenomes	freshwater sediment metagenome	env	inactivated	502	1184	unavailable	normal	predicted non-functional:L204A [215-LIVM]- P205A [216-PST]- K211M [222-K]- Y212D [223-YFWH]	no	blast	unavailable
ABSN01034634.1	197405694	unclassified sequences/metagenomes/ecological metagenomes	freshwater sediment metagenome	env	inactivated	502	1242	divergent (96/63)- too short compared to best blast hit (96/63/95)	normal	predicted non-functional:L...- [215-LIVM]- P...- [216-PST]- K...- [222-K]- Y...- [223-YFWH]- P...- [224-PRQ]- R208T [252-RKH]- H209T [253-HKR]- H210P [254-HKR]- H236T [280-H]- H240T [284-H]- Y245T [289-Y]	no	blast	blast
ABEF01044493.1	152160538	unclassified sequences/metagenomes/ecological metagenomes	marine metagenome	env	inactivated	502	921	unavailable	too short compared to best blast hit (24/25)	predicted functional	no	blast - alternative at 490- 478- 469- 448- 430- 409	early in-frame and unavailable
AAUQ01124204.1	212444302	unclassified sequences/metagenomes/organismal metagenomes	epibiont metagenome	env	inactivated	798	1257	unavailable	unavailable	predicted non-functional:R51T [149-R]- K76G [174-K]- L117R [215-LIVM]- K124L [222-K]- Y125L [223-YFWH]- P126Y [224-PRQ] / minor mutations: P118S [216-PST]	no	unavailable	early in-frame and unavailable
AF324484.1	12746337	Bacteria/Proteobacteria/Gammaproteobacteria/Xanthomonadales/Xanthomonadaceae/Xanthomonas	Xanthomonas sp. CIP 102397	nr	inactivated	502	1368	unavailable	normal	predicted non-functional:L214S [215-LIVM]- K221Q [222-K]- Y222V [223-YFWH]- P223S [224-PRQ]- Y288H [289-Y] / minor mutations: P215S [216-PST]	no	as annotated (verified by blast) - alternative at 517	unavailable
AACY020584689.1	133135283	unclassified sequences/metagenomes/ecological metagenomes	marine metagenome	env	inactivated	502	1047	unavailable	too short compared to best blast hit (5/12)	predicted functional	no	blast	early in-frame and unavailable
AAQL01005608.1	106754871	unclassified sequences/metagenomes	metagenome sequence	env	inactivated	502	1008	unavailable	too short compared to best blast hit (17/13)	predicted non-functional:K157Q [174-K]	no	blast	early in-frame and unavailable
ABSN01033609.1	197406719	unclassified sequences/metagenomes/ecological metagenomes	freshwater sediment metagenome	env	inactivated	502	1081	unavailable	too short compared to best blast hit (31/32)	predicted non-functional:L180R [215-LIVM]- P181A [216-PST]- K187S [222-K]- Y188G [223-YFWH]- P189V [224-PRQ]	no	blast	unavailable
