# Supplementary material for: Prevalence of SOS-mediated control of integron integrase expression as an adaptive trait of chromosomal and mobile integrons
Source: Mob DNA. 2011 Apr 30;2:6. doi: 10.1186/1759-8753-2-6 (PMC3108266; doi:10.1186/1759-8753-2-6)
Supplement: Additional file 8 — List of sequences mapping to the VchIntISXT (AAK95987) taxon according to reciprocal BLAST results. Sequences belonging to the Alteromonadales order are shown yellow. [file 1759-8753-2-6-S8.XLS]

## Sheet: SXT homologues
Additional file 8 – List of sequences mapping to the VchIntISXT (AAK95987) taxon according to reciprocal BLAST results. Sequences belonging to the Alteromonadales order are shown highlighted in yellow.
id	gi	taxonomy	organism	whole seq	source start	source stop	strand	source absolute_start	source absolute_stop	db	db_xref	status_IntI	status_LexAbox	strand	tag	CDS start	CDS stop	strand	C-term	N-term	CDS absolute_start	CDS absolute_stop	best_hit	catalytic_site	frameshift	start	stop	CDS seq nt	CDS seq aa	LexA bos start	LexA bos stop	strand	distance_to_TLS	function	score	sequence
CP000472.1	212554395	Bacteria/Proteobacteria/Gammaproteobacteria/Alteromonadales/Shewanellaceae/Shewanella	Shewanella piezotolerans WP3	ATAAGTTTCTTTGCTCTCCAAGTGATTTGGACTGTAATTTAATTTCCTTAGCCAAAATTAAATCTGATGCAATTGAAAACTTTGAACAAAGTAAAACCAAACTAAAAAACAATACTCTCATTTATAACTCTCCATGTTGATGAAACTCTAGGAATATAACAGCTTATTCATTAGTCGCTCGATAACGTTCTCGGCAACTCGTTTAATTTTTAACAAACTATCATTGCTAAGACATTGCTGTAAATAGATAATTTCTACAATGAAGTGATAGAAATTGCCTTGTTGGCTGCGTAGAAAGAGAGCCTAGGTTGTTCAATGGGTCCGTGTATCACTTTTTTACATTTCCTATGGTTTTGATTTTTATCGGTTTTGTTAAATGTTAAATAATTATCGATGCCT…	1	1458	1	1966917	1968374	nr	taxon:225849	inactivated	functional	1	CP000472@1968374	502	1458	1	normal	too short compared to best blast hit (44/43)	1967418	1968374	VchIntISXT_AAK95987 (e=1.25272e-94- 87%:44-361)	predicted non-functional:P209G [254-PRQ]	no	blast - alternative at 496- 481- 445- 430- 394	as annotated (verified by blast)	ATGAAAGAGTCCGGTTACATTAGTGCTATTAGAACTGAAATAAGAGTTCGTCATTACAGCTATCAAACTGAGAAGTCATATCTGTACTGGAATCGATATTTCATTAATTACTGTCAGATCAGTCATGGTTCAGAGATTTCAGCCTCAAAAATTGGTCAGTTCTTATGTTATATCGCTGAGCAATGCAATGTTTCGGCAAGCACACAAAAACAAGCATTATGTGCCATTGTTTTTGCGTGTCGTTATGTACTGAAGATGGATACGTCCGGGTTAGATTTCCCCTATGCAAAAGCCCCAAAGCGGATACCTCAAGTCCTTTCTACAGAGGAAGCTAAACAAATTATTGGTCAGATGTCGGGGGATCATTTTCTCATTGCTGCTATCTTGTTTGGAGCAGGA…	MKESGYISAIRTEIRVRHYSYQTEKSYLYWNRYFINYCQISHGSEISASKIGQFLCYIAEQCNVSASTQKQALCAIVFACRYVLKMDTSGLDFPYAKAPKRIPQVLSTEEAKQIIGQMSGDHFLIAAILFGAGLRLKEALRIRVKDIDLNNKSIFIHQGKGKKDRVCILPNELISPLELQIEKVRKIHNKDYKAGFGMAALPISLIKKYGASARKFHWQFFFPATRRCIHPSDGYICRHHIHPTAFSKALRLATKKAAIDKRVTAHTFRHSFATALLRKGYDLRTIQELMGHTDIKTTQIYTHVIGTHTSGVVSPFDS*	463	484	1	-39	binding of LexA repressor	16.91	TACCTGCATATATATACAGTGG
NZ_ABIC01000029.1	163751328	Bacteria/Proteobacteria/Gammaproteobacteria/Alteromonadales/Shewanellaceae/Shewanella	Shewanella benthica KT99	TCGACCCATAGTTGTAGCTACAGTAGCTATACATATCTGTTGATCCGTAAAAGAGCCTTTATCTACGCCTCCACAACCACTTAAGGTAATGAGTACACTGACAAACAATCCTAATTTTATATTTTTTAATAGATACATTTTATCCTCCATAAGTGCTAACAGCTTATTAGCGTGAATTCCGATAAACACCCCACAGAGCCTCAACAAAAAGTTCCGAAAAATGCAACTTATCCACAATGATTTTAGCAACTTATCAGTTCAGTTACTTTGACGCAATGACCATTTTGATAGGAGAAAGCGAGAATTTAGATAATCGAGAATAGAACTGGGTCGTTATGTAAACACTTACAATGATAAATCGCTTATTTATCATTGTTATAGTGGGTTATCCTTTATTGA…	1	1458	1	2339	3796	wgs	taxon:314608	inactivated	functional	1	NZ_ABIC01000029@3796	502	1458	1	normal	too short compared to best blast hit (43/43)	2840	3796	VchIntISXT_AAK95987 (e=2.04447e-110- 88%:43-362)	predicted non-functional:P209G [254-PRQ]	no	blast - alternative at 493- 520	as annotated (verified by blast)	ATGTCTACATCACCGTTTTTGGAGTCAGTTCGGACTGAACTACGTACTCGACGCTACAGCATAAAAACTGAGAAAGTTTATCTCTATTGGATCAAGGGTTTCATTGTATTTAATGATAAAAAACACCCGCAAGATATGGGAAATCAAGAGATTGAGCGTTTTTTAAATCATTTGGCTGTTAATAGACAAGTGAGCGGAGCCACTCAAAACCAAGCTCTTTGCGCCATTATTTTCTTGTATCGACATATTATTCAAAGAGATATTTCAGGTTTACGCTACTCTTTTACCAAGCGTGAGAAGTCTATGCCTACGGTGTTAACTCATGAAGAAGCACGAGCTATTATCGATCGCCTTAATGGAAAATACTGGCTGATTGCATCTCTTTTATATGGTAGTGGG…	MSTSPFLESVRTELRTRRYSIKTEKVYLYWIKGFIVFNDKKHPQDMGNQEIERFLNHLAVNRQVSGATQNQALCAIIFLYRHIIQRDISGLRYSFTKREKSMPTVLTHEEARAIIDRLNGKYWLIASLLYGSGLRINEALQLRIKDINLNDNTLFIFRGKGKKDRYTLLPRSLKPEVELQMTHVKERHSQDLSEGFGLTSLPPALLRKYGDAAKDISWQYFFPSTTRCVHPYDGYICRHHIHETSFRKQLRKAVIATQIPKQVKAHTFRHSFATQLLQHGSDIRTVQELLGHTDVKTTELYTHVIGTRFSHTISPMDR*	463	484	-1	-39	binding of LexA repressor	24.13	AAGCTGTATGTATATACAGTTA
CP000893.1	160858524	Bacteria/Proteobacteria/Gammaproteobacteria/Alteromonadales/Shewanellaceae/Shewanella	Shewanella baltica OS195	TTGTATTTTTCATTTATTAGCTCGGGTGAGCTAACTGGCTCTTGAACTTCCTGTACATCAAAACTTATGGCTTCATTTTCAATTAACATTATTTCTGCCTTATCATTTGTTGTAGATTCTAAAACAACATTTTATATGTTTGTTTGACTCATAATAATTTAACATTATAAGTTACTAATGTTATTCATTTTACCCAAACTATTTCTAAATGTATTGATTAAGGACTAAATTAGCCACAATACTGCTAACAGCTTATTGATTAGCAGCAGGATAACCTCCTGCTTTCTTGTAAGTTTCTTCGTCAAAATATCACTTGTAAGTGTTTGTTGTAAATATATTATTTAACAAAAAATACAGGTTAAATATGACAATTCAGCAGATAAAAAAGATGCATAGGTG…	1	1539	1	53947	55485	nr	taxon:399599	inactivated	functional	1	CP000893@55485	502	1539	1	normal	too short compared to best blast hit (35/17)	54448	55485	VchIntISXT_AAK95987 (e=3.83282e-97- 90%:35-361)	predicted functional despite minor mutations: P234R [254-PRQ]	no	blast - alternative at 451- 442- 397- 256	early in-frame	ATGCATCTTTTTCATAGCAATTATCTCAACTTCAACTATAACTGTATATAAACACAGTGCATTGGTAAGGTAACGGTTATGGGACAATTAACATTTTTGGAGGCTATACGGACAGAGATCAGGGTACGCCATTACAGCTATCAAACAGAAAAATCCTACCTCTATTGGAACCGCTATTTCATTCGACATTGCTATATTCGTCATGGCGCTGATATAACCCCCACTTTGATTGAACAATTTCTCTGTTTTTTAGCAGTGGAGTGCGAAGTGTCGGCGAGCACCCAGAAACAGGCCCTATGTGCCATTGTATTTGCTTGTCGCCATGTGTTAAAAATTGAGCCCAATGAGTTACAATTTCCCTATGCAAAAGCCCCTAAACGAATACCGCAGGTATTGTCT…	MHLFHSNYLNFNYNCI*TQCIGKVTVMGQLTFLEAIRTEIRVRHYSYQTEKSYLYWNRYFIRHCYIRHGADITPTLIEQFLCFLAVECEVSASTQKQALCAIVFACRHVLKIEPNELQFPYAKAPKRIPQVLSNEEAKLIISNLSGYHYLIGAILFGSGLRLKEALKLRVKDIDLTTKSIFVYRGKGQKDRVCMLPNGLIDVLKSQMKQVKKLHEADLSDGFGLASLPISLIRKYRSNASKFHWQYLFPASRRCMHPSDNYVCRHHIHPTAFSRALRQATTNCGIDKRVTAHTFRHSFATSLLLKGHDIRTIQELLGHSDVKTTEIYTHVIGGHHTGVISPLDSL*	540	561	-1	38	binding of LexA repressor	18.87	GCACTGTGTTTATATACAGTTA
CP000302.1	91713371	Bacteria/Proteobacteria/Gammaproteobacteria/Alteromonadales/Shewanellaceae/Shewanella	Shewanella denitrificans OS217	GCCCTGTTAACACAACAATTCGATATAAAATTATTACCCACACTGTAAAACAACCTTGCGTAAAACTGCAACGAATAATTGCATACTAGGTTGAGCTGATGCTGATAAAACTGTTGGAAGTTAAACGCGTTGTTTGGCGAAAAACTGAAAGGGCGATTACCGAAAAAGACCCTAGCCAACCACAAGCTATTGAAATAAATTTTACCGATTAACCGGAATAAATAGTTGAAAAGATAAAGCGCTATAACAGCTTATTGATTAGCAGCAGGATAACCCTCCTGCTTTCTTGTAAGTTTCTTCGTCAAAATATCACTTGTAAGTGTTTGTTGTAAATATATTATTTAACAAAAAATACAGGTTAAATATGACAATTCAGCAGATAAAAAAGATGCATAGGTG…	1	1539	1	1299208	1300746	nr	taxon:318161	inactivated	functional	-1	CP000302@1300245	502	1539	1	normal	too short compared to best blast hit (35/17)	1299208	1300245	VchIntISXT_AAK95987 (e=5.09005e-97- 90%:35-361)	predicted functional despite minor mutations: P234R [254-PRQ]	no	blast - alternative at 451- 442- 397	early in-frame	ATGCATCTTTTTCATAGCAATTATCTCAACCTCAACTATAACTGTATATAAACACAGTGCATTGGTAAGGTAACGGTTATGGGGCAATTAACATTTTTGGAGGCTATACGGACAGAGATCAGGGTACGCCATTACAGCTATCAAACAGAAAAATCCTACCTCTATTGGAACCGCTATTTCATTCGACATTGCAATATTCGTCATGGCGCTGATATAACCCCCGCTTTGATTGAACAATTTCTCTGTTTTTTAGCAGTGGAGTGCGAAGTGTCGGCGAGCACCCAGAAACAGGCCCTATGTGCCATTGTATTTGCTTGTCGCCATGTGTTAAAAATTGAGCCCAATGAGTTACAATTTCCCTATGCAAAAGCCCCTAAACGAATACCGCAGGTATTGTCT…	MHLFHSNYLNLNYNCI*TQCIGKVTVMGQLTFLEAIRTEIRVRHYSYQTEKSYLYWNRYFIRHCNIRHGADITPALIEQFLCFLAVECEVSASTQKQALCAIVFACRHVLKIEPNELQFPYAKAPKRIPQVLSNEEAKLIISNLSGYHYLIGAILFGSGLRLKEALKLRVKDIDLTTKSIFVYRGKGQKDRVCMLPNGLIDVLKSQMKQVKKLHEADLSDGFGLASLPISLIRKYRSNASKFHWQYIFPASRRCMHPSDNYVCRHHIHPTAFSRALRQATTNCGIDKRVTAHTFRHSFATSLLLKGHDIRTIQELLGHSDVKTTEIYTHVIGGHHTGVISPLDSL*	540	561	-1	38	binding of LexA repressor	18.87	GCACTGTGTTTATATACAGTTA
CP000514.1	120322793	Bacteria/Proteobacteria/Gammaproteobacteria/Alteromonadales/Alteromonadaceae/Marinobacter	Marinobacter aquaeolei VT8	GCCGAATCCAGATTTCAGCCAAAGACTCACCACAGGACGCTCTTACTGTTTCGGGAACCTTCTGATCACAGGCAATTAATGCCAATGCGCTCTCAACTGCCTCGCTGTCATGACGGGACAAATCCATTGCCGCATCGTCGCGCTCATCGGTTCTCGCAGAGGGGTCTAGCAAGACTGATATCAGATTCTCAGAGATCGTCATAATCCCTCTAACAGCTTATTAGTTTGCTTTCTTATTAAACCGCAACACCATCACCCAGTCCAATACTGCTTCACAACCTGAATAACCTCGATTTTTCAGATCATTACCCCTCCATCTCAGGGGGCTTTTGAGCTTTTGGTTCTGTGAAAAGTGTGCACGCGGGATATTTATGCACGTTTTTGCACGTTAAATCCAGT…	1	1524	1	3547197	3548720	nr	taxon:351348	inactivated	functional	1	CP000514@3548720	502	1524	1	normal	too short compared to best blast hit (30/25)	3547698	3548720	VchIntISXT_AAK95987 (e=7.42293e-102- 91%:30-362)	predicted non-functional:P227G [254-PRQ] / minor mutations: L218V [245-LIVM]	no	blast - alternative at 466	as annotated (verified by blast)	GTGTTTTTTATTATAACTGTACGTACATACAGCATTCAGCCACGGAGGGCGAGCGTGTCGAAATCACCGTTTCTACAATCGGTCCGCACAGAAATTAGGACAAAGCAGTACAGCTACCGAACCGAGAAGTCCTATCTTTACTGGGTTCGTCTGTTCATCCTTTTCAATGACAAGAAGCACCCAAAAGTCATGGGTAATCACGAAATTGAGCGTTTCCTGAATCACCTCGCCGTCAATCGGGGAGTCAGTCCGGGCACTCAAAATCAGGCGCTATGCGCGATTATTTTTGTCTACAAGCATGTGCTGAAGCGGGAGATTGAAAACCTACAGTATAAGATGACGAAAACGCCTCGACGCATGCCAACCGTTCTGAGTCCCGATGAAGTTGCTTCTATTCTT…	VFFIITVRTYSIQPRRASVSKSPFLQSVRTEIRTKQYSYRTEKSYLYWVRLFILFNDKKHPKVMGNHEIERFLNHLAVNRGVSPGTQNQALCAIIFVYKHVLKREIENLQYKMTKTPRRMPTVLSPDEVASILQNMDAEYWLITALLYGCGLRINEALSLRVKDIDLKSRSLLVFNGKGRKDRYTLIPGNLRENMERQFAHVRAVHESDLADGFGLTSVPASLHKKYGPAMKDFGWQHLFPSVTRCVHPIAGYVCRHHLHHSSYSRRLRQAVLATGITKRVTAHTFRHAFATELLRSGSDIRTVQEILGHSDIRTTEIYTHVIGDRRAGTVSPFDRLPSS*	515	536	-1	13	binding of LexA repressor	22.68	ATGCTGTATGTACGTACAGTTA
AY035340.1	16197747	Bacteria/Proteobacteria/Gammaproteobacteria/Vibrionales/Vibrionaceae/Vibrio	Vibrio cholerae O1 biovar El Tor	TAGTGTATCTACTTGATCGATCAGGCTTTTGTATATCTCCCCACCACCTGAAACAATGACATGATCCGTTATTTTCTTTAGGTTGGTTAAAGCATCTTTAATTGATGGAAAGATCAATACGTTCTCATTGTCAGATGTAAAACTTGAACGTGTTACGACCGCATACTTTCGGTTGGGTAATGCTCCCATTGATTCAAAAGTCTTGCGTCCAACCAACAGCCATTGGTTATAGGTAATAGCTTTAAACAGGAGCTGTTCACCTTTGGCACTCCATGGAATATCAGGGCCATTCCCGATAACTCCATTCTTCGATATAGCTACCATTAGTGATAGTTTCACAATTCTTCCTCAGAGGTTAACAGTTATTATGTAGACCTCTCAGTAACATCCGAAAGGCAA…	1	1590	1	1202	2791	nr	taxon:686	functional	none	-1	AY035340@2290	502	1590	1	normal	normal	1202	2290	VchIntISXT_AAK95987 (e=0.0- 100%:1-362)	predicted functional	no	as annotated (verified by blast) - alternative at 523	as annotated (verified by blast)	ATGTCTCCACCCCAAAACGGGGTGATATTATTAATATCAATGCCTTATCTTGATTTAGCCTCCTTATCATCAGGTGTTACTAAGAAAGTCTCAAGTAACACCACTTCGATAATCAACAAAGGAGCTTACATGACTCGTTCACCTTTCCTTGAAAGCATCAGACAGGTTATGCGGACCAAGCATTACTCAATTCAGACTGAAAAAACCTATTTACTTTGGATAAAACGCTTCATTTTGTTTAACAAAAAACAGCATCCTAAGAACATGGGGGAACAAGAGGTAACTAATTTTTTGACATATTTAGCCGTAAACCGACAAGTTACGGCGTCTACTCAAAACTTGGCGCTTTGCGCTATCGTCTTCATGTATAAACATATACTTCAGAGAGAACTTACTTTA…	MSPPQNGVILLISMPYLDLASLSSGVTKKVSSNTTSIINKGAYMTRSPFLESIRQVMRTKHYSIQTEKTYLLWIKRFILFNKKQHPKNMGEQEVTNFLTYLAVNRQVTASTQNLALCAIVFMYKHILQRELTLLPDTIKARAPKRVPSVLSHNEAMSIINQLSGSYKLMFSLLYGCGLRKAELLMLRVKDIDFESRNVYVFRGKGGKDRVKMLPEKLVEPLKLHIEKVRDLHEKDLCEGEGKTSLPSGLARKYPYAISDFKWQFIFPSSVRCKHPVDGYVCRHHLHWTSLTKKLRSAVIRSGVQKHVTAHIFRHSFATQLLKAGTDIRTVQELLGHSDLKTTQIYTHVIGQHSSGTISPIDR*
AB485590.1	223972387	Bacteria/Proteobacteria/Gammaproteobacteria/Vibrionales/Vibrionaceae/Vibrio	Vibrio cholerae O1 biovar El Tor	TAGTGTATCTACTTGATCGATCAGGCTTTTGTATATCTCCCCACCACCTGAAACAATGACATGATCCGTTATTTTCTTTAGGTTGGTTAAAGCATCTTTAATTGATGGAAAGATCAATACGTTCTCATTGTCAGATGTAAAACTTGAACGTGTTACGACCGCATACTTTCGGTTGGGTAATGCTCCCATTGATTCAAAAGTCTTGCGTCCAACCAACAGCCATTGGTTATAGGTAATAGCTTTAAACAGGAGCTGTTCACCTTTGGCACTCCATGGAATATCAGGGCCATTCCCGATAACTCCATTCTTCGATATAGCTACCATTAGTGATAGTTTCACAATTCTTCCTCAGAGGTTAACAGTTATTATGTAGACCTCTCAGTAACATCCGAAAGGCAA…	1	1587	1	1163	2749	nr	taxon:686	functional	none	-1	AB485590@2248	502	1587	1	normal	normal	1163	2248	VchIntISXT_AAK95987 (e=0.0- 100%:1-362)	predicted functional	no	as annotated (verified by blast) - alternative at 523	as annotated (verified by blast)	ATGTCTCCACCCCAAAACGGGGTGATATTATTAATATCAATGCCTTATCTTGATTTAGCCTCCTTATCATCAGGTGTTACTAAGAAAGTCTCAGTAACACACTCGATAATCAACAAAGGAGCTTACATGACTCGTTCACCTTTCCTTGAAAGCATCAGACAGGTTATGCGGACCAAGCATTACTCAATTCAGACTGAAAAAACCTATTTACTTTGGATAAAACGCTTCATTTTGTTTAACAAAAAACAGCATCCTAAGAACATGGGGGAACAAGAGGTAACTAATTTTTTGACATATTTAGCCGTAAACCGACAAGTTACGGCGTCTACTCAAAACTTGGCGCTTTGCGCTATCGTCTTCATGTATAAACATATACTTCAGAGAGAACTTACTTTACTA…	MSPPQNGVILLISMPYLDLASLSSGVTKKVSVTHSIINKGAYMTRSPFLESIRQVMRTKHYSIQTEKTYLLWIKRFILFNKKQHPKNMGEQEVTNFLTYLAVNRQVTASTQNLALCAIVFMYKHILQRELTLLPDTIKARAPKRVPSVLSHNEAMSIINQLSGSYKLMFSLLYGCGLRKAELLMLRVKDIDFESRNVYVFRGKGGKDRVKMLPEKLVEPLKLHIEKVRDLHEKDLCEGEGKTSLPSGLARKYPYAISDFKWQFIFPSSVRCKHPVDGYVCRHHLHWTSLTKKLRSAVIRSGVQKHVTAHIFRHSFATQLLKAGTDIRTVQELLGHSDLKTTQIYTHVIGQHSSGTISPIDR*
CP001485.1	229368777	Bacteria/Proteobacteria/Gammaproteobacteria/Vibrionales/Vibrionaceae/Vibrio	Vibrio cholerae MJ-1236	AAAAGGCGTGACAGGTTTGCGAATCCGTTGCTGCCACTTGTTAACCCTTTTGCCAGATTTGGTAACTATAATTTATGTTAGAGGCGAAGTCTTGGGTAAAAACTGGCCTAAAATTGCTGGGGATTTCAGGAAAGTAAACATCACCTTCCGGCTCGATGTCTATTGTAGATATATGTAGTGTATCTACTTGATCGATCAGGCTTTTGTATATCTCCCCACCACCTGAAACAATGACATGATCCGTTATTTTCTTTAGGTTGGTTAAAGCATCTTTAATTGATGGAAAGATCAATACGTTCTCATTGTCAGATGTAAAACTTGAACGTGTTACGACCGCATACTTTCGGTTGGGTAATGCTCCCATTGATTCAAAAGTCTTGCGTCCAACCAACAGCCATT…	1	1761	1	2970831	2972591	nr	taxon:593588	inactivated	none	-1	CP001485@2972090	502	1761	1	normal	divergent (32/-89)- too long compared to best blast hit (32/-57)	2970831	2972090	VchIntISXT_AAK95987 (e=0.0- 91%:32-362)	predicted functional	no	blast - alternative at 448- 364- 355- 325- 319- 310- 280- 277	early in-frame	GTGATAGTTTCACAATTCTTCCTCAGAGGTTAACAGTTATTATGTAGACCTCTCAGTAACATCCGAAAGGCAAAACAAATATATACCTATGAGTTTACTGAAAATCAATAACTTAAGAAGCTAGTTAAGGACTTAATTTACTTTTAATTTACGACATTACTGAGACTTCTCAGTAATGTCTCCACCCCAAAACGGGGTGATATTATTAATATCAATGCCTTATCTTGATTTAGCCTCCTTATCATCAGGTGTTACTAAGAAGTCTCAGTAACACACTCGATAATCAACAAAGGAGCTTACATGACTCGTTCACCTTTCCTTGAAAGCATCAGACAGGTTATGCGGACCAAGCATTACTCAATTCAGACTGAAAAAACCTATTTACTTTGGATAAAACGC…	VIVSQFFLRG*QLLCRPLSNIRKAKQIYTYEFTENQ*LKKLVKDLIYF*FTTLLRLLSNVSTPKRGDIININALS*FSLLIIRCY*EVSVTHSIINKGAYMTRSPFLESIRQVMRTKHYSIQTEKTYLLWIKRFILFNKKQHPKNMGEQEVTNFLTYLAVNRQVTASTQNLALCAIVFMYKHILQRELTLLPDTIKARAPKRVPSVLSHNEAMSIINQLSGSYKLMFSLLYGCGLRKAELLMLRVKDIDFESRNVYVFRGKGGKDRVKMLPEKLVEPLKLHIEKVRDLHEKDLCEGEGKTSLPSGLARKYPYAISDFKWQFIFPSSVRCKHPVDGYVCRHHLHWTSLTKKLRSAVIRSGVQKHVTAHIFRHSFATQLLKAGTDIRTVQELLGHSDLKTT…
GQ463142.1	259156371	Bacteria/Proteobacteria/Gammaproteobacteria/Vibrionales/Vibrionaceae/Vibrio	Vibrio cholerae Ind5	AAAAGGCGTGACAGGTTTGCGAATCCGTTGCTGCCACTTGTTAACCCTTTTGCCAGATTTGGTAACTATAATTTATGTTAGAGGCGAAGTCTTGGGTAAAAACTGGCCTAAAATTGCTGGGGATTTCAGGAAAGTAAACATCACCTTCCGGCTCGATGTCTATTGTAGATATATGTAGTGTATCTACTTGATCGATCAGGCTTTTGTATATCTCCCCACCACCTGAAACAATGACATGATCCGTTATTTTCTTTAGGTTGGTTAAAGCATCTTTAATTGATGGAAAGATCAATACGTTCTCATTGTCAGATGTAAAACTTGAACGTGTTACGACCGCATACTTTCGGTTGGGTAATGCTCCCATTGATTCAAAAGTCTTGCGTCCAACCAACAGCCATT…	1	1761	1	85209	86969	nr	taxon:663914	inactivated	none	1	GQ463142@86969	502	1761	1	normal	divergent (32/-89)- too long compared to best blast hit (32/-57)	85710	86969	VchIntISXT_AAK95987 (e=0.0- 91%:32-362)	predicted functional	no	blast - alternative at 448- 364- 355- 325- 319- 310- 280- 277	early in-frame	GTGATAGTTTCACAATTCTTCCTCAGAGGTTAACAGTTATTATGTAGACCTCTCAGTAACATCCGAAAGGCAAAACAAATATATACCTATGAGTTTACTGAAAATCAATAACTTAAGAAGCTAGTTAAGGACTTAATTTACTTTTAATTTACGACATTACTGAGACTTCTCAGTAATGTCTCCACCCCAAAACGGGGTGATATTATTAATATCAATGCCTTATCTTGATTTAGCCTCCTTATCATCAGGTGTTACTAAGAAGTCTCAGTAACACACTCGATAATCAACAAAGGAGCTTACATGACTCGTTCACCTTTCCTTGAAAGCATCAGACAGGTTATGCGGACCAAGCATTACTCAATTCAGACTGAAAAAACCTATTTACTTTGGATAAAACGC…	VIVSQFFLRG*QLLCRPLSNIRKAKQIYTYEFTENQ*LKKLVKDLIYF*FTTLLRLLSNVSTPKRGDIININALS*FSLLIIRCY*EVSVTHSIINKGAYMTRSPFLESIRQVMRTKHYSIQTEKTYLLWIKRFILFNKKQHPKNMGEQEVTNFLTYLAVNRQVTASTQNLALCAIVFMYKHILQRELTLLPDTIKARAPKRVPSVLSHNEAMSIINQLSGSYKLMFSLLYGCGLRKAELLMLRVKDIDFESRNVYVFRGKGGKDRVKMLPEKLVEPLKLHIEKVRDLHEKDLCEGEGKTSLPSGLARKYPYAISDFKWQFIFPSSVRCKHPVDGYVCRHHLHWTSLTKKLRSAVIRSGVQKHVTAHIFRHSFATQLLKAGTDIRTVQELLGHSDLKTT…
GQ463140.1	259156180	Bacteria/Proteobacteria/Gammaproteobacteria/Vibrionales/Vibrionaceae/Vibrio	Vibrio cholerae Ban5	AAAAGGCGTGACAGGTTTGCGAATCCGTTGCTGCCACTTGTTAACCCTTTTGCCAGATTTGGTAACTATAATTTATGTTAGAGGCGAAGTCTTGGGTAAAAACTGGCCTAAAATTGCTGGGGATTTCAGGAAAGTAAACATCACCTTCCGGCTCGATGTCTATTGTAGATATATGTAGTGTATCTACTTGATCGATCAGGCTTTTGTATATCTCCCCACCACCTGAAACAATGACATGATCCGTTATTTTCTTTAGGTTGGTTAAAGCATCTTTAATTGATGGAAAGATCAATACGTTCTCATTGTCAGATGTAAAACTTGAACGTGTTACGACCGCATACTTTCGGTTGGGTAATGCTCCCATTGATTCAAAAGTCTTGCGTCCAACCAACAGCCATT…	1	1761	1	89343	91103	nr	taxon:663915	inactivated	none	1	GQ463140@91103	502	1761	1	normal	divergent (32/-89)- too long compared to best blast hit (32/-57)	89844	91103	VchIntISXT_AAK95987 (e=0.0- 91%:32-362)	predicted functional	no	blast - alternative at 448- 364- 355- 325- 319- 310- 280- 277	early in-frame	GTGATAGTTTCACAATTCTTCCTCAGAGGTTAACAGTTATTATGTAGACCTCTCAGTAACATCCGAAAGGCAAAACAAATATATACCTATGAGTTTACTGAAAATCAATAACTTAAGAAGCTAGTTAAGGACTTAATTTACTTTTAATTTACGACATTACTGAGACTTCTCAGTAATGTCTCCACCCCAAAACGGGGTGATATTATTAATATCAATGCCTTATCTTGATTTAGCCTCCTTATCATCAGGTGTTACTAAGAAGTCTCAGTAACACACTCGATAATCAACAAAGGAGCTTACATGACTCGTTCACCTTTCCTTGAAAGCATCAGACAGGTTATGCGGACCAAGCATTACTCAATTCAGACTGAAAAAACCTATTTACTTTGGATAAAACGC…	VIVSQFFLRG*QLLCRPLSNIRKAKQIYTYEFTENQ*LKKLVKDLIYF*FTTLLRLLSNVSTPKRGDIININALS*FSLLIIRCY*EVSVTHSIINKGAYMTRSPFLESIRQVMRTKHYSIQTEKTYLLWIKRFILFNKKQHPKNMGEQEVTNFLTYLAVNRQVTASTQNLALCAIVFMYKHILQRELTLLPDTIKARAPKRVPSVLSHNEAMSIINQLSGSYKLMFSLLYGCGLRKAELLMLRVKDIDFESRNVYVFRGKGGKDRVKMLPEKLVEPLKLHIEKVRDLHEKDLCEGEGKTSLPSGLARKYPYAISDFKWQFIFPSSVRCKHPVDGYVCRHHLHWTSLTKKLRSAVIRSGVQKHVTAHIFRHSFATQLLKAGTDIRTVQELLGHSDLKTT…
GQ463139.1	259156080	Bacteria/Proteobacteria/Gammaproteobacteria/Enterobacteriales/Enterobacteriaceae/Providencia	Providencia alcalifaciens Ban1	AAAAGGCGTGACAGGTTTGCGAATCCGTTGCTGCCACTTGTTAACCCTTTTGCCAGATTTGGTAACTATAATTTATGTTAGAGGCGAAGTCTTGGGTAAAAACTGGCCTAAAATTGCTGGGGATTTCAGGAAAGTAAACATCACCTTCCGGCTCGATGTCTATTGTAGATATATGTAGTGTATCTACTTGATCGATCAGGCTTTTGTATATCTCCCCACCACCTGAAACAATGACATGATCCGTTATTTTCTTTAGGTTGGTTAAAGCATCTTTAATTGATGGAAAGATCAATACGTTCTCATTGTCAGATGTAAAACTTGAACGTGTTACGACCGCATACTTTCGGTTGGGTAATGCTCCCATTGATTCAAAAGTCTTGCGTCCAACCAACAGCCATT…	1	1761	1	83949	85709	nr	taxon:663916	inactivated	none	1	GQ463139@85709	502	1761	1	normal	divergent (32/-89)- too long compared to best blast hit (32/-57)	84450	85709	VchIntISXT_AAK95987 (e=0.0- 91%:32-362)	predicted functional	no	blast - alternative at 448- 364- 355- 325- 319- 310- 280- 277	early in-frame	GTGATAGTTTCACAATTCTTCCTCAGAGGTTAACAGTTATTATGTAGACCTCTCAGTAACATCCGAAAGGCAAAACAAATATATACCTATGAGTTTACTGAAAATCAATAACTTAAGAAGCTAGTTAAGGACTTAATTTACTTTTAATTTACGACATTACTGAGACTTCTCAGTAATGTCTCCACCCCAAAACGGGGTGATATTATTAATATCAATGCCTTATCTTGATTTAGCCTCCTTATCATCAGGTGTTACTAAGAAGTCTCAGTAACACACTCGATAATCAACAAAGGAGCTTACATGACTCGTTCACCTTTCCTTGAAAGCATCAGACAGGTTATGCGGACCAAGCATTACTCAATTCAGACTGAAAAAACCTATTTACTTTGGATAAAACGC…	VIVSQFFLRG*QLLCRPLSNIRKAKQIYTYEFTENQ*LKKLVKDLIYF*FTTLLRLLSNVSTPKRGDIININALS*FSLLIIRCY*EVSVTHSIINKGAYMTRSPFLESIRQVMRTKHYSIQTEKTYLLWIKRFILFNKKQHPKNMGEQEVTNFLTYLAVNRQVTASTQNLALCAIVFMYKHILQRELTLLPDTIKARAPKRVPSVLSHNEAMSIINQLSGSYKLMFSLLYGCGLRKAELLMLRVKDIDFESRNVYVFRGKGGKDRVKMLPEKLVEPLKLHIEKVRDLHEKDLCEGEGKTSLPSGLARKYPYAISDFKWQFIFPSSVRCKHPVDGYVCRHHLHWTSLTKKLRSAVIRSGVQKHVTAHIFRHSFATQLLKAGTDIRTVQELLGHSDLKTT…
NZ_AAWE01000032.1	120615096	Bacteria/Proteobacteria/Gammaproteobacteria/Vibrionales/Vibrionaceae/Vibrio	Vibrio cholerae B33	AAAAGGCGTGACAGGTTTGCGAATCCGTTGCTGCCACTTGTTAACCCTTTTGCCAGATTTGGTAACTATAATTTATGTTAGAGGCGAAGTCTTGGGTAAAAACTGGCCTAAAATTGCTGGGGATTTCAGGAAAGTAAACATCACCTTCCGGCTCGATGTCTATTGTAGATATATGTAGTGTATCTACTTGATCGATCAGGCTTTTGTATATCTCCCCACCACCTGAAACAATGACATGATCCGTTATTTTCTTTAGGTTGGTTAAAGCATCTTTAATTGATGGAAAGATCAATACGTTCTCATTGTCAGATGTAAAACTTGAACGTGTTACGACCGCATACTTTCGGTTGGGTAATGCTCCCATTGATTCAAAAGTCTTGCGTCCAACCAACAGCCATT…	1	1761	1	21536	23296	wgs	taxon:417400	inactivated	none	-1	NZ_AAWE01000032@22795	502	1761	1	normal	divergent (32/-89)- too long compared to best blast hit (32/-57)	21536	22795	VchIntISXT_AAK95987 (e=0.0- 91%:32-362)	predicted functional	no	blast - alternative at 448- 364- 355- 325- 319- 310- 280- 277	early in-frame	GTGATAGTTTCACAATTCTTCCTCAGAGGTTAACAGTTATTATGTAGACCTCTCAGTAACATCCGAAAGGCAAAACAAATATATACCTATGAGTTTACTGAAAATCAATAACTTAAGAAGCTAGTTAAGGACTTAATTTACTTTTAATTTACGACATTACTGAGACTTCTCAGTAATGTCTCCACCCCAAAACGGGGTGATATTATTAATATCAATGCCTTATCTTGATTTAGCCTCCTTATCATCAGGTGTTACTAAGAAGTCTCAGTAACACACTCGATAATCAACAAAGGAGCTTACATGACTCGTTCACCTTTCCTTGAAAGCATCAGACAGGTTATGCGGACCAAGCATTACTCAATTCAGACTGAAAAAACCTATTTACTTTGGATAAAACGC…	VIVSQFFLRG*QLLCRPLSNIRKAKQIYTYEFTENQ*LKKLVKDLIYF*FTTLLRLLSNVSTPKRGDIININALS*FSLLIIRCY*EVSVTHSIINKGAYMTRSPFLESIRQVMRTKHYSIQTEKTYLLWIKRFILFNKKQHPKNMGEQEVTNFLTYLAVNRQVTASTQNLALCAIVFMYKHILQRELTLLPDTIKARAPKRVPSVLSHNEAMSIINQLSGSYKLMFSLLYGCGLRKAELLMLRVKDIDFESRNVYVFRGKGGKDRVKMLPEKLVEPLKLHIEKVRDLHEKDLCEGEGKTSLPSGLARKYPYAISDFKWQFIFPSSVRCKHPVDGYVCRHHLHWTSLTKKLRSAVIRSGVQKHVTAHIFRHSFATQLLKAGTDIRTVQELLGHSDLKTT…
BABD01002689.1	163308003	unclassified sequences/metagenomes/organismal metagenomes	human gut metagenome	CAATGTTCCGGCAAATGTTTTTCGGGCTGTCATACGAGCAGGCATTTCTGAACGGTCTGAACGTGGACGAACTGGCAGAAAACTTTCACTATATTTATTTGCTGCTTAAAGCCTGATACGGTTTTGTTTTTTTAACTACCGTTCTTTTTGAACAGATGTTCAAAAAGTAATATTTTTATCTTATCTTTGGAGCATGAAGCAAAATTCAGCGACATGGATAAGGTTCAGAAACAAAGAGGAAGCATCGTGCTAAACAAGGAAAAACGAAACGGTGCGGACTATATACGGATAGAGTATGCGAACAGTCAGGCTGTCGCCCTGCTGCTCGCCCAAGATGCGGACATAGAAACGGCTGGTAACGGCTCTGCATACATAGCGGCTGACACTTTCAAGCTGCCT…	1	1304	1	1	1304	env	taxon:408170	inactivated	none	-1	BABD01002689@803	502	1304	1	unavailable	too short compared to best blast hit (55/53)	1	803	VchIntISXT_AAK95987 (e=1.1759e-38- 82%:55-352)	predicted non-functional:R125L [179-R]- L...- [245-LIVM]- P...- [246-PST]- K...- [252-K]- Y...- [253-YFWH]- P...- [254-PRQ]- R187G [282-RKH]- H188E [283-HKR]- H189Q [284-HKR]	no	blast - alternative at 454	unavailable	TTGGAACTGCTGGAGCAGAAGCGTTACAGCCCCTCGACCGTCAAAACATACCGTGCCTATTTCAGCGACTTCATGGAATATCACAAGGGACGGAACATCGACCGCCTGAAAGTGCCGGACATCAACAAGTACATACTCTATCTTGTGAACGAGAAGAAAATCTCGGTATCACAGCAGAATATGCGCATCAATGCTATCAAGTTCTACTACGAGCAAGTGCGTGGCGGCAAACGGCAATACTACGGCGGCATCACCCGTGCAAAGGAATATAAGACACTCCCGGAAGTATTGAGCAAGAACGAGATAAAACGCATTCTTGACCAACTGTCGAACATCAAACACCACTGCATGATTTCGTTGGTTTACTCTGCCGGACTTAGAAGAAGCGAATTGCTTAAC…	LELLEQKRYSPSTVKTYRAYFSDFMEYHKGRNIDRLKVPDINKYILYLVNEKKISVSQQNMRINAIKFYYEQVRGGKRQYYGGITRAKEYKTLPEVLSKNEIKRILDQLSNIKHHCMISLVYSAGLRRSELLNLTPQDINSETMSVRIMGKGKKCRYSLLSPKLLEELRHYFREYRPQKWLFEGETPGEQYSASALVKVLKEAAHRAGIKHRVHVHMLRHSFATHLLEQGTDLHTIQELLGHNDIKTTTIYLHVSSAHKQTNHPGRS
BAAV01006334.1	162599148	unclassified sequences/metagenomes/organismal metagenomes	human gut metagenome	NNNNNNNNNNNNNNNNNNNNNNNNNNNNNNNNNNNNNNNNNNNNNNNNNNNNNNNNNNNNNNNNNNNNNNNNNNNNNNNNNNNNNNNNNNNNNNNNNNNNNNNNNNNNNNNNNNNNNNNNNNNNNNNNNNNNNNNNNNNNNNNNNNNNNNNNNNNNNNNCTGATACAGTTTTGTTTTTTTAACCTCTATTATTTTAAGAACGTATGTTCAAAATGTGGCATTTTTGTTCTATCTTTGGAGCATGAAGCAAAATTCAGCGACATGGATAAGGTTCAGAAACAAAGAGGAAGCATCGTGCTGCACAAAGAAACAAGGGACGGTGCAGACTACATACGGATAGAATATGCGAGCAGTCAGGCTGTCGCCCAACTGCTCGCCCAAGACACAGGCATGGAAATG…	160	1354	1	1	1195	env	taxon:408170	inactivated	none	-1	BAAV01006334@853	502	1354	1	unavailable	too short compared to best blast hit (55/37)	1	853	VchIntISXT_AAK95987 (e=1.49229e-39- 84%:55-361)	predicted non-functional:R141L [179-R]- L...- [245-LIVM]- P...- [246-PST]- K...- [252-K]- Y...- [253-YFWH]- P...- [254-PRQ]- R203G [282-RKH]- H204E [283-HKR]- H205Q [284-HKR]	no	blast	unavailable	GTGCGGCATCCCAAACCTAAAAGGGAATACACACTGCCGAAAGGCTACCTCGAACTGCTGGAACAGAAGCGTTACAGCCCCTCGACCGTCAAAACATACCGTGCCTATTTCAGCGACTTCATGGAATATCACAAGGGACGGAACATCGACCGCCTGAAAGTGCCGGACATCAACAAGTACATACTCTATCTTGTGAACGAGAAGAAAATCTCGGTGTCGCAACAGAATATGCGCATCAATGCTATCAAGTTCTATTACGAGCAGGTGAAAGGCGGCAAACGGCAATACTACGGCGGTATCACCCGTGCCAAAGAGTACAAGAGCCTGCCCGAAGTGTTGAGCAAGAATGAAATTAAGCGCATCCTTGCACAAATTTCCAACATCAAGCATCACTGCATG…	VRHPKPKREYTLPKGYLELLEQKRYSPSTVKTYRAYFSDFMEYHKGRNIDRLKVPDINKYILYLVNEKKISVSQQNMRINAIKFYYEQVKGGKRQYYGGITRAKEYKSLPEVLSKNEIKRILAQISNIKHHCMISLVYSAGLRRSELLNLTPQDINSETMSVRIMGKGKKCRYSLLSPKLLEELRHYFREYRPQKWLFEGETPGEQYSASALVKVLKEAAHRAGIKHRVHVHMLRHSFATHLLEQGTDLHTIQELLGHNDIKTTTIYLHVSSAHKAKIPNPLDT
AACY023844633.1	129860347	unclassified sequences/metagenomes/ecological metagenomes	marine metagenome	ATTGTGTTCACCTGTTGGGACATGACGACGGTATCCTTTCCAGATTGGTCCGACGCTCTGAAGTCAGCAAACCTGCCGAAGAGGGAGCGCGAGCGTCATCGCATCATCATCAACTGGTTCCTCGGGCACCTGAAGCGGGAATCCAGCCCCGCGACGGAGACCTCCGCGCGGGACTTCGTCGAGCATCTGGTGGCGACGCGGCGGCCGGAGGAGTGGCAGGTCAAGCAGTGGACGGACGGGTTGAACTGGTTCTTCCGCGAGGCGCCGACGCGTCGGAATGTGGCGAGGGCAGCGGTTGTGGGGAAAGCGCGGACAGCGGGAGCGGGTAGACCGGGGGATGATCCTGAAGCCGTGGGCGATGGGGCCGCCGGTTCGCAGCTTTCCGGTCCCGCTCGGGTC…	1	888	1	90	977	env	taxon:408172	inactivated	none	-1	AACY023844633@476	502	888	1	unavailable	too short compared to best blast hit (47/43)	90	476	VchIntISXT_AAK95987 (e=2.44159e-14- 25%:47-140)	predicted functional	no	blast - alternative at 532- 490- 481- 427- 352- 298- 280	early in-frame and unavailable	GTGCCGATCGACCCGTGGTATGAGGAGACGGTGCGGTTGATGCGGGTAAGGCACATGGCGCTTCGGACGGAGGAAACTTACCTGGGTTGGATTCGCCGGAGGGAACGTTTCCTCGCTAGCAGAAATGGACTGGAGGATTTCAATGAAGGAGCCCTCAAGCGTTTTTTGACTTATCTCGCGGTCGAGGAGGGTATCTCGGCCAGCACGCAGCGCCAGGCGCTCAACGCGGGCGTCTTCTTCCTCCGGGAGGTGCGCAAGTTTGAGTTGGGGGATTTCAGCGACTACGTGAAAGCAGACCCTAGGAAGTATTACACAGAAGGAGCTCACGGCAGCAGCGGCGGAAGCGGCGATTCCCAAGCGCTCGAACTCGCATGTGCTCCGGCATAG	VPIDPWYEETVRLMRVRHMALRTEETYLGWIRRRERFLASRNGLEDFNEGALKRFLTYLAVEEGISASTQRQALNAGVFFLREVRKFELGDFSDYVKADPRKYYTEGAHGSSGGSGDSQALELACAPA*
AACY020392714.1	133327505	unclassified sequences/metagenomes/ecological metagenomes	marine metagenome	TTTTGGGAGGCTAGTTTCGAGTTCGTTGAATCAATGCAAAGTATTAAAAGAACTTGGGAAATACCAGTAAAAATATAACATGCAAATCAATAGGCTTAGAACACGTGGAGCTGAGCACATGCGCGTTTGTATCCCCAACATTTGATTGTTAGCTGCTTTTATTTTGACTTGAACTTCTCTCTCATTTTCTTTGCAATTTGCTTTAGTACGAGCAAAGAGGCGAATATCACAGCAACATAGAAAAAAAGCACTAATCCTAGTAGGAATCCATCAAATGTGTTCTGACTAGCCCAATCCACGAAAAATTCAGGCAATGCTTTTAGTACTGGCTTGAAGCTTTTCAAGAATAAGAAATCTAGTGCTGTAAGCAACACAGCCAGAAAGCCCAGAAAAGCTTTT…	1	672	1	9	680	env	taxon:408172	inactivated	none	-1	AACY020392714@179	502	672	1	normal - truncated	too short compared to best blast hit (295/281) - truncated	9	179	VchIntISXT_AAK95987 (e=2.45695e-14- 11%:295-336)	predicted non-functional:R0L [282-RKH]- H1S [283-HKR]- H2L [284-HKR] / lacking catalytic residue: (R)[179]- (K)[204]- (LIVM)[245]- (PST)[246]- (K)[252]- (YFWH)[253]- (PRQ)[254] / lacking catalytic residues: (Y)[345]	no	blast - alternative at 496- 331	blast	TTGAGTCTATTTTCTGTTTTTCAATATGAAGTAGCTCAACGAGCAGCGGTTAAGAAAACTGGAGTAAGAAAACATGTTACCGCACACACGTTTAGGCATTCCTTTGCGACACAACTGCTTCTCTTAGGGGCTGACATAAGGGCGGTTCAAGCGTTGCTGGGCCACCAATAA	LSLFSVFQYEVAQRAAVKKTGVRKHVTAHTFRHSFATQLLLLGADIRAVQALLGHQ*
BAAV01013908.1	162591574	unclassified sequences/metagenomes/organismal metagenomes	human gut metagenome	AAAAGACCGCGGGGAAATCAGGAGCAACACGGACGTGAAGAAAACGGCTATCATGTTCCGGCAAATGTTTTTAGGACTGTCATACGAACAAGCATTTCTAAACGGTTTGAACGTGGACGAACTGGCAGAAAATTTTCGCCATATCTATTCGCTGCTTAAAGCCTGATACTCTTTTGTTTTTTTAACCTCGATTATTTTTGAACAGATGTTCAAATAATGGTATTTTTATCTTATCTTTGGAGCGAAGCAAAATTCAGCGACATGGATAAGGTTCAGAAACAAAGAGGAAGCATCGTGCTACACAAAGAAACAAGGGACGGTGCGGATTACATACGGATAGAATATGCGAACAGTCAGGCTGTCGCCCTGCTGCTCGCCCAAGACACGGGCATGGAAATG…	1	1335	1	18	1352	env	taxon:408170	inactivated	none	1	BAAV01013908@1352	502	1335	1	unavailable	too short compared to best blast hit (55/37)	519	1352	VchIntISXT_AAK95987 (e=3.50348e-37- 80%:55-347)	predicted non-functional:R141L [179-R]- L...- [245-LIVM]- P...- [246-PST]- K...- [252-K]- Y...- [253-YFWH]- P...- [254-PRQ]- R203G [282-RKH]- H204E [283-HKR]- H205Q [284-HKR]	no	blast - alternative at 397- 391- 295- 262	unavailable	GTGCGGCATCCCAAGCCCAAAAGGGAATACACACTGCCGAAAGGCTATCTCGAACTGCTGGAACAAAAGCGTTACAGCCCCTCGACCGTCAAAACATACCGTGCTTATTTCAGCGATTTCATGGAATATCACAAGGGACGGAACATCGACCGCCTGAAAGTGCCGGACATCAACAAGTACATACTCTATCTTGTGAACGAGAAGAAGATTTCGGTGTCGCAACAGAATATGCGCATCAATGCTATCAAGTTCTATTACGAGCAGGTGAAAGGCGGCAAACGGCAATACTATGGCGGTATCACCCGTGCCAAAGAGTACAAGAGCCTGCCCGAAGTGTTGAGCAAGAATGAAATTAAGCGCATCCTTGCACAAATTTCCAACATCAAGCATCACTGCATG…	VRHPKPKREYTLPKGYLELLEQKRYSPSTVKTYRAYFSDFMEYHKGRNIDRLKVPDINKYILYLVNEKKISVSQQNMRINAIKFYYEQVKGGKRQYYGGITRAKEYKSLPEVLSKNEIKRILAQISNIKHHCMISLVYSAGLRRSELLNLTPQDINSETMSVRIMGKGKKCRYSLLSPKLLEELRHYFREYRPQKWLFEGETPGEQYSASALVKVLKEAAHRAGIKHRVHVHMLRHSFATHLLEQGTDLHTIQELLGHNDIKTTTIYLHSEVPIKQKS
CP000083.1	71143482	Bacteria/Proteobacteria/Gammaproteobacteria/Alteromonadales/Colwelliaceae/Colwellia	Colwellia psychrerythraea 34H	ATAACAGCTATTAATACTACGCTTTGTTAAATAATGTCCACGCAGTCGCAGTACAAACAAGGTCAAAGTGGCAGAATTTACGTTGAGTAACTTATTTGAGCTGAAATTCATCAAATCCCTCAAAGCGAAATTTCATGCCATGGTGTGAAGTTGACCAGATTATGGGATGCTTTTGTTGATACTTTTAAGGTATGTTTTTTGGAGAGACTCTTGTGTTTCAATAAATTCTATTTTTATCAAATTAAATATCAGCTCTTTCGTTCATGAAAACAAAGGTGGCTAATAAGCCTAAATTTAGTAATATGTGGCGATAAATAGCAGTAAAATCTTAAGGAAACATTATGAAAATATTTATAGCCATCGTGGTAGCTTGCTTGGCAGCATTTCTGTTCCATCATG…	1	903	1	4197953	4198855	nr	ATCC:BAA-681- taxon:167879	inactivated	none	-1	CP000083@4198354	502	903	1	normal	too short compared to best blast hit (243/230) - truncated	4197953	4198354	VchIntISXT_AAK95987 (e=4.10422e-56- 33%:243-362)	predicted non-functional: (R)[179]- (K)[204] are lacking	no	blast - alternative at 466- 448- 409- 403- 397	early in-frame	ATGGGCAGGAGCGAAAATTCTAAGCTATTTAATTAAACAAGCCTCCCTTTAGGGTTAGCTCGAAAGTACCCTTATGCCATTATTGACTTTAAATGGCAGTTTGTCTTTCCTTCAACGGTTAGATGCCTACATCCAACTGACGGCTACTATTGTCGCCATCACCTTCATTGGACAGCTTTGACCAAATCGCTGCGAAAGGCGCTTAACCAAACAAGTATTAGGAAACATGTAACAGCACACACCTTTCGTCATAGCTTTGCTACACAACTATTGTTAAACGGTGCCGACATTAGCACAGTGCAAGAGCTATTAGGACATAATGATTTGAGAACCACCCAAATATATACCTATGTAATTGGACAGCACTCCTCTGGTACAACGAGTCCTATGGATAGAAAA…	MGRSENSKLFN*TSLPLGLARKYPYAIIDFKWQFVFPSTVRCLHPTDGYYCRHHLHWTALTKSLRKALNQTSIRKHVTAHTFRHSFATQLLLNGADISTVQELLGHNDLRTTQIYTYVIGQHSSGTTSPMDRK*
BAAV01020975.1	162584507	unclassified sequences/metagenomes/organismal metagenomes	human gut metagenome	NNNNNNNNNNNNNNNNNNNNNNNNNNNNNNNNNNNNNNNNNNNNNNNNNNNNNNNNNNNNNNNNNNNNNNNNNNNNNNNNNNNNNNNNNNNNNNNNNNNNNNNNNNNNNNNNNNNNNNNNNNNNNNAGAAAATTTTCGCCATATCTATTCGCTGCTTAAAGCCTGATACTCTTTTGTTTTTTTAACCTCTATTATTTTTGAACAGATGTTCAAAAAGTGATATTTTTATCTTATCTTTGGAGCGAAGCAAAATTCAGCGACATGGATAAGGTTCAGAAACAGAGAGGAAGCATCGTTCTGTACAAGGAAGAAAGAAACGGTGCGGACTACATACGGATAGAGTATGTAAACAGTCAGGCTGTCGCCCTGCTGCTCGCCCAAGATACGGACGTGGAAAAG…	127	1127	1	1	1001	env	taxon:408170	inactivated	none	1	BAAV01020975@1001	502	1127	1	unavailable	too short compared to best blast hit (55/37)	376	1001	VchIntISXT_AAK95987 (e=4.31556e-20- 48%:55-229)	predicted non-functional:R141L [179-R]- L207S [245-LIVM]	no	blast	unavailable	GTGCGGCATCCCAAACCTAAAAGGGAATACATACTGCCGAGAGGCTACCTCGAACTGCTGGAACAGAAGCGGTACAGCCTTTCCACCATAAAAGCCTATAAAATCTATTTCAGCGACTTCATGGAATACCACAAGGGGCAAGACCTTGACCTGCTGACGGTCGAGGACATAAACAGCTATATGCTCCACATGGTAAAGGAAAAGCACATATCCGCCACCCAGCAGAACATGCGCATCAACGCTATCAAGTTCTATTACGAGAAAGTCCGGAAAGGCAAGCGGCAATATTATGGCGGGATAGCCCGTGCAAAAGAGTACAAGGCATTGCCCGAAGTATTAAGCCGGGAAGAAATGAAAAGCATCTTTGCACAGTTATCCAATCGGAAACACAGGTGCATG…	VRHPKPKREYILPRGYLELLEQKRYSLSTIKAYKIYFSDFMEYHKGQDLDLLTVEDINSYMLHMVKEKHISATQQNMRINAIKFYYEKVRKGKRQYYGGIARAKEYKALPEVLSREEMKSIFAQLSNRKHRCMISLIYSAGLRRSELLNLTPQDIISERMLIXIAGKSKKCRFSLLSEKLLNELRAYYREYRPHKCLFEGRQAGEQYS
CP000961.1	169809717	Bacteria/Proteobacteria/Gammaproteobacteria/Alteromonadales/Shewanellaceae/Shewanella	Shewanella woodyi ATCC 51908	GTTGGATAGAACAGTGACATAGTCACGCCCTTTTTTAATCGCTGTTTCATCAATTAACAATGCTTCAGTTGAGTAAGTTGTACGATGTGCGAGCCCTCTCGCGACCGCTCGTTCCATTATTCGGTCAATGGCTCCCCAACTGAGTTTAAAGAATTTACTCACAGCATTTAACGTACTCATTGCTAGCATCTTCAGTACCCTCATTTCTAGCAATTCAGTGTACCGACTACTTTCATGTGCCCAAGGGACTTGTAGTGTCTGATAGCCATGTTCAGGGCAGTGAACTCGAGGCACTTTTGAGTGGATTAGGGTTTCAAATTGACAAGTATCTAAATGACGCCAAGTTCGAGGACGAGAATCATAATGTCGGCCAGCTTGCTGGCAGACAGGACAAACGAG…	1	1593	1	3241305	3242897	nr	ATCC:51908- taxon:392500	inactivated	none	-1	CP000961@3242396	502	1593	1	normal	normal	3241305	3242396	VchIntISXT_AAK95987 (e=7.5025e-94- 91%:29-361)	predicted functional despite minor mutations: P252R [254-PRQ]	no	blast - alternative at 457- 439- 409- 376- 364- 334- 319- 301- 280- 268	early in-frame	TTGGTATAAAAGCGTATCGCTCATGACGGTGGTAAAAAGTGGAATTGTATTGAGGAGTTTATATTAAAAGTTACGTCTTCCACCACTTTCGACGAAGAGCCATATAAATACAGTATTCGGGAGGGCGCTACTATGGGGCAAGCAACATACATTGAGGCTATACGTGCTGAGATAAGGGTACGTCATTATAGCTATCAAACAGAAAAGTCTTATCTTTATTGGAATCGATACTTTATAAGACATTGCAATATTCGTCATGGTGATGATATTACGCCAGCTTTGATTGAACATTTTCTGTGTTTTTTAGCTGTACAATGCAAAGTGTCGGCTAGCACTCAGAAACAAGCTTTGTGCGCGATTATATTTGCTTGTCGCCACGTATTGAAAATAGAGACTAAA…	LV*KRIAHDGGKKWNCIEEFILKVTSSTTFDEEPYKYSIREGATMGQATYIEAIRAEIRVRHYSYQTEKSYLYWNRYFIRHCNIRHGDDITPALIEHFLCFLAVQCKVSASTQKQALCAIIFACRHVLKIETKELQFPYAKTPQRIPQVLSSDEAKLIISFLSNYHHLIGSILFGAGLRLKEALRLRIKDIDLSTKSIFVYQGKGQKDRVCMLPNGLVDELTLQMSHVKKIHDRDLVEGFGLASLPISLIKKYRSSAAKFHWQYIFPASRRCIHPSDEYTCRHHIHPTAFSRELRKATTKSNTNKRVTAHTFRHSFATSLLLKGHDIRTIQELLGHSDVKTTQIYTHVIGGHHTGVISPLDNL*
ACVW01000005.1	255738462	Bacteria/Proteobacteria/Gammaproteobacteria/Vibrionales/Vibrionaceae/Vibrio	Vibrio cholera CIRS 101	NNNNNNNNNNNNNNNNNNNNNNNNNNNNNNNNNNNNNNNNNNNNNNNNNNNNNNNNNNNNNNNNNNNNNNNNNNNNNNNNNNNNNNNNNNNNNNNNNNNNNNNNNNNNNNNNNNNNNNNNNNNNNNNNNNNNNNNNNNNNNNNNNNNNNNNNNNNNNNNNNNNNNNNNNNNNNNNNNNNNNNNNNNNNNNNNNNNNNNNNNNNNNNNNNNNNNNNNNNNNNNNNNNNNNNNNNNNNNNNNNNNNNNNNNNNNNNNNNNNNNNNNNNNNNNNNNNNNNNNNNNNNNNNNNNNNNNNNNNNNNNNNNNNNNNNNNNNNNNNNNNNNNNNNNNNNNNNNNNNNNNNNNNNNNNNNNNNNNNNNNNNNNNNNNNNNNNNNNNNNNNNNNNNNNNNNNNNNNNN…	502	1725	1	69517	70740	wgs	taxon:661513	inactivated	unknown	-1	ACVW01000005@70740	502	1725	1	normal	divergent (32/-77)- too long compared to best blast hit (32/-45)	69517	70740	VchIntISXT_AAK95987 (e=0.0- 91%:32-362)	predicted functional	no	blast	early in-frame	TTATTATGTAGACCTCTCAGTAACATCCGAAAGGCAAAACAAATATATACCTATGAGTTTACTGAAAATCAATAACTTAAGAAGCTAGTTAAGGACTTAATTTACTTTTAATTTACGACATTACTGAGACTTCTCAGTAATGTCTCCACCCCAAAACGGGGTGATATTATTAATATCAATGCCTTATCTTGATTTAGCCTCCTTATCATCAGGTGTTACTAAGAAGTCTCAGTAACACACTCGATAATCAACAAAGGAGCTTACATGACTCGTTCACCTTTCCTTGAAAGCATCAGACAGGTTATGCGGACCAAGCATTACTCAATTCAGACTGAAAAAACCTATTTACTTTGGATAAAACGCTTCATTTTGTTTAACAAAAAACAGCATCCTAAGAAC…	LLCRPLSNIRKAKQIYTYEFTENQ*LKKLVKDLIYF*FTTLLRLLSNVSTPKRGDIININALS*FSLLIIRCY*EVSVTHSIINKGAYMTRSPFLESIRQVMRTKHYSIQTEKTYLLWIKRFILFNKKQHPKNMGEQEVTNFLTYLAVNRQVTASTQNLALCAIVFMYKHILQRELTLLPDTIKARAPKRVPSVLSHNEAMSIINQLSGSYKLMFSLLYGCGLRKAELLMLRVKDIDFESRNVYVFRGKGGKDRVKMLPEKLVEPLKLHIEKVRDLHEKDLCEGEGKTSLPSGLARKYPYAISDFKWQFIFPSSVRCKHPVDGYVCRHHLHWTSLTKKLRSAVIRSGVQKHVTAHIFRHSFATQLLKAGTDIRTVQELLGHSDLKTTQIYTHVIGQHSS…
ACHZ01000006.1	229354220	Bacteria/Proteobacteria/Gammaproteobacteria/Vibrionales/Vibrionaceae/Vibrio	Vibrio cholerae B33	NNNNNNNNNNNNNNNNNNNNNNNNNNNNNNNNNNNNNNNNNNNNNNNNNNNNNNNNNNNNNNNNNNNNNNNNNNNNNNNNNNNNNNNNNNNNNNNNNNNNNNNNNNNNNNNNNNNNNNNNNNNNNNNNNNNNNNNNNNNNNNNNNNNNNNNNNNNNNNNNNNNNNNNNNNNNNNNNNNNNNNNNNNNNNNNNNNNNNNNNNNNNNNNNNNNNNNNNNNNNNNNNNNNNNNNNNNNNNNNNNNNNNNNNNNNNNNNNNNNNNNNNNNNNNNNNNNNNNNNNNNNNNNNNNNNNNNNNNNNNNNNNNNNNNNNNNNNNNNNNNNNNNNNNNNNNNNNNNNNNNNNNNNNNNNNNNNNNNNNNNNNNNNNNNNNNNNNNNNNNNNNNNNNNNNNNNNNNNNN…	501	1725	1	1	1225	wgs	taxon:417400	inactivated	unknown	1	ACHZ01000006@1225	502	1725	1	normal	divergent (32/-77)- too long compared to best blast hit (32/-45)	2	1225	VchIntISXT_AAK95987 (e=0.0- 91%:32-362)	predicted functional	no	blast	early in-frame	TTATTATGTAGACCTCTCAGTAACATCCGAAAGGCAAAACAAATATATACCTATGAGTTTACTGAAAATCAATAACTTAAGAAGCTAGTTAAGGACTTAATTTACTTTTAATTTACGACATTACTGAGACTTCTCAGTAATGTCTCCACCCCAAAACGGGGTGATATTATTAATATCAATGCCTTATCTTGATTTAGCCTCCTTATCATCAGGTGTTACTAAGAAGTCTCAGTAACACACTCGATAATCAACAAAGGAGCTTACATGACTCGTTCACCTTTCCTTGAAAGCATCAGACAGGTTATGCGGACCAAGCATTACTCAATTCAGACTGAAAAAACCTATTTACTTTGGATAAAACGCTTCATTTTGTTTAACAAAAAACAGCATCCTAAGAAC…	LLCRPLSNIRKAKQIYTYEFTENQ*LKKLVKDLIYF*FTTLLRLLSNVSTPKRGDIININALS*FSLLIIRCY*EVSVTHSIINKGAYMTRSPFLESIRQVMRTKHYSIQTEKTYLLWIKRFILFNKKQHPKNMGEQEVTNFLTYLAVNRQVTASTQNLALCAIVFMYKHILQRELTLLPDTIKARAPKRVPSVLSHNEAMSIINQLSGSYKLMFSLLYGCGLRKAELLMLRVKDIDFESRNVYVFRGKGGKDRVKMLPEKLVEPLKLHIEKVRDLHEKDLCEGEGKTSLPSGLARKYPYAISDFKWQFIFPSSVRCKHPVDGYVCRHHLHWTSLTKKLRSAVIRSGVQKHVTAHIFRHSFATQLLKAGTDIRTVQELLGHSDLKTTQIYTHVIGQHSS…
ABSQ01042052.1	197542346	unclassified sequences/metagenomes/ecological metagenomes	freshwater sediment metagenome	NNNNNNNNNNNNNNNNNNNNNNNNNNNNNNNNNNNNNNNNNNNNNNNNNNNNNNNNNNNNNNNNNNNNNNNNNNNNNNNNNNNNNNNNNNNNNNNNNNNNNNNNNNNNNNNNNNNNNNNNNNNNNNNNNNNNNNNNNNNNNNNNNNNNNNNNNNNNNNNNNNNNNNNNNNNNNNNNNNNNNNNNNNNNNNNNNNNNNNNNNNNNNNNNNNNNNNNNNNNNNNNNNNNNNNNNNNNNNNNNNNNNNNNNNNNNNNNNNNNNNNNNNNNNNNNNNNNNNNNNNNNNNNNNNNNNNNNNNNNNNNNNNNNNNNNNNNNNNNNNNNNNNNNNNNNNNNNNNNNNNNNNNNNNNNNNNNNNNNNNNNNNNNNNNNNNNNNNNNNNNNNNNNNNNNNNNNNNNNN…	599	1487	1	1	889	env	taxon:556182	inactivated	unknown	-1	ABSQ01042052@656	599	1487	1	unavailable	unavailable	1	656	VchIntISXT_AAK95987 (e=1.14171e-11- 54%:145-342)	predicted non-functional:R159P [179-R]- K184A [204-K]- L225C [245-LIVM]- P226A [246-PST]- K232G [252-K]- Y233T [253-YFWH]- P234S [254-PRQ]- H263T [283-HKR]- H264G [284-HKR]	no	unavailable	unavailable	GCGAGTTCGCCGAGTACTGGCTCAGGACGGAGGTGGCCCTGGGGCGCAAGCCGTCCACCCAAGAGAACTACCGCACGGCGCTCCGGAAGCATTGGCTGCCTGCCCTCGGTTCGCTCCCCCTGGCGGCGGTCACCCGGGACCGGATTCGCGCGGTCCTGGCTCAGAAGCGGACGCCGGGCAATCCGACCACGAAGGGGCTCAAGACGAGTTCGCTGAGGACGGCGAGCATCCCCTTGCGCGCCTGCCTGAACGCAGCCGTCGAGGCCGGCCTTATCGCGGGGAACCCCGCGCTGCGGCTCGGCCGTCTCCTGCCGCAGTCCGAAGACTCAGGCACCCGCGTTATCGACACCTTCACGTCGGGCGAGCTAACGAGCCTCCTACAGACCGCTGAGGACCAGA…	ASSPSTGSGRRWPWGASRPPKRTTARRSGSIGCLPSVRSPWRRSPGTGFARSWLRSGRRAIRPRRGSRRVR*GRRASPCAPA*TQPSRPALSRGTPRCGSAVSCRSPKTQAPALSTPSRRAS*RASYRPLRTRCRSTTPWCSPWRARA*GSVKP*PSSVRTPISPGGRSGFAARGVVEPSAPPRATSLGAWT*ASNSGAPSGAT*VSGRPRPSWRAGQRFLGCSPSPGQPTRCAPCGPTGTSGGPCSSGPAFATGTRMSCGTPTPADLSRTGRAWPTCGTSSATHRSRSRWMSMAS
AAFY01021066.1	60124498	unclassified sequences/metagenomes	metagenome sequence	NNNNNNNNNNNNNNNNNNNNNNNNNNNNNNNNNNNNNNNNNNNNNNNNNNNNNNNNNNNNNNNNNNNNNNNNNNNNNNNNNNNNNNNNNNNNNNNNNNNNNNNNNNNNNNNNNNNNNNNNNNNNNNNNNNNNNNNNNNNNNNNNNNNNNNNNNNNNNNNNNNNNNNNNNNNNNNNNNNNNNNNNNNNNNNNNNNNNNNNNNNNNNNNNNNNNNNNNNNNNNNNNNNNNNNNNNNNNNNNNNNNNNNNNNNNNNNNNNNNNNNNNNNNNNNNNNNNNNNNNNNNNNNNNNNNNNNNNNNNNNNNNNNNNNNNNNNNNNNNNNNNNNNNNNNNNNNNNNNNNNNNNNNNNNNNNNNNNNNNNNNNNNNNNNNNNNNNNNNNNNNNNNNNNNNNNNNNNNNN…	425	1368	1	1	944	env	taxon:256318	inactivated	unknown	1	AAFY01021066@944	502	1368	1	unavailable	too short compared to best blast hit (25/22)	78	944	VchIntISXT_AAK95987 (e=2.29933e-74- 79%:25-312)	predicted functional despite minor mutations: P229R [254-PRQ]	no	blast	early in-frame and unavailable	GTGGTTGGTTGTGCTAAGTGGATAGCCCTTATATAAACACAGTACATTGGTAAGGTAACGGTTATGGGGCAATTAACATTTTTGGAGGCTATACGGACAGAGATCAGGGTACGCCATTACAGCTATCAAACAGAAAAATCCTACCTCTATTGGAACCGCTATTTCATTCGACATTGCAATATTCGTCATGGCGCTGATATAACCCCCGCTTTGATTGAACAATTTCTCTGTTTTTTAGCAGTGGAGTGCGAAGTGTCGGCGAGCACCCAGAAACAGGCTCTATGTGCCATTGTATTTGCTTGTCGCCATGTGTTAAAAATTGAGCCCAATGAGTTACAATTTCCCTATGCAAAAGCCCCTAAACGAATACCGCAGGTATTGTCTAACGAAGAAGCAAAA…	VVGCAKWIALI*TQYIGKVTVMGQLTFLEAIRTEIRVRHYSYQTEKSYLYWNRYFIRHCNIRHGADITPALIEQFLCFLAVECEVSASTQKQALCAIVFACRHVLKIEPNELQFPYAKAPKRIPQVLSNEEAKLIISNLSGYHYLIGAILFGSGLRLKEALKLRVKDIDLTTKSIFVYRGKGQKDRVCMLPNGLIDVLKSQMKQVKKLHEADLSDGFGLASLPISLIRKYRSNASKFHWQYLFPASRRCMHPSDNYVCRHHIHPTAFSRALRQATTNCGIDKRVTAHTF
BABD01015709.1	163294979	unclassified sequences/metagenomes/organismal metagenomes	human gut metagenome	NNNNNNNNNNNNNNNNNNNNNNNNNNNNNNNNNNNNNNNNNNNNNNNNNNNNNNNNNNNNNNNNNNNNNNNNNNNNNNNNNNNNNNNNNNNNNNNNNNNNNNNNNNNNNNNNNNNNNNNNNNNNNNNNNNNNNNNNNNNNNNNNNNNNNNNNNNNNNNNNNNNNNNNNNNNNNNNNNNNNNNNNNNNNNNNNNNNNNNNNNNNNNNNNNNNNNNNNNNNNNNNNNNNNNNNNNNNNNNNNNNNNNNNNNNNNNNNNNNNNNNNNNNNNNNNNNNNNNNNNNNNNNNNNNNNNNNNNNNNNNNNNNNNNNNNNNNNNNNNNNNNNNNNNNNNNNNNNNNNNNNNNNNNNNNNNNNNNNNNNNNNNNNNNNNNNNNNNNNNNNNNNNNNNNNNNNNNNNNN…	419	1303	1	1	885	env	taxon:408170	inactivated	unknown	1	BABD01015709@885	502	1303	1	unavailable	too short compared to best blast hit (55/37)	84	885	VchIntISXT_AAK95987 (e=2.89868e-35- 80%:55-345)	predicted non-functional:R141L [179-R]- L...- [245-LIVM]- P...- [246-PST]- K...- [252-K]- Y...- [253-YFWH]- P...- [254-PRQ]- R203G [282-RKH]- H204E [283-HKR]- H205Q [284-HKR]	no	blast	unavailable	GTGCGGCATCCCAAACCTAAAAGGGAATACATACTGCCGAGAGGCTACCTCGAACTGCTGGAACAGAAGCGGTACAGCCTTTCCACCATAAAAGCCTATAAAATCTATTTCAGCGACTTCATGGAATACCACAAGGGGCAAGACCTTGACCTGCTGACGGTCGAGGACATAAACAGCTATATGCTCCACATGGTAAAGGAAAAGCACATATCCGCCACCCAGCAGAACATGCGCATCAACGCTATCAAGTTCTATTACGAGAAAGTCCGGAAAGGCAAGCGGCAATATTATGGCGGGATAGCCCGTGCAAAAGAGTACAAGGCATTGCCCGAAGTATTAAGCCGGGAAGAAATGAAAAGCATCTTTGCACAGTTATCCAATCGGAAACACAGGTGCATG…	VRHPKPKREYILPRGYLELLEQKRYSLSTIKAYKIYFSDFMEYHKGQDLDLLTVEDINSYMLHMVKEKHISATQQNMRINAIKFYYEKVRKGKRQYYGGIARAKEYKALPEVLSREEMKSIFAQLSNRKHRCMISLIYSAGLRRSELLNLTPQDIISERMLIRIAGKGKKCRYSLLSEKLLNELRAYYREYRPQKWLFEGEQAGEQYSPSALVKILKEAARKAGIKHRVHLHMLRHTFAXQLLEQGTDLRTIQELMGHTDXKTTAIY
ABSR01009665.1	197611508	unclassified sequences/metagenomes/ecological metagenomes	freshwater sediment metagenome	CGATGTGGACAAATATCAGGCCGCCGACGTGGTGGCTGTGCTGGCACAAACCGGCGGCAATGGGGCGGTGTGTCGTGGGCTTCAATAACTGGGAAGCAATCGCGCTGTGGGGAAAGCCGCTGAAACAAACCAGCGACGTAATCACCGCGCCAATCGTGACGGATGCAACCATCGAAGGCCACCCATGCCCGAAGCCGCTGAACTGGGCGAAGAAGCAAATCGAAATGCTCGTGCCAGAAGGCGGCATCGTCCTCGACCCGTTCGCGGGAACTGGGACGGTGCTACTGGCAGCGAAGGAAATGAACCGCCGAGCAATCGGCATCGAAATAAACCCGAAATACTGCGCCATGATAAACCAGCGACTCGCGCAAGGCTGGATGCTATGACGCCGAACAGAGT…	1	661	1	1	661	env	taxon:556182	inactivated	unknown	-1	ABSR01009665@160	502	661	1	unavailable	unavailable	1	160	VchIntISXT_AAK95987 (e=3.17612e-07- 12%:302-345)	predicted non-functional:H10K [314-H]- Y41H [345-Y]	no	unavailable - alternative at 469- 427	unavailable	GTGAAGCGAATCACGGCGCACTCGCTGCGGAAGGCATTCGCCTCCGAGCTGCAGCGTGCGTGCGCGCCGATCAAGCTGATCCAGGCGCTGCTCGGACATGCGAACATGGAGACGACGGCGGCGCATTACCTGGAGACGGATCTCGCGGGGGCGTTCAGCC	VKRITAHSLRKAFASELQRACAPIKLIQALLGHANMETTAAHYLETDLAGAFS
AACY024055927.1	129637010	unclassified sequences/metagenomes/ecological metagenomes	marine metagenome	NNNNNNNNNNNNNNNNNNNNNNNNNNNNNNNNNNNNNNNNNNNNNNNNNNNNNNNNNNNNNNNNNNNNNNNNNNNNNNNNNNNNNNNNNNNNNNNNNNNNNNNNNNNNNNNNNNNNNNNNNNNNNNNNNNNNNNNNNNNNNNNNNNNNNNNNNNNNNNNNNNNNNNNNNNNNNNNNNNNNNNNNNNNNNNNNNNNNNNNNNNNNNNNNNNNNNNNNNNNNNNNNNNNNNNNNNNNNNNNNNNNNNNNNNNNNNNNNNNNNNNNNNNNNNNNNNNNNNNNNNNNNNNNNNNNNNNNNNNNNNNNNNNNNNNNNNNNNNNNNNNNNNNNNNNNNNNNNNNNNNNNNNNNNNNNNNNNNNNNNNNNNNNNNNNNNNNNNNNNNNNNNNNNNNNNNNNNNNNN…	653	1620	1	9	976	env	taxon:408172	inactivated	unknown	-1	AACY024055927@974	653	1620	1	normal	unavailable	9	974	VchIntISXT_AAK95987 (e=3.21624e-86- 84%:52-358)	predicted non-functional:R119G [179-R]- K144V [204-K]- L185A [245-LIVM]- P186Y [246-PST]- K192Q [252-K]- Y193A [253-YFWH]- R222L [282-RKH]- H223T [283-HKR]- H224Q [284-HKR]- H250I [310-H]- H254Q [314-H]- H276K [336-HW]- Y285T [345-Y]	no	unavailable	blast	AAGCGATTCGACAACAAATTCGAGTGAGGCATTACAGTTATCAAACTGAAAAATCATACCTTTATTGGAACCGTTATTTTATAAGATATTTTAAATTTACTGCTGCAAAACAAATTTTACCTACACACATTGAACAGTTTTTATGTTTTTTAGCAAACGAACGGCGTGTTTCCAGCAGCACACAACAGCAAGCCCTTTGCGCCCTTGTTTTTGCGTTTAAACATGTACTCGCCATCGATACCGACAATTTGCAGTTCCCGTATGCAAAAGCGCCGACTCGAATTCCGCAGGTTTTAAATGATGTAGAGGCCAAACAAGTTATTGACCAATTACACGGTAAATACCAACTGATTGGCTGTTTATTATATGGCGCGGGGTTAAGATTAACTGAAGCTTTAA…	KRFDNKFE*GITVIKLKNHTFIGTVIL*DILNLLLQNKFYLHTLNSFYVF*QTNGVFPAAHNSKPFAPLFLRLNMYSPSIPTICSSRMQKRRLEFRRF*MM*RPNKLLTNYTVNTN*LAVYYMARG*D*LKL*VFGLRISILTIELFLYLEVKVKKIEFVFYLK*PLTPYSSRSATYEKLMLTICLRD*GWLLYLLAYSKNLAQAPNNYIGNIFSLRFTVCHILLMIIYADIILTQQPFEKH*KKQFRKPISLNALPPILSGILLQQTY*GVVMI*EPCRNCLAIMM*KQLKSILMLQVYTKQAYKAPMDYS*KRSLARL*H
