# Supplementary material for: Prevalence of SOS-mediated control of integron integrase expression as an adaptive trait of chromosomal and mobile integrons
Source: Mob DNA. 2011 Apr 30;2:6. doi: 10.1186/1759-8753-2-6 (PMC3108266; doi:10.1186/1759-8753-2-6)
Supplement: Additional file 9 — Sequences from soil/freshwater bacteria clusters showing evidence of residual LexA regulation. Sequences with identified LexA binding sites are shown in yellow. [file 1759-8753-2-6-S9.XLS]

## Sheet: Residual conservation
Residual LexA-binding site conservation
Additional file 9 – Sequences from soil/freshwater bacteria clusters showing evidence of residual LexA regulation. Sequences with identified LexA-binding sites are highlighted in yellow.
id	gi	taxonomy	organism	db	status_IntI	status_LexAbox	sequence
AAFY01016106.1	60129458	unclassified sequences/metagenomes	metagenome sequence	env	inactivated	functional	ATACTGTTTATAGATACAGTAT
AAOA01000002.1	88701600	Bacteria/Proteobacteria/Gammaproteobacteria/Congregibacter	Congregibacter litoralis KT71	wgs	inactivated	functional	AAACTGTATGGATGCACAGTGC
AATN01000051.1	114520534	unclassified sequences/metagenomes	metagenome sequence	env	functional	functional	ATACTGTATGCATGTACATATA
AATO01000140.1	114536347	unclassified sequences/metagenomes	metagenome sequence	env	functional	functional	ATACTGTATGCATGTACATATA
AATO01005320.1	114531167	unclassified sequences/metagenomes	metagenome sequence	env	inactivated	functional	ATACTGTACGCATGTACATGCA
CP001715.1	257044187	Bacteria/Proteobacteria/Betaproteobacteria/Candidatus Accumulibacter	Candidatus Accumulibacter phosphatis clade IIA str. UW-1	nr	functional	functional	ATACTGTATGCATGTACATATA
AACY023760679.1	129945693	unclassified sequences/metagenomes/ecological metagenomes	marine metagenome	env	inactivated	none
AAFX01019821.1	60085858	unclassified sequences/metagenomes	metagenome sequence	env	inactivated	none
ABGO01000017.1	158604841	Bacteria/Planctomycetes/Planctomycetacia/Planctomycetales/Planctomycetaceae/Gemmata	Gemmata obscuriglobus UQM 2246	wgs	inactivated	none
ABIZ01000001.1	164420109	Bacteria/Verrucomicrobia/Verrucomicrobiae/Verrucomicrobiales/Verrucomicrobiaceae/Verrucomicrobium	Verrucomicrobium spinosum DSM 4136	wgs	inactivated	none
ABPX01008583.1	188166546	unclassified sequences/metagenomes/ecological metagenomes	microbial mat metagenome	env	inactivated	none
ABSG01000007.1	194270251	Bacteria/Proteobacteria/Gammaproteobacteria/Chromatiales/Chromatiaceae/Nitrosococcus	Nitrosococcus oceani AFC27	wgs	inactivated	none
ABSG01000030.1	194270228	Bacteria/Proteobacteria/Gammaproteobacteria/Chromatiales/Chromatiaceae/Nitrosococcus	Nitrosococcus oceani AFC27	wgs	inactivated	none
ABSR01004624.1	197616549	unclassified sequences/metagenomes/ecological metagenomes	freshwater sediment metagenome	env	functional	none
ABSR01006612.1	197614561	unclassified sequences/metagenomes/ecological metagenomes	freshwater sediment metagenome	env	inactivated	none
ABSR01024566.1	197596607	unclassified sequences/metagenomes/ecological metagenomes	freshwater sediment metagenome	env	inactivated	none
ACQI01002247.1	239974549	unclassified sequences/metagenomes/ecological metagenomes	hydrothermal vent metagenome	env	inactivated	none
ACQI01004816.1	239971980	unclassified sequences/metagenomes/ecological metagenomes	hydrothermal vent metagenome	env	functional	none
AM746676.1	161158851	Bacteria/Proteobacteria/Deltaproteobacteria/Myxococcales/Sorangiineae/Polyangiaceae/Sorangium	Sorangium cellulosum 'So ce 56'	nr	inactivated	none
AP009552.1	166085114	Bacteria/Cyanobacteria/Chroococcales/Microcystis	Microcystis aeruginosa NIES-843	nr	inactivated	none
CP000127.1	76881875	Bacteria/Proteobacteria/Gammaproteobacteria/Chromatiales/Chromatiaceae/Nitrosococcus	Nitrosococcus oceani ATCC 19707	nr	inactivated	none
CP000127.1	76881875	Bacteria/Proteobacteria/Gammaproteobacteria/Chromatiales/Chromatiaceae/Nitrosococcus	Nitrosococcus oceani ATCC 19707	nr	inactivated	none
CP000142.2	90823168	Bacteria/Proteobacteria/Deltaproteobacteria/Desulfuromonadales/Pelobacteraceae/Pelobacter	Pelobacter carbinolicus DSM 2380	nr	functional	none
CP000159.1	83755449	Bacteria/Bacteroidetes/Sphingobacteria/Sphingobacteriales/Rhodothermaceae/Salinibacter	Salinibacter ruber DSM 13855	nr	inactivated	none
CP000284.1	91708343	Bacteria/Proteobacteria/Betaproteobacteria/Methylophilales/Methylophilaceae/Methylobacillus	Methylobacillus flagellatus KT	nr	functional	none
CP000804.1	156231356	Bacteria/Chloroflexi/Chloroflexales/Chloroflexaceae/Roseiflexus	Roseiflexus castenholzii DSM 13941	nr	inactivated	none
CP001337.1	219541215	Bacteria/Chloroflexi/Chloroflexales/Chloroflexaceae/Chloroflexus	Chloroflexus aggregans DSM 9485	nr	inactivated	none
CP001798.1	291578765	Bacteria/Proteobacteria/Gammaproteobacteria/Chromatiales/Chromatiaceae/Nitrosococcus	Nitrosococcus halophilus Nc4	nr	functional	none
FJ820131.1	241992543	Bacteria/environmental samples	uncultured bacterium	nr	inactivated	none
FP565814.1	294342143	Bacteria/Bacteroidetes/Sphingobacteria/Sphingobacteriales/Rhodothermaceae/Salinibacter	Salinibacter ruber	nr	inactivated	none
FP565814.1	294342143	Bacteria/Bacteroidetes/Sphingobacteria/Sphingobacteriales/Rhodothermaceae/Salinibacter	Salinibacter ruber	nr	inactivated	none
NZ_ABCK01000006.1	149197049	Bacteria/Lentisphaerae/Lentisphaerales/Lentisphaeraceae/Lentisphaera	Lentisphaera araneosa HTCC2155	wgs	inactivated	none
id	gi	taxonomy	organism	db	status_IntI	status_LexAbox	sequence
AATN01000130.1	114520455	unclassified sequences/metagenomes	metagenome sequence	env	functional	functional	GTACTGTACGTTTATACACCTT
AATO01011939.1	114524546	unclassified sequences/metagenomes	metagenome sequence	env	inactivated	functional	GACATGTACATGCGTACAGTAT
CP001715.1	257044187	Bacteria/Proteobacteria/Betaproteobacteria/Candidatus Accumulibacter	Candidatus Accumulibacter phosphatis clade IIA str. UW-1	nr	inactivated	functional	GTACTGTACTTTTATACACATT
AATO01000155.1	114536332	unclassified sequences/metagenomes	metagenome sequence	env	inactivated	functional	GTACTGTACTTTTATACACATT
AL954747.1	30407130	Bacteria/Proteobacteria/Betaproteobacteria/Nitrosomonadales/Nitrosomonadaceae/Nitrosomonas	Nitrosomonas europaea ATCC 19718	nr	functional	none
CP000142.2	90823168	Bacteria/Proteobacteria/Deltaproteobacteria/Desulfuromonadales/Pelobacteraceae/Pelobacter	Pelobacter carbinolicus DSM 2380	nr	inactivated	none
ABPQ01010175.1	188053612	unclassified sequences/metagenomes/ecological metagenomes	microbial mat metagenome	env	inactivated	none
ABSI01000017.1	194270327	Bacteria/Verrucomicrobia/Verrucomicrobiae/Verrucomicrobiales	Verrucomicrobiae bacterium DG1235	wgs	functional	none
ABSN01029402.1	197410926	unclassified sequences/metagenomes/ecological metagenomes	freshwater sediment metagenome	env	inactivated	none
CP001965.1	291582584	Bacteria/Proteobacteria/Betaproteobacteria/Gallionellales/Gallionellaceae/Sideroxydans	Sideroxydans lithotrophicus ES-1	nr	functional	none
FJ377593.1	227461194	unclassified sequences/environmental samples	uncultured microorganism	nr	inactivated	none
AL954747.1	30407130	Bacteria/Proteobacteria/Betaproteobacteria/Nitrosomonadales/Nitrosomonadaceae/Nitrosomonas	Nitrosomonas europaea ATCC 19718	nr	inactivated	none
ADGO01003284.1	285280935	unclassified sequences/metagenomes/ecological metagenomes	compost metagenome	env	inactivated	none
CP001998.1	293612874	Bacteria/Verrucomicrobia/Opitutae/Puniceicoccales/Puniceicoccaceae/Coraliomargarita	Coraliomargarita akajimensis DSM 45221	nr	inactivated	none
FJ377588.1	227461187	unclassified sequences/environmental samples	uncultured microorganism	nr	inactivated	none
ADDH01000072.1	283971135	Bacteria/Cyanobacteria/Oscillatoriales/Arthrospira	Arthrospira sp. PCC 8005	wgs	functional	none
CP001337.1	219541215	Bacteria/Chloroflexi/Chloroflexales/Chloroflexaceae/Chloroflexus	Chloroflexus aggregans DSM 9485	nr	inactivated	none
id	gi	taxonomy	organism	db	status_IntI	status_LexAbox	sequence
NZ_AAXY01000001.1	126664316	Bacteria/Proteobacteria/Gammaproteobacteria/Alteromonadales/Alteromonadaceae/Marinobacter	Marinobacter sp. ELB17	wgs	inactivated	functional	TAACTGTATGTTTGTACAGTAT
AACY023512862.1	130179055	unclassified sequences/metagenomes/ecological metagenomes	marine metagenome	env	inactivated	functional	TAGCTGTGTTTTTGTACAGTGG
AY038186.1	15822599	Bacteria/Proteobacteria/Gammaproteobacteria/Pseudomonadales/Pseudomonadaceae/Pseudomonas	Pseudomonas alcaligenes	nr	functional	none
CP000686.1	148566298	Bacteria/Chloroflexi/Chloroflexales/Chloroflexaceae/Roseiflexus	Roseiflexus sp. RS-1	nr	inactivated	none
AACY020303570.1	133416649	unclassified sequences/metagenomes/ecological metagenomes	marine metagenome	env	inactivated	none
NZ_AANZ01000002.1	87306787	Bacteria/Planctomycetes/Planctomycetacia/Planctomycetales/Planctomycetaceae/Blastopirellula	Blastopirellula marina DSM 3645	wgs	functional	none
ABSO01017576.1	197445228	unclassified sequences/metagenomes/ecological metagenomes	freshwater sediment metagenome	env	inactivated	none
ABSQ01029723.1	197554675	unclassified sequences/metagenomes/ecological metagenomes	freshwater sediment metagenome	env	inactivated	none
BABB01020066.1	162846131	unclassified sequences/metagenomes/organismal metagenomes	human gut metagenome	env	inactivated	none
ADDV01000059.1	289656259	Bacteria/Bacteroidetes/Bacteroidia/Bacteroidales/Prevotellaceae/Prevotella	Prevotella oris C735	wgs	inactivated	none
EF648213.1	157411394	Bacteria/Proteobacteria/Gammaproteobacteria/Pseudomonadales/Pseudomonadaceae/Pseudomonas	Pseudomonas stutzeri	nr	inactivated	none
NZ_ABVL01000007.1	196230664	Bacteria/Verrucomicrobia/Spartobacteria/Chthoniobacter	Chthoniobacter flavus Ellin428	wgs	inactivated	none
CP001108.1	194310671	Bacteria/Chlorobi/Chlorobia/Chlorobiales/Chlorobiaceae/Prosthecochloris	Prosthecochloris aestuarii DSM 271	nr	inactivated	none
CP000804.1	156231356	Bacteria/Chloroflexi/Chloroflexales/Chloroflexaceae/Roseiflexus	Roseiflexus castenholzii DSM 13941	nr	inactivated	none
FJ377614.1	227461226	unclassified sequences/environmental samples	uncultured microorganism	nr	inactivated	none
CT573071.1	91199943	Bacteria/Planctomycetes/Planctomycetacia/Planctomycetales/Candidatus Kuenenia	Candidatus Kuenenia stuttgartiensis	nr	functional	none
AACY020293043.1	133427176	unclassified sequences/metagenomes/ecological metagenomes	marine metagenome	env	inactivated	none
FJ377591.1	227461192	unclassified sequences/environmental samples	uncultured microorganism	nr	inactivated	none
CP000453.1	114225560	Bacteria/Proteobacteria/Gammaproteobacteria/Chromatiales/Ectothiorhodospiraceae/Alkalilimnicola	Alkalilimnicola ehrlichii MLHE-1	nr	functional	none
id	gi	taxonomy	organism	db	status_IntI	status_LexAbox	sequence
ABRW01000044.1	193884484	Bacteria/Proteobacteria/Gammaproteobacteria/Oceanospirillales/Alcanivoracaceae/Alcanivorax	Alcanivorax sp. DG881	wgs	inactivated	functional	ATACTGTCATTTTGAACAGTAA
AY129392.1	25986866	Bacteria/Proteobacteria/Gammaproteobacteria/Pseudomonadales/Pseudomonadaceae/Pseudomonas	Pseudomonas stutzeri	nr	functional	none
EU418619.1	171472290	Bacteria/Proteobacteria/Gammaproteobacteria/Pseudomonadales/Pseudomonadaceae/Pseudomonas	Pseudomonas stutzeri	nr	functional	none
ADDH01000071.1	283971136	Bacteria/Cyanobacteria/Oscillatoriales/Arthrospira	Arthrospira sp. PCC 8005	wgs	inactivated	none
ADJS01000227.1	292582430	Bacteria/Bacteroidetes/Bacteroidia/Bacteroidales/Bacteroidaceae/Bacteroides/environmental samples	uncultured Bacteroides sp.	wgs	inactivated	none
CP000680.1	145573243	Bacteria/Proteobacteria/Gammaproteobacteria/Pseudomonadales/Pseudomonadaceae/Pseudomonas	Pseudomonas mendocina ymp	nr	inactivated	none
FJ377599.1	227461204	unclassified sequences/environmental samples	uncultured microorganism	nr	inactivated	none
CP001848.1	283436255	Bacteria/Planctomycetes/Planctomycetacia/Planctomycetales/Planctomycetaceae/Pirellula	Pirellula staleyi DSM 6068	nr	inactivated	none
