# Supplementary material for: Prevalence of SOS-mediated control of integron integrase expression as an adaptive trait of chromosomal and mobile integrons
Source: Mob DNA. 2011 Apr 30;2:6. doi: 10.1186/1759-8753-2-6 (PMC3108266; doi:10.1186/1759-8753-2-6)
Supplement: Additional file 10 — Complete and fully annotated set of IntI homologs identified in this work in GenBank format. [file 1759-8753-2-6-S10.TXT]

LOCUS       FJ763641                1515 aa    DNA              BCT 01-JAN-1980
DEFINITION  Escherichia coli plasmid pYMG-8 complex class 1 integron, complete
            sequence.
ACCESSION   FJ763641
VERSION     FJ763641.1  GI:225730209
KEYWORDS    
SOURCE      Escherichia coli
  ORGANISM  Escherichia coli
            Bacteria; Proteobacteria; Gammaproteobacteria; Enterobacteriales;
            Enterobacteriaceae; Escherichia
FEATURES             Location/Qualifiers
     source          1..1515
                     /absolute_start="1"
                     /absolute_stop="1515"
                     /country="South Korea"
                     /db="nr"
                     /db_xref="taxon:562"
                     /mol_type="genomic DNA"
                     /note="clinical isolate"
                     /organism="Escherichia coli"
                     /plasmid="pYMG-8"
                     /status_IntI="functional"
                     /status_LexAbox="functional"
                     /strain="K983533"
                     /strand="-1"
                     /tag="FJ763641@1014"
     CDS             502..1515
                     /C-term="normal"
                     /N-term="normal"
                     /absolute_start="1"
                     /absolute_stop="1014"
                     /best_hit="EcoIntI1_ACJ63266 (e=0.0; 100%:1-337)"
                     /catalytic_site="predicted functional"
                     /frameshift="no"
                     /gene="intI"
                     /start="as annotated (verified by blast)"
                     /stop="as annotated (verified by blast)"
     protein_bind    complement(471..492)
                     /bound_moiety="LexA"
                     /distance_to_TLS="-31"
                     /function="binding of LexA repressor"
                     /gene="intI"
                     /method="in silico prediction; sequence information
                     content (threshold 0.95); gamma-proteobacteria version"
                     /score="13.97"
                     /sequence="TGACTGTTTTTTTGTACAGTCT"
ORIGIN
        1 CCGTGGGCGT GAGGTAGTGC CAGAGTGTAT ATCTCAGTTC CGCCCGCGAC GTAGAGTTCA
       61 TTGCCGAGTT CGGATGCCAA AGCGATAGCG TGCGACAGCG TTGAAACAAC TACGCAGCCA
      121 GTGGCGCGGT AGTTAGCTTG GCGTGAGATT ACCGATGTGT GACGGTTCGG TAGAGGCTTG
      181 CCGATAGACT CAAAGGTCTT TCGCCCCATG ACAACGACTT TTCCCTCAGT GAGTCTGCGA
      241 AAAATCTTCT GCTCACCCGG AATTTTCCAG GGGATATTAG GACCATTGCC GATAACCCGA
      301 TTGGCTCCCA TCGCAGCAAC GAGATAAATG CGTACTGATT CCGAGTTCAT ATGGCTAACT
      361 TTGTTTTAGG GCGACTGCCC TGCTGCGTAA CATCGTTGCT GCTCCATAAC ATCAAACATC
      421 GACCCACGGC GTAACGCGCT TGCTGCTTGC TGCTTGGATG CCCGAGGCAT AGACTGTACA
      481 AAAAAACAGT CATAACAAGC CATGAAAACC GCCACTGCGC CGTTACCACC GCTGCGTTCG
      541 GTCAAGGTTC TGGACCAGTT GCGTGAGCGC ATACGCTACT TGCATTACAG TTTACGAACC
      601 GAACAGGCTT ATGTCCACTG GGTTCGTGCC TTCATCCGTT TCCACGGTGT GCGTCACCCG
      661 GCAACCTTGG GCAGCAGCGA AGTCGAGGCA TTTCTGTCCT GGCTGGCGAA CGAGCGCAAG
      721 GTTTCGGTCT CCACGCATCG TCAGGCATTG GCGGCCTTGC TGTTCTTCTA CGGCAAGGTG
      781 CTGTGCACGG ATCTGCCCTG GCTTCAGGAG ATCGGAAGAC CTCGGCCGTC GCGGCGCTTG
      841 CCGGTGGTGC TGACCCCGGA TGAAGTGGTT CGCATCCTCG GTTTTCTGGA AGGCGAGCAT
      901 CGTTTGTTCG CCCAGCTTCT GTATGGAACG GGCATGCGGA TCAGTGAGGG TTTGCAACTG
      961 CGGGTCAAGG ATCTGGATTT CGATCACGGC ACGATCATCG TGCGGGAGGG CAAGGGCTCC
     1021 AAGGATCGGG CCTTGATGTT ACCCGAGAGC TTGGCACCCA GCCTGCGCGA GCAGCTGTCG
     1081 CGTGCACGGG CATGGTGGCT GAAGGACCAG GCCGAGGGCC GCAGCGGCGT TGCGCTTCCC
     1141 GACGCCCTTG AGCGGAAGTA TCCGCGCGCC GGGCATTCCT GGCCGTGGTT CTGGGTTTTT
     1201 GCGCAGCACA CGCATTCGAC CGATCCACGG AGCGGTGTCG TGCGTCGCCA TCACATGTAT
     1261 GACCAGACCT TTCAGCGCGC CTTCAAACGT GCCGTAGAAC AAGCAGGCAT CACGAAGCCC
     1321 GCCACACCGC ACACCCTCCG CCACTCGTTC GCGACGGCCT TGCTCCGCAG CGGTTACGAC
     1381 ATTCGAACCG TGCAGGATCT GCTCGGCCAT TCCGACGTCT CTACGACGAT GATTTACACG
     1441 CATGTGCTGA AAGTTGGCGG TGCCGGAGTG CGCTCACCGC TTGATGCGCT GCCGCCCCTC
     1501 ACTAGTGAGA GGTAG
//

LOCUS       DQ282246                1455 aa    DNA              ENV 01-JAN-1980
DEFINITION  Uncultured bacterium clone MONA-Int-E1 integron integrase gene,
            partial cds.
ACCESSION   DQ282246
VERSION     DQ282246.1  GI:89147427
KEYWORDS    ENV
SOURCE      uncultured bacterium
  ORGANISM  uncultured bacterium
            Bacteria; environmental samples
FEATURES             Location/Qualifiers
     source          967..1455
                     /absolute_start="1"
                     /absolute_stop="489"
                     /clone="MONA-Int-E1"
                     /country="Puerto Rico: Mona Island (42 miles from the
                     west coast of Puerto Rico)"
                     /db="nr"
                     /db_xref="taxon:77133"
                     /environmental_sample=""
                     /isolation_source="dry forest soil"
                     /mol_type="genomic DNA"
                     /organism="uncultured bacterium"
                     /status_IntI="inactivated"
                     /status_LexAbox="unknown"
                     /strand="1"
                     /tag="DQ282246@489"
     CDS             967..1455
                     /C-term="unavailable"
                     /N-term="unavailable"
                     /absolute_start="1"
                     /absolute_stop="489"
                     /best_hit="MflIntIA_YP_544521 (e=9.31803e-64;
                     48%:156-318)"
                     /catalytic_site="predicted non-functional:P67G [223-PRQ]"
                     /frameshift="no"
                     /gene="intI"
                     /start="unavailable"
                     /stop="unavailable"
ORIGIN
        1 NNNNNNNNNN NNNNNNNNNN NNNNNNNNNN NNNNNNNNNN NNNNNNNNNN NNNNNNNNNN
       61 NNNNNNNNNN NNNNNNNNNN NNNNNNNNNN NNNNNNNNNN NNNNNNNNNN NNNNNNNNNN
      121 NNNNNNNNNN NNNNNNNNNN NNNNNNNNNN NNNNNNNNNN NNNNNNNNNN NNNNNNNNNN
      181 NNNNNNNNNN NNNNNNNNNN NNNNNNNNNN NNNNNNNNNN NNNNNNNNNN NNNNNNNNNN
      241 NNNNNNNNNN NNNNNNNNNN NNNNNNNNNN NNNNNNNNNN NNNNNNNNNN NNNNNNNNNN
      301 NNNNNNNNNN NNNNNNNNNN NNNNNNNNNN NNNNNNNNNN NNNNNNNNNN NNNNNNNNNN
      361 NNNNNNNNNN NNNNNNNNNN NNNNNNNNNN NNNNNNNNNN NNNNNNNNNN NNNNNNNNNN
      421 NNNNNNNNNN NNNNNNNNNN NNNNNNNNNN NNNNNNNNNN NNNNNNNNNN NNNNNNNNNN
      481 NNNNNNNNNN NNNNNNNNNN NNNNNNNNNN NNNNNNNNNN NNNNNNNNNN NNNNNNNNNN
      541 NNNNNNNNNN NNNNNNNNNN NNNNNNNNNN NNNNNNNNNN NNNNNNNNNN NNNNNNNNNN
      601 NNNNNNNNNN NNNNNNNNNN NNNNNNNNNN NNNNNNNNNN NNNNNNNNNN NNNNNNNNNN
      661 NNNNNNNNNN NNNNNNNNNN NNNNNNNNNN NNNNNNNNNN NNNNNNNNNN NNNNNNNNNN
      721 NNNNNNNNNN NNNNNNNNNN NNNNNNNNNN NNNNNNNNNN NNNNNNNNNN NNNNNNNNNN
      781 NNNNNNNNNN NNNNNNNNNN NNNNNNNNNN NNNNNNNNNN NNNNNNNNNN NNNNNNNNNN
      841 NNNNNNNNNN NNNNNNNNNN NNNNNNNNNN NNNNNNNNNN NNNNNNNNNN NNNNNNNNNN
      901 NNNNNNNNNN NNNNNNNNNN NNNNNNNNNN NNNNNNNNNN NNNNNNNNNN NNNNNNNNNN
      961 NNNNNNCGGG TCAAGGATCT GGATTTTTCG CGACGCGAGA TCGTCATCCG CGAAGGAAAA
     1021 GGATTTCGCG ACCGCGTGAC GATGTTGCCG GCGCTGATTG CTCACGATCT TGAGCGTCAT
     1081 CTTGCGCACG TGCGTGCACT GCACGAACGC GATCTGCGGA ACGGCTATGG TCGCGTTTAC
     1141 CTGCCTTACG CATTGGCGCG GAAGTATGGA AACGCGGCCG CTCAATGGCC GTGGCAGTAT
     1201 GTTTTTCCGT CAGAGCATTT GTCACTCGAT CCGCGTGATC ACGTGGTGCG CCGGCATCAT
     1261 GCAGGGCCGG AGTCGGTTCA ACGCGCCCTC CGGGACGCCC TGCGACACGC CGGCATCGCG
     1321 AAGCATGCAA CCCCGCACAC GTTGAGACAC TCGTTCGCGA CGCATCTTCT GGACGATGGC
     1381 TACGACATCC GCACCGTTCA GGAACTGCTC GGGCACAAAG ACGTTTCGAC GACCATGATC
     1441 TATACGCATG TGCTG
//

LOCUS       EU588392                1515 aa    DNA              BCT 01-JAN-1980
DEFINITION  Pseudomonas aeruginosa strain B3 plasmid In786 class I integron,
            partial sequence.
ACCESSION   EU588392
VERSION     EU588392.2  GI:194245456
KEYWORDS    
SOURCE      Pseudomonas aeruginosa
  ORGANISM  Pseudomonas aeruginosa
            Bacteria; Proteobacteria; Gammaproteobacteria; Pseudomonadales;
            Pseudomonadaceae; Pseudomonas
FEATURES             Location/Qualifiers
     source          1..1515
                     /absolute_start="67"
                     /absolute_stop="1581"
                     /db="nr"
                     /db_xref="taxon:287"
                     /mol_type="genomic DNA"
                     /organism="Pseudomonas aeruginosa"
                     /plasmid="In786"
                     /status_IntI="functional"
                     /status_LexAbox="functional"
                     /strain="B3"
                     /strand="-1"
                     /tag="EU588392@1080"
     CDS             502..1515
                     /C-term="normal"
                     /N-term="normal"
                     /absolute_start="67"
                     /absolute_stop="1080"
                     /best_hit="EcoIntI1_ACJ63266 (e=0.0; 100%:1-337)"
                     /catalytic_site="predicted functional"
                     /frameshift="no"
                     /gene="intI"
                     /start="as annotated (verified by blast)"
                     /stop="as annotated (verified by blast)"
     protein_bind    complement(471..492)
                     /bound_moiety="LexA"
                     /distance_to_TLS="-31"
                     /function="binding of LexA repressor"
                     /gene="intI"
                     /method="in silico prediction; sequence information
                     content (threshold 0.95); gamma-proteobacteria version"
                     /score="13.97"
                     /sequence="TGACTGTTTTTTTGTACAGTCT"
ORIGIN
        1 CCCAAGCCTT TGCCCAGTTG TGATGCATTC GCCAGTGACT GGTCTATTCC GCGTACTCCT
       61 GGATCGGTTT CTTCTTCCCA CCATCCGTCC CCGCTTCCAA GAGCAACGTA CGACTGGGCA
      121 TACCCAATCG GCTCTCCATT CAGCATTGCA ATGTATGGAG TGACGGACTC TTGCGCTAAA
      181 ACGCTTGGCA AGTACTGTTC CTGTACGTCA GCAAGTGTCG GGCGTGCTTC TTCTCCGCCC
      241 CACCACTCGA CGATATGAGA TCGATTTAGC CACTCATAGA GCATCGCAAG GTCATGCTCA
      301 GTCATGAGGC GCAGTGTGAC GGAATCGTTG CTGTTGGTCA CGATGCTGTA CTTTGTGATG
      361 CCTAACTTTG TTTTAGGGCG ACTGCCCTGC TGCGTAACAT CGTTGCTGCT CCATAACATC
      421 AAACATCGAC CCACGGCGTA ACGCGCTTGC TGCTTGGATG CCCGAGGCAT AGACTGTACA
      481 AAAAAACAGT CATAACAAGC CATGAAAACC GCCACTGCGC CGTTACCACC GCTGCGTTCG
      541 GTCAAGGTTC TGGACCAGTT GCGTGAGCGC ATACGCTACT TGCATTACAG TTTACGAACC
      601 GAACAGGCTT ATGTCCACTG GGTTCGTGCC TTCATCCGTT TCCACGGTGT GCGTCACCCG
      661 GCAACCTTGG GCAGCAGCGA AGTCGAGGCA TTTCTGTCCT GGCTGGCGAA CGAGCGCAAG
      721 GTTTCGGTCT CCACGCATCG TCAGGCATTG GCGGCCTTGC TGTTCTTCTA CGGCAAGGTG
      781 CTGTGCACGG ATCTGCCCTG GCTTCAGGAG ATCGGAAGAC CTCGGCCGTC GCGGCGCTTG
      841 CCGGTGGTGC TGACCCCGGA TGAAGTGGTT CGCATCCTCG GTTTTCTGGA AGGCGAGCAT
      901 CGTTTGTTCG CCCAGCTTCT GTATGGAACG GGCATGCGGA TCAGTGAGGG TTTGCAACTG
      961 CGGGTCAAGG ATCTGGATTT CGATCACGGC ACGATCATCG TGCGGGAGGG CAAGGGCTCC
     1021 AAGGATCGGG CCTTGATGTT ACCCGAGAGC TTGGCACCCA GCCTGCGCGA GCAGCTGTCG
     1081 CGTGCACGGG CATGGTGGCT GAAGGACCAG GCCGAGGGCC GCAGCGGCGT TGCGCTTCCC
     1141 GACGCCCTTG AGCGGAAGTA TCCGCGCGCC GGGCATTCCT GGCCGTGGTT CTGGGTTTTT
     1201 GCGCAGCACA CGCATTCGAC CGATCCACGG AGCGGTGTCG TGCGTCGCCA TCACATGTAT
     1261 GACCAGACCT TTCAGCGCGC CTTCAAACGT GCCGTAGAAC AAGCAGGCAT CACGAAGCCC
     1321 GCCACACCGC ACACCCTCCG CCACTCGTTC GCGACGGCCT TGCTCCGCAG CGGTTACGAC
     1381 ATTCGAACCG TGCAGGATCT GCTCGGCCAT TCCGACGTCT CTACGACGAT GATTTACACG
     1441 CATGTGCTGA AAGTTGGCGG TGCCGGAGTG CGCTCACCGC TTGATGCGCT GCCGCCCCTC
     1501 ACTAGTGAGA GGTAG
//

LOCUS       CP001101                1728 aa    DNA              BCT 01-JAN-1980
DEFINITION  Chlorobium phaeobacteroides BS1, complete genome.
ACCESSION   CP001101
VERSION     CP001101.1  GI:189494441
KEYWORDS    
SOURCE      Chlorobium phaeobacteroides BS1
  ORGANISM  Chlorobium phaeobacteroides BS1
            Bacteria; Chlorobi; Chlorobia; Chlorobiales; Chlorobiaceae;
            Chlorobium/Pelodictyon group; Chlorobium
FEATURES             Location/Qualifiers
     source          1..1728
                     /absolute_start="1228110"
                     /absolute_stop="1229837"
                     /db="nr"
                     /db_xref="taxon:331678"
                     /mol_type="genomic DNA"
                     /organism="Chlorobium phaeobacteroides BS1"
                     /status_IntI="functional"
                     /status_LexAbox="none"
                     /strain="BS1"
                     /strand="-1"
                     /tag="CP001101@1229336"
     CDS             502..1728
                     /C-term="normal"
                     /N-term="normal"
                     /absolute_start="1228110"
                     /absolute_stop="1229336"
                     /best_hit="LarIntIA_ZP_01875085 (e=1.55608e-114;
                     97%:4-411)"
                     /catalytic_site="predicted functional despite minor
                     mutations: L290M [295-LIVM]"
                     /frameshift="no"
                     /gene="intI"
                     /start="as annotated (verified by blast)"
                     /stop="as annotated (verified by blast)"
ORIGIN
        1 GTCGAGTTCA ATAAATGTGG GGTCGGTGAA GATAAAGTTC AATGATTCAA TTTTCTTCAG
       61 TTCAGCCTTC AATGCTTCAA AGCCGTAAAT AGAGAAGATA CCAGCAGCAA CTTGAAGTTT
      121 GCTTTCCTTG CCTATATTAT TCTTAAAATC GTCACCGACT TTATCTGTTT TATTATTGAA
      181 GCTCTGTATC ATTGCATTCC TTCAAAAATT TCTTCCTCAG TCTTTTTCTT AGCCCGCCAT
      241 GGACGGCGGG CGTTCTTGGG GCGCGGTCTT TATATCCATT TCTGTATATT TGTATCATAT
      301 TTTCTCTATT TTGAGAAATT TTGTCCGTAT AACATTATTT ATTATCTGCA CTACGTATTC
      361 CTCTTGATTT TCATCAAAAT TTACTAATAT TTTGCTTTGA TCACCAACAA ATATCTGGAT
      421 TTGTCGGCCA GAATAGCATA TTTTAATGCT TATTCGCATG CTTATGCGGC ATACGTATAA
      481 TTATACTCAA CTGTTATTTT CATGAATTTT CGAGACTTTC TCCTGCAAAA ACAACATATC
      541 CCGGAGAAGA AAGTCCCGTA TTATCTTCGA TGGGTGTCGC AGTATCAAAA ATTCTGCCGC
      601 CATAACCCGG ATCAGGGAAT CCCCCCTGAA TCGGTAACTT TATTCCTTTC AGAGTTGGCA
      661 AAAAGCCATG AAGACTGGCA GGTTTTGCAG GCAAGAGATG CGGTAAGGCT GTATCTGTAT
      721 TTTTCCGACA CCTCTCTTAG CATTAACCGT ACAGTGCCGT CATGCGATCA TGAATGGACC
      781 GAGATCGACG AAAGAATGAC ACATGCTCTC CGTCTTCGCC ACCGCTCATA TCGGACAGAA
      841 CAAAGCTATA AAGCTTGGGT CAGACGTTTT GGCGCGTTTC TTGAACATAA GTCACCTCAA
      901 GCTGTTGAAC AGTCCGATCT TCAACGATTT CTCAGCAGCC TTGCGGTCGA GAGAAGAGTT
      961 TCGGCTTCTA CCCAGAATCA GGCGTTTAAT GCGCTTCTTT TTCTTTTCCG TCATGTTCTC
     1021 GACAAAAAGG TTTCTGGAAT GGAAGCAACT GTTCGTTCGA ACAGACCAAG AAAATTACCG
     1081 GTTGTCCTTT CGCGGGAAGA GGTTCGAAGC ATTCTTGAGA TCATGAATGA AGTCACCTGG
     1141 TTGATGGCCT CATTGATTTA TGGAGGAGGA CTTCGCATTG ATGAATGTCT GAAACTGAGA
     1201 ATCAAGGATA TCGATTTCGA CAGAGGATTC CTGACCGTGA GAAGCGGCAA GGGTAACAAG
     1261 GACCGTCAGA CGCTTTTTCC GAAAAATCTT GCAGAACCAT TGCGAAATCA TCTATCTGAA
     1321 ATCAGGAACA TTCACGAAGA GGACAGACGC AACGGTATCG AGGGTGTTTC GATGCCCGGG
     1381 GCCCTTGCAT ACAAATATCC CAATGCCGGA AAAGAATGGG GCTGGTTCTG GGTGTTCCCT
     1441 TCGGCGAACT TGTCGGCCGA TCCAGTAACG AACACCATAA GACGCCACCA CATGTACCCG
     1501 ACGACAGTGC AAAAGGCGTT TAAACAGGCT CGTGAGAAAG CCGGAGTTGT CAAACAGGCA
     1561 TCTGTGCACA CGCTCAGACA CAGCTTTGCG ACGCATTTGC TGGAAGCTGG CTATGATATC
     1621 CGAACCGTGC AGGAATTACT TGGCCATGCC AATCTGCAAA CAACGATGAT CTACACGCAC
     1681 GTGGCAAAAA AAAATATGCT GGGTGTCGTC AGTCCTCTGG ATATGTAA
//

LOCUS       CP000021                1545 aa    DNA              BCT 01-JAN-1980
DEFINITION  Vibrio fischeri ES114 chromosome II, complete sequence.
ACCESSION   CP000021
VERSION     CP000021.2  GI:171902372
KEYWORDS    
SOURCE      Vibrio fischeri ES114
  ORGANISM  Vibrio fischeri ES114
            Bacteria; Proteobacteria; Gammaproteobacteria; Vibrionales;
            Vibrionaceae; Aliivibrio
FEATURES             Location/Qualifiers
     source          1..1545
                     /absolute_start="734457"
                     /absolute_stop="736001"
                     /chromosome="II"
                     /db="nr"
                     /db_xref="taxon:312309"
                     /mol_type="genomic DNA"
                     /organism="Vibrio fischeri ES114"
                     /status_IntI="inactivated"
                     /status_LexAbox="functional"
                     /strain="ES114"
                     /strand="1"
                     /tag="CP000021@736001"
     CDS             502..1545
                     /C-term="normal"
                     /N-term="normal"
                     /absolute_start="734958"
                     /absolute_stop="736001"
                     /best_hit="VfiIntIA_AAK02079 (e=0.0; 97%:10-341)"
                     /catalytic_site="predicted functional"
                     /frameshift="no"
                     /gene="intI"
                     /start="blast - alternative at 433; 403"
                     /stop="early in-frame"
     protein_bind    complement(440..461)
                     /bound_moiety="LexA"
                     /distance_to_TLS="-62"
                     /function="binding of LexA repressor"
                     /gene="intI"
                     /method="in silico prediction; sequence information
                     content (threshold 0.95); gamma-proteobacteria version"
                     /score="11.04"
                     /sequence="GAATTGTCTATTTAATCAGTTA"
ORIGIN
        1 CCAGAGCCTC TGGTTTCCTC TGATAGCCAT AACAACTCTA ATACACAGTA ACTCCAAACC
       61 ACGCTAGCTT GAATCCCACC AATTATTTCG TTCTCATCAT TTCGAGCAAA AAGAGCAAAC
      121 CTAAAACCGG CATCAAACGA ATCATCATTT GGAAGAAATT TTTCGTTAAA AGCAGAGATA
      181 CCATCGCTTA TTCTTTTAAG ATCAGCATCC AAAGGCGACG TTGCTAATTC TATTTTCAAA
      241 ATTTACTCCA TATTAAACTT AAAAAGTTAT AACATTTAAT TATACCCACC ACATTCGTAA
      301 TCTCTACTGA ATATATTTCT GTACGTATAA ACTCAACATT CTATTTCAAA ACCAATAACC
      361 TAGCACCTAA AACCACTGAA ACTTCAAAAG AATTATACGT AATTGGTTCG TATATCTCAC
      421 TTTTAGCCTT ACATGCATGT AACTGATTAA ATAGACAATT CCATCAAAAT TTAATCAAAC
      481 CTCCAAATAT ACGAACCCAA ATTGAAACTC TAGTGAGGTG ACTTACACTC AATACACCAT
      541 TAACAACCAC GAACAAAGCA AATGGATATC CCATTAGATC TTAAACCAGA TTCACAACGC
      601 TTCACCGATC AACTTCGAAT TTTCATTCGA ACACGTGCGC TAGCCTATAA TACAGAGAAA
      661 CAATACATAT ATTGGATAAG TTGCTTTATT CGTCATAACA ACTACACATC AAAAGACGAA
      721 ATTAACGCCT TTGATATACC AGCCTACCTT GAGCACTTAG TCGTAAAACA GAACGTATCG
      781 CCAAATACCC AAAAAACCGC GTTAAACGCA CTCATATTTT TATGTCGCGA ATACCTACAA
      841 CAATCAGTCG ATAACCTTGA ATTTAAACGT TCTAAAAAAG CCACTAAATT GCCAACTGTA
      901 TTTACTCATG GTGAAGCCAT CTCCGTTATA AATGAACTTA ACCACCCCAC TAAGCTGATT
      961 GCACAACTTA TGTATGGGAG CGGTTTACGA ATAAACGAAG CATTAAGGCT AAGAGTAGAT
     1021 GACATCGATC TTATCCATAA AACCATCACC ATAAGAAATG GGAAAGGTAA TAAAGACAGG
     1081 ACTACTGTAC TACCCGAGAG CATCATTCCA GAGCTTAAAA CGCAACTCGA GTTTGTAAAA
     1141 CAACAACATA AAATGGATGC AATAAACGGG GATGATGAAG TTTATCTACC TAATGCCATT
     1201 GCAAAAAAAT ACCCTCACAG AGCAAAAAGT TATGGTTGGC AATATGTGTT TCCTTCAAAA
     1261 CAGATCAGCA AAGATCCACG TTCAGGTCAG CATCGTCGAC ACCACATGTT AGATAGAAGC
     1321 GTTCAAAAAC AAGTAACCAA TGCAATAAAA AAACTTGAGA TAGATAAGAA AGCCAGCAGC
     1381 CACACATTTA GGCATAGCTT TGCGACACGA ATTTTAGAAC GGGGTGGAGA TCTAAGGACA
     1441 ATACAAGAAT TATTGGGTCA TTCTGATATC AAAACGACCC AAATTTATAC TCACGTAATA
     1501 GGCTTACACT TCTCAGGAAC GAAAAGCCCA TTAGACTTTG ATTAA
//

LOCUS       AJ511268                 731 aa    DNA              BCT 01-JAN-1980
DEFINITION  Pseudomonas aeruginosa partial type 1 integron In182.
ACCESSION   AJ511268
VERSION     AJ511268.1  GI:30141364
KEYWORDS    aac(3)-Ic gene; aminoglycoside acetyltransferase; blaVIM-2 gene;
            cmlA7 gene; CMLA7 protein; DNA integrase; integron; intI1 gene;
            qacEdelta1 gene; QacEdelta1 multidrug exporter; VIM-2
            metallo-beta-lactamase
SOURCE      Pseudomonas aeruginosa
  ORGANISM  Pseudomonas aeruginosa
            Bacteria; Proteobacteria; Gammaproteobacteria; Pseudomonadales;
            Pseudomonadaceae; Pseudomonas
FEATURES             Location/Qualifiers
     source          1..731
                     /absolute_start="1"
                     /absolute_stop="731"
                     /country="Italy:Lombardia"
                     /db="nr"
                     /db_xref="taxon:287"
                     /isolate="VA-182/00"
                     /isolation_source="bronchial washing"
                     /mol_type="genomic DNA"
                     /organism="Pseudomonas aeruginosa"
                     /status_IntI="unknown"
                     /status_LexAbox="functional"
                     /strand="-1"
                     /tag="AJ511268@230"
     CDS             502..731
                     /C-term="unavailable"
                     /N-term="normal"
                     /absolute_start="1"
                     /absolute_stop="230"
                     /best_hit="EcoIntI1_ACJ63266 (e=9.12849e-42; 22%:1-76)"
                     /catalytic_site="predicted functional"
                     /frameshift="no"
                     /gene="intI"
                     /start="as annotated (verified by blast)"
                     /stop="unavailable"
     protein_bind    complement(471..492)
                     /bound_moiety="LexA"
                     /distance_to_TLS="-31"
                     /function="binding of LexA repressor"
                     /gene="intI"
                     /method="in silico prediction; sequence information
                     content (threshold 0.95); gamma-proteobacteria version"
                     /score="13.97"
                     /sequence="TGACTGTTTTTTTGTACAGTCT"
ORIGIN
        1 GAGACTGCAC GCGTTACAGG AAGTCCAATT TGCTTCTCAA TCTCCGCGAG AAGTGCCGCT
       61 GTGTTTTTCG CACCCCACGC TGTATCAATC AAAAGCAACT CATCACCATC ACGGACAATG
      121 AGACCATTGG ACGGGTAGAC TGCGCCATCA AACGACTGCG TTGCGATATG CGACCAAACA
      181 CCATCGGCAA TCTGGTAAAG CCGGACCTCC CCGACCGGAA TTTCGCTGAC TGTCGGATAC
      241 TCACCGCTAG AATCTACGGA AAAAGCGAGC GGACTCGCAA TAGCCATGAT AGACGCGGTC
      301 AAATAGACCA ATAACTTACT CAAAAGTTTG AACATCAAAA CTCCATGGGG GTGAGTGCGG
      361 CATAACTTTG TTTTAGGGCG ACTGCCCTGC TGCGTAACAT CGTTGCTGCT CCATAACATC
      421 AAACATCGAC CCACGGCGTA ACGCGCTTGC TGCTTGGATG CCCGAGGCAT AGACTGTACA
      481 AAAAAACAGT CATAACAAGC CATGAAAACC GCCACTGCGC CGTTACCACC GCTGCGTTCG
      541 GTCAAGGTTC TGGACCAGTT GCGTGAGCGC ATACGCTACT TGCATTACAG CTTACCAACC
      601 GAACAGGCTT ATGTCCACTG GGTTCGTGCC TTCATCCGTT TCCACGGTGT GCGTCACCCG
      661 GCAACCTTGG GCAGCAGCGA AGTCGAGGCA TTTCTGTCCT GGCTGGCGAA CGAGCGCAAG
      721 GTTTCGGTCT C
//

LOCUS       CP000388                1530 aa    DNA              BCT 01-JAN-1980
DEFINITION  Pseudoalteromonas atlantica T6c, complete genome.
ACCESSION   CP000388
VERSION     CP000388.1  GI:109698613
KEYWORDS    
SOURCE      Pseudoalteromonas atlantica T6c
  ORGANISM  Pseudoalteromonas atlantica T6c
            Bacteria; Proteobacteria; Gammaproteobacteria; Alteromonadales;
            Pseudoalteromonadaceae; Pseudoalteromonas
FEATURES             Location/Qualifiers
     source          1..1530
                     /absolute_start="2231944"
                     /absolute_stop="2233471"
                     /db="nr"
                     /db_xref="taxon:342610"
                     /mol_type="genomic DNA"
                     /organism="Pseudoalteromonas atlantica T6c"
                     /status_IntI="inactivated"
                     /status_LexAbox="functional"
                     /strain="T6c"
                     /strand="-1"
                     /tag="CP000388@2232970"
     CDS             502..1530
                     /C-term="normal"
                     /N-term="normal"
                     /absolute_start="2231944"
                     /absolute_stop="2232970"
                     /best_hit="VsaIntIHS_CAC35342 (e=1.57584e-108;
                     99%:2-320)"
                     /catalytic_site="predicted non-functional:K156E
                     [160-K]; P207K [211-PRQ] / minor mutations: Y206F
                     [210-YFWH]"
                     /frameshift="2232130 (2n)"
                     /gene="intI"
                     /start="blast - alternative at 490; 514; 367; 358"
                     /stop="blast"
     protein_bind    complement(450..471)
                     /bound_moiety="LexA"
                     /distance_to_TLS="-52"
                     /function="binding of LexA repressor"
                     /gene="intI"
                     /method="in silico prediction; sequence information
                     content (threshold 0.95); gamma-proteobacteria version"
                     /score="20.50"
                     /sequence="TAACTGTATACCTGTACAGTAT"
ORIGIN
        1 GTACAAGTAG CGATTTTTTA AGCTCACTTA TTTCATTGTC TTTATCTGAC ATTAATTCTT
       61 TAAAATCTGC AATTTCAATT TTCGCATCAG CAAGTGCATC GATTAATTCT GCTAATTGAA
      121 ATTTCATCTC AGCAGCCTCT AAAGAAGCAC CACTATCTTT GATTATTTTT GCAATATCTG
      181 ATGCGGCTTT TATTCCTGAC AAAGCACCTG TGATAGCTGC GATTTCCATT GCGACTCCTT
      241 GGTATTAATG CATAACAATA TTAATAGCCG GAAAGGTTCC GTGATTGGAT CCGCGTATTA
      301 AACACGGAAC TTTTCCGCCT TTCACCATCT GTCCTTTTTA GCATACACGG CAACTTATTG
      361 TACAGGTTGA ACTTTTCCGG TTATGGGCTT CTCACCTGTG GAAACACGGA AAAATTCCTA
      421 AATCTTGCTG TTATACGGAT TATTCACCAA TACTGTACAG GTATACAGTT ATTTGAAGAG
      481 AGTTATCTTA TGCCTAAATC GATGTTCTTG AATATGATAA AGGATGAAAT GTACCAATTA
      541 CGTTATTCAA AGCGCACTAT TGAAGCTTAT CTTAAGTGGA TCAGTAGCTA TATTCATTTT
      601 CATCAGAAAA AACACCCTAA TTTAATGCAT GATAAAGAGG TAGAAGCCTT CCTTTCACAT
      661 TTAGTTTTAG AGTTAGATGT GGCTGCATCA ACCCAAAAAT CAGCATTAAA TGCCTTGGTA
      721 TTTCTATATC GCGATATAAT TCGTCAACCG TTAAATTTTA AACTTAATTT TATTAAAAGT
      781 ACTCGCCAGC AAAAACTGCC AATCGTTCTC ACTACTGATG AAGTGAGGAA TTTACTTGCA
      841 GTTGTAAGTG CTCAACAGAA ACTTGCGGTA TCAATTTTAT ATGCAAATGG CTTGCGTTTA
      901 ATGGAATGTG TGAGATTGAG AGTCCAAGAT ATAGATTTTG ATTTCAAATC CGTACGGGTT
      961 TGGAATGGTG AAGGTGGTAA ACATCGAATT GTTACATTAG CCGATGAGCT TATACCTAGT
     1021 TTGCAACAAC AGATCACTGT CGTAAGACAA TATCTGGATG CAGACTTGTT AAACCCAGAA
     1081 TACGATGGCG TTTATCTACC TCATCGTCTA AGGCTTAAGT TTAAGAACGC CAATCGCTCG
     1141 TTACCATGGC AATATGTGTT TGCTTCGCGT CAACTATCGA CAGATCCTGA AGACCAATCA
     1201 TTAAGGCGTC ATCATATTGA TGGGTCTACG GTGCAAAAAG TAATACGACA TGCCGCTAAA
     1261 AAAGCCAATA TCCCTAAAAT CGTTACCCCG CACACGCTTC GCCACTCATT TAAAAAATGC
     1321 GTCCTTGCAT TTTTCCCTAC GNNGGCCATC CTTCGGATGT TCAAATTTAA TTCCAGACAA
     1381 ATTTGTGCGA CCCATCTTTT ACAATCAGGC GCTGATATTC GCACTGTGCA AGACCAGCTA
     1441 GGCCACAGTG ATTTACGCAC TACGCAAATA TACACCCACA TTTTACAGCG CGGCGGTAAC
     1501 TCTGTGGTTA GCCCTTTATC AAGGCTATGA
//

LOCUS       CP000388                1359 aa    DNA              BCT 01-JAN-1980
DEFINITION  Pseudoalteromonas atlantica T6c, complete genome.
ACCESSION   CP000388
VERSION     CP000388.1  GI:109698613
KEYWORDS    
SOURCE      Pseudoalteromonas atlantica T6c
  ORGANISM  Pseudoalteromonas atlantica T6c
            Bacteria; Proteobacteria; Gammaproteobacteria; Alteromonadales;
            Pseudoalteromonadaceae; Pseudoalteromonas
FEATURES             Location/Qualifiers
     source          1..1359
                     /absolute_start="1664609"
                     /absolute_stop="1665964"
                     /db="nr"
                     /db_xref="taxon:342610"
                     /mol_type="genomic DNA"
                     /organism="Pseudoalteromonas atlantica T6c"
                     /status_IntI="inactivated"
                     /status_LexAbox="functional"
                     /strain="T6c"
                     /strand="-1"
                     /tag="CP000388@1665463"
     CDS             502..1359
                     /C-term="normal"
                     /N-term="normal"
                     /absolute_start="1664609"
                     /absolute_stop="1665463"
                     /best_hit="VsaIntIHS_CAC35342 (e=9.0583e-62; 91%:2-294)"
                     /catalytic_site="predicted non-functional:R...-
                     [135-R]; K184R [209-K]; Y185P [210-YFWH]; P186L
                     [211-PRQ]; R213G [239-RKH]; H214X [240-HKR]; H215S
                     [241-HKR]; H267F [293-HW]; Y276C [302-Y] / minor
                     mutations: L177M [202-LIVM]"
                     /frameshift="1665123 (1n); 1664819 (2n)"
                     /gene="intI"
                     /start="blast - alternative at 493"
                     /stop="early in-frame"
     protein_bind    206..227
                     /bound_moiety="LexA"
                     /distance_to_TLS="-296"
                     /function="binding of LexA repressor"
                     /gene="intI"
                     /method="in silico prediction; sequence information
                     content (threshold 0.95); gamma-proteobacteria version"
                     /score="26.87"
                     /sequence="ATACTGTTTATTTATACAGTAA"
     protein_bind    469..490
                     /bound_moiety="LexA"
                     /distance_to_TLS="-33"
                     /function="binding of LexA repressor"
                     /gene="intI"
                     /method="in silico prediction; sequence information
                     content (threshold 0.95); gamma-proteobacteria version"
                     /score="12.77"
                     /sequence="TAACTGCATATTTATACAAGTA"
ORIGIN
        1 ACCTTAGTCG TTTTGGCTGC GAAGATTGGG AAATTCGCAA AAATGGTACT TGAGAGGGAG
       61 TTCATTACCT TAAGCTTAGT TAGAGGTCTG TATGGAAATT AACGCGTATT TCAACAGCCT
      121 CATAACTAAG CTTAAGGGTT GAAGAACAGT ATAGTCCCGT CAAGTCTCCT TGCTAGATTT
      181 TATTGTCCTT AAAACAGCGT CAAATATACT GTTTATTTAT ACAGTAAAAT GTTCTATATG
      241 GACTATAATA TCTAGGTTTA CCTCTTCCCA ATTCCAAGAG AACAATTTAA TAAGGCGCAA
      301 CTTGCGCGTT TTTCTACCGA GCTACCGCTC GTTTTTATCA ATACTGCCAT GATTATCAAG
      361 TTTATAAAAG TCACCGCAGG CGATGGCTGC AAGTTAATAA AGCGAGTTAA TTTTACGACG
      421 CAAACGCGCG ATTGGGTCGT TTGCTTGAAT ATGGGGGAAA GGCTGCTTTA ACTGCATATT
      481 TATACAAGTA AAGTGAAGGT CATGAAAACA AAGTCTCCCT TCCTAAATCA CATTACTGAG
      541 TTCATATTGC TAAGACAGTA TTCTCCAAGG ACTGTGTCAC CTTATTTGAA GTGGATCTCT
      601 ACTTTTATTA TCTTTCACGG GAAACGTCAC CCTCCATCAA TGGGAGATAA TGGAGTGGAA
      661 CAATACCTTG AACATTTGGC GCTGAATGCC AATGTGTCAC CGCGCACTCA AGCTACTGCA
      721 TTAAATTTAC TATCGTTTCT TTATAAGCAC ATTATCAAGA ATGAGCTGTC TCTTAATTTG
      781 AATTTTGCCA GAAGTAAACG CCAACCCAAA CTGCCCATTG TTATGACGCA GGATGAAGTG
      841 ANAGCTGTGC AACTTCGCGT GCAAGATATC GACTTCGATT ATAAGTGTTT AAGGGCCTAC
      901 AATGGTAAAG GCAAAAAACA CCGAGTCGTT ACTTTGGCAA CGGAGCTTAT TCCATTACTT
      961 AGAAATCAAA TAGTGCAGGT TGATGAACAC CTGAGACTTG ATATTCAGAA TGAGCAATAC
     1021 GCCGGCGTTT GGATGCCTCA TGCGCTAGCC AAACGTCCCC TTCAGCGAAT AAGTCGCTCC
     1081 CGTGGCAGGT CTTGTTTCCC TCTCATAAAC TTAGCGCAGA TCCAGAAACA GGTGAGATAA
     1141 GAAGGCNNAT CATTTTCATC CTTCTTGCGT TCGCAACCGG TCAAACAAGC TGTATTGGTG
     1201 TCGGGGTTAA CTAAACCGAT CACGCCTCAT ACTTTGAGGC ACTCATTGGC AACCCATTTA
     1261 CCACAATCTG GCGCAGATAT CCGAACGGTT CAGGTCAAGC CTGCTTTCTC ACCTAAGCAA
     1321 TTTTCTGATG TTTGCTCTTC CCCCAGTTTT GTTTTTTAA
//

LOCUS       AM040449                1460 aa    DNA              BCT 01-JAN-1980
DEFINITION  Klebsiella pneumoniae partial integron InK13.
ACCESSION   AM040449
VERSION     AM040449.1  GI:68262569
KEYWORDS    aac (6') - Ib gene; aminoglycoside N(6')-acetyltransferase Ib;
            beta-lactamase CTX-M-2 precursor; beta-lactamase OXA-2 precursor;
            bla ctx-m-2 gene; dihydropteroate synthase type I;
            integrase/recombinase; intI1 gene; ORFD; oxa-2 gene; QacE;
            qacEdelta1 gene; sul1 gene
SOURCE      Klebsiella pneumoniae
  ORGANISM  Klebsiella pneumoniae
            Bacteria; Proteobacteria; Gammaproteobacteria; Enterobacteriales;
            Enterobacteriaceae; Klebsiella
FEATURES             Location/Qualifiers
     source          1..1460
                     /absolute_start="1"
                     /absolute_stop="1460"
                     /db="nr"
                     /db_xref="taxon:573"
                     /mol_type="genomic DNA"
                     /organism="Klebsiella pneumoniae"
                     /status_IntI="unknown"
                     /status_LexAbox="functional"
                     /strand="-1"
                     /tag="AM040449@959"
     CDS             502..1460
                     /C-term="unavailable"
                     /N-term="normal"
                     /absolute_start="1"
                     /absolute_stop="959"
                     /best_hit="EcoIntI1_ACJ63266 (e=1.1073e-178; 94%:1-319)"
                     /catalytic_site="predicted functional"
                     /frameshift="no"
                     /gene="intI"
                     /start="as annotated (verified by blast)"
                     /stop="unavailable"
     protein_bind    complement(471..492)
                     /bound_moiety="LexA"
                     /distance_to_TLS="-31"
                     /function="binding of LexA repressor"
                     /gene="intI"
                     /method="in silico prediction; sequence information
                     content (threshold 0.95); gamma-proteobacteria version"
                     /score="13.97"
                     /sequence="TGACTGTTTTTTTGTACAGTCT"
ORIGIN
        1 CCAGCTTGGT TCCCAAGCCT TTGCCCAGTT GTGATGCATT CGCCAGTAAC TGGTCTATTC
       61 CGCGTACTCC TGGATCGGTT TCTTCTTCCC ACCATCCGTC CCCGCTTCCA AGAGCAACGT
      121 ACGACTGGGC ATACCCAATC GGCTCTCCAT TCAGCATTGC AATGTATGGA GTGACGGACT
      181 CTTGCGCTAA AACGCTTGGC AAGTACTGTT CCTGTACGTC AGCAAGTGTC GGGCGTGCTT
      241 CTTCTCCGCC CCACCACTCG ACGATATGAG ATCGATTTAG CCACTCATAG AGCATCGCAA
      301 GGTCATGCTC AGTCATGAGG CGCAGTGTGA CGGAATCGTT GCTGTTGGTC ACGATGCTGT
      361 ACTTTGTGAT GCCTAACTTT GTTTTACTGC TGCGTAACAT CGTTGCTGCT CCATAACATC
      421 AAACATCGAC CCACGGCGTA ACGCGCTTGC TGCTTGGATG CCCGAGGCAT AGACTGTACA
      481 AAAAAACAGT CATAACAAGC CATGAAAACC GCCACTGCGC CGTTACCACC GCTGCGTTCG
      541 GTCAAGGTTC TGGACCAGTT GCGTGAGCGC ATACGCTACT TGCATTACAG TTTACGAACC
      601 GAACAGGCTT ATGTCAACTG GGTTCGTGCC TTCATCCGTT TCCACGGTGT GCGTCACCCG
      661 GCAACCTTGG GCAGCAGCGA AGTCGAGGCA TTTCTGTCCT GGCTGGCGAA CGAGCGCAAG
      721 GTTTCGGTCT CCACGCATCG TCAGGCATTG GCGGCCTTGC TGTTCTTCTA CGGCAAGGTG
      781 CTGTGCACGG ATCTGCCCTG GCTTCAGGAG ATCGGAAGAC CTCGGCCGTC GCGGCGCTTG
      841 CCGGTGGTGC TGACCCCGGA TGAAGTGGTT CGCATCCTCG GTTTTCTGGA AGGCGAGCAT
      901 CGTTTGTTCG CCCAGCTTCT GTATGGAACG GGCATGCGGA TCAGTGAGGG TTTGCAACTG
      961 CGGGTCAAGG ATCTGGATTT CGATCACGGC ACGATCATCG TGCGGGAGGG CAAGGGCTCC
     1021 AAGGATCGGG CCTTGATGTT ACCCGAGAGC TTGGCACCCA GCCTGCGCGA GCAGCTGTCG
     1081 CGTGCACGGG CATGGTGGCT GAAGGACCAG GCCGAGGGCC GCAGCGGCGT TGCGCTTCCC
     1141 GACGCCCTTG AGCGGAAGTA TCCGCGCGCC GGGCATTCCT GGCCGTGGTT CTGGGTTTTT
     1201 GCGCAGCACA CGCATTCGAC CGATCCACGG AGCGGTGTCG TGCGTCGCCA TCACATGTAT
     1261 GACCAGACCT TTCAGCGCGC CTTCAAACGT GCCGTAGAAC AAGCAGGCAT CACGAAGCCC
     1321 GCCACACCGC ACACCCTCCG CCACTCGTTC GCGACGGCCT TGCTCCGCAG CGGTTACGAC
     1381 ATTCGAACCG TGCAGGATCT GCTCGGCCAT TCCGACGTCT CTACGACGAT GATTTACACG
     1441 CATGTGCTGA AAGTTGGCGG
//

LOCUS       AE003853                1464 aa    DNA              BCT 01-JAN-1980
DEFINITION  Vibrio cholerae O1 biovar eltor str. N16961 chromosome II, complete
            sequence.
ACCESSION   AE003853
VERSION     AE003853.1  GI:12057213
KEYWORDS    
SOURCE      Vibrio cholerae O1 biovar El Tor str. N16961
  ORGANISM  Vibrio cholerae O1 biovar El Tor str. N16961
            Bacteria; Proteobacteria; Gammaproteobacteria; Vibrionales;
            Vibrionaceae; Vibrio
FEATURES             Location/Qualifiers
     source          1..1464
                     /absolute_start="309750"
                     /absolute_stop="311213"
                     /chromosome="II"
                     /db="nr"
                     /db_xref="taxon:243277"
                     /mol_type="genomic DNA"
                     /note="biotype: El Tor"
                     /organism="Vibrio cholerae O1 biovar El Tor str. N16961"
                     /serotype="O1"
                     /status_IntI="functional"
                     /status_LexAbox="functional"
                     /strain="N16961"
                     /strand="-1"
                     /tag="AE003853@310712"
     CDS             502..1464
                     /C-term="normal"
                     /N-term="normal"
                     /absolute_start="309750"
                     /absolute_stop="310712"
                     /best_hit="VchIntIA_AAC38424 (e=0.0; 100%:1-320)"
                     /catalytic_site="predicted functional"
                     /frameshift="no"
                     /gene="intI"
                     /start="as annotated (verified by blast) - alternative
                     at 517"
                     /stop="as annotated (verified by blast)"
     protein_bind    complement(461..482)
                     /bound_moiety="LexA"
                     /distance_to_TLS="-41"
                     /function="binding of LexA repressor"
                     /gene="intI"
                     /method="in silico prediction; sequence information
                     content (threshold 0.95); gamma-proteobacteria version"
                     /score="19.00"
                     /sequence="TAACTGGTTATTTGTACAGTAT"
     protein_bind    495..516
                     /bound_moiety="LexA"
                     /distance_to_TLS="-7"
                     /function="binding of LexA repressor"
                     /gene="intI"
                     /method="in silico prediction; sequence information
                     content (threshold 0.95); gamma-proteobacteria version"
                     /score="13.86"
                     /sequence="GAACTATATGAAATCCCAGTTT"
ORIGIN
        1 CTGTTCAATT ATTGTGTTGA GTTCTTCAAA ACTGATCCCT ACAACTCGGC AGGCAGTCAT
       61 TAAACCATTG ATAAAATGCT TTTTATTACG TTTCTTCTGC TGTTCACTAT CTGGGATAGA
      121 TGCATATAAT TCGCATTCTT TGCTAAGCAA GGCCAGAAGT TCTTCTTTTG ATGGCAACAT
      181 ATTTAACTCA TCTTGAGGAT AAATTTGAGT TGATTATCAA TCATTACAAG AAGTTGTTCT
      241 AAGGGATTGA TCTAACATTA GCAAGAAAGC GCCTAACGCT TTCTAGACAG CTTCTTACCT
      301 TTCCAACAGG TAGGCTACCG CTATCTAATT AATAGACCAC TGGGTGCATA CTACCATAAC
      361 AACCTTCTAA ATCAGTATGT TGAGCATCAC ACCATTCAAA AATCTCAGCT TATAGATTGC
      421 TGATGTCTGT ATAGCCTCTT GACATAAAAA CAACCAACAA ATACTGTACA AATAACCAGT
      481 TAAATATTCA GTGAGAACTA TATGAAATCC CAGTTTTTGT TAAGTGTTCG CGAATTTATG
      541 CAAACTCGAT ACTATGCAAA AAAAACCATA GAAGCTTACC TTCATTGGAT CACTCGTTAC
      601 ATCCATTTTC ATAATAAAAA GCACCCTAGC TTAATGGGAG ATAAAGAGGT CGAAGAATTT
      661 TTAACCTACT TAGCCGTGCA AGGTAAAGTG GCCACAAAGA CTCAATCACT AGCCTTGAAC
      721 TCACTCAGTT TTCTATACAA AGAAATTCTA AAAACACCCC TTTCTCTTGA GATCCGCTTT
      781 CAACGCTCGC AACTAGAACG AAAGTTACCG GTTGTACTGA CTAGAGATGA GATTCGACGT
      841 TTACTTGAAA TTGTCGATCC TAAGCATCAA CTTCCCATCA AGTTACTCTA CGGTTCGGGG
      901 TTAAGGTTGA TGGAGTGTAT GCGCTTGAGA GTCCAAGATA TCGATTTTGA TTATGGTGCA
      961 ATCAGAATCT GGCAAGGTAA GGGGGGTAAA AATCGCACGG TCACGTTAGC AAAAGAACTC
     1021 TATCCGCATC TTAAAGAGCA AATTGCGCTA GCAAAACGCT ATTACGATCG AGACTTGCAC
     1081 CAAAAAAACT ACGGCGGGGT TTGGCTGCCC ACAGCCTTAA AAGAAAAGTA TCCAAATGCA
     1141 CCTTATGAGT TTCGTTGGCA CTATCTTTTT CCGTCTTTTC AGTTATCTCT AGATCCGGAA
     1201 TCCGATGTGA TGCGCCGCCA TCATATGAAC GAAACAGTAC TACAAAAAGC GGTGAGAAGA
     1261 TCGGCTCAAG AAGCGGGGAT TGAAAAGACC GTGACTTGCC ACACTCTCAG ACATTCATTT
     1321 GCAACCCATT TGCTTGAAGT GGGGGCTGAT ATACGTACCG TACAAGAGCA ACTAGGACAT
     1381 ACCGATGTAA AAACGACACA GATTTACACT CATGTTCTTG ATAGAGGTGC AAGCGGTGTT
     1441 TTAAGCCCAT TATCCCGTCT TTAG
//

LOCUS       AY038837                 883 aa    DNA              BCT 01-JAN-1980
DEFINITION  Acinetobacter baumannii type 1 integron IntI gene, partial cds;
            rifampin ADP-ribosylating transferase (arr-3), aminoglycoside
            6'-N-acetyltransferase (aacA4), quaternary ammonium-compound
            resistance protein (qacEdelta1), and diphydropterorate synthase
            (sul1) genes, complete cds; and unknown gene.
ACCESSION   AY038837
VERSION     AY038837.3  GI:162423670
KEYWORDS    
SOURCE      Acinetobacter baumannii
  ORGANISM  Acinetobacter baumannii
            Bacteria; Proteobacteria; Gammaproteobacteria; Pseudomonadales;
            Moraxellaceae; Acinetobacter
FEATURES             Location/Qualifiers
     source          1..883
                     /absolute_start="1"
                     /absolute_stop="883"
                     /db="nr"
                     /db_xref="taxon:470"
                     /mol_type="genomic DNA"
                     /organism="Acinetobacter baumannii"
                     /status_IntI="unknown"
                     /status_LexAbox="functional"
                     /strand="-1"
                     /tag="AY038837@382"
     CDS             502..883
                     /C-term="unavailable"
                     /N-term="normal"
                     /absolute_start="1"
                     /absolute_stop="382"
                     /best_hit="EcoIntI1_ACJ63266 (e=2.99872e-62; 37%:1-127)"
                     /catalytic_site="predicted functional"
                     /frameshift="no"
                     /gene="intI"
                     /start="as annotated (verified by blast)"
                     /stop="unavailable"
     protein_bind    complement(471..492)
                     /bound_moiety="LexA"
                     /distance_to_TLS="-31"
                     /function="binding of LexA repressor"
                     /gene="intI"
                     /method="in silico prediction; sequence information
                     content (threshold 0.95); gamma-proteobacteria version"
                     /score="13.97"
                     /sequence="TGACTGTTTTTTTGTACAGTCT"
ORIGIN
        1 CAGGTTCTAT AGGACTGTGT TGGATTACCG GGAAATCTTT TGTTCGTAAG ATTCGGATCG
       61 TCTTCGAACG GTCCTGTTGG CTCAACTATG TATATGTAGC CGCGACCCTC GAGGCCAGAC
      121 AGTGACATAG CAAGTTCAGC TCCCCAAACT GCTGGCTCCA TCAAGGCTGA AAAGTAGATG
      181 TGCTTAAGAA TACGACCGTC CTCGAAATGA GAGATGAACC CTGTGGTTAG CAAGTCACCA
      241 ATCGCCAAAT TGGCTTTGGT TCCATGATAG AACGGTCCTT GCACCTGCTT GTAATTATCA
      301 TGAGAGATGG GAATCCAATC TTTTACCATT TTAAGACCCT TAATTGTTGG GATTTGGCTG
      361 CATAACTTTG TTTTAGGGCG ACTGCCCTGC TGCGTAACAT CGTTGCTGCT CCATAACATC
      421 AAACATCGAC CCACGGCGTA ACGCGCTTGC TGCTTGGATG CCCGAGGCAT AGACTGTACA
      481 AAAAAACAGT CATAACAAGC CATGAAAACC GCCACTGCGC CGTTACCACC GCTGCGTTCG
      541 GTCAAGGTTC TGGACCAGTT GCGTGAGCGC ATACGCTACT TGCATTACAG TTTACGAACC
      601 GAACAGGCTT ATGTCGACTG GGTTCGTGCC TTCATCCGTT TCCACGGTGT GCGTCACCCG
      661 GCAACCTTGG GCAGCAGCGA AGTCGAGGCA TTTCTGTCCT GGCTGGCGAA CGAGCGCAAG
      721 GTTTCGGTCT CCACGCATCG TCAGGCATTG GCGGCCTTGC TGTTCTTCTA CGGCAAGGTG
      781 CTGTGCACGG ATCTGCCCTG GCTTCAGGAG ATCGGAAGAC CTCGGCCGTC GCGGCGCTTG
      841 CCGGTGGTGC TGACCCCGGA TGAAGTGGTT CGCATCCTCG GTT
//

LOCUS       AJ581665                1515 aa    DNA              BCT 01-JAN-1980
DEFINITION  Pseudomonas aeruginosa insertion sequence ISPa7 transposon tnpA
            gene, intI1 gene, blaVIM gene, aacA4 gene, aphA15 gene, aadA1 gene
            and qacEdelta1 gene (partial), isolate PPV-108.
ACCESSION   AJ581665
VERSION     AJ581665.1  GI:34556060
KEYWORDS    aacA4 gene; aadA1 gene; aminoglycoside acetyl-transferase;
            aminoglycoside adenyl-transferase; aminoglycoside
            phospho-transferase; aphA15 gene; blaVIM gene; DNA integrase; DNA
            transposase; insertion sequence ISPa7; intI1 gene;
            metallo-beta-lactamase VIM-1; multidrug exporter; qacEdelta1 gene;
            tnpA gene
SOURCE      Pseudomonas aeruginosa
  ORGANISM  Pseudomonas aeruginosa
            Bacteria; Proteobacteria; Gammaproteobacteria; Pseudomonadales;
            Pseudomonadaceae; Pseudomonas
FEATURES             Location/Qualifiers
     source          1..1515
                     /absolute_start="1897"
                     /absolute_stop="3411"
                     /country="Italy:Pavia"
                     /db="nr"
                     /db_xref="taxon:287"
                     /isolate="PPV-108"
                     /isolation_source="decubitus ulcer"
                     /mol_type="genomic DNA"
                     /organism="Pseudomonas aeruginosa"
                     /status_IntI="functional"
                     /status_LexAbox="functional"
                     /strand="-1"
                     /tag="AJ581665@2910"
     CDS             502..1515
                     /C-term="normal"
                     /N-term="normal"
                     /absolute_start="1897"
                     /absolute_stop="2910"
                     /best_hit="EcoIntI1_ACJ63266 (e=0.0; 100%:1-337)"
                     /catalytic_site="predicted functional"
                     /frameshift="no"
                     /gene="intI"
                     /start="as annotated (verified by blast)"
                     /stop="as annotated (verified by blast)"
     protein_bind    complement(471..492)
                     /bound_moiety="LexA"
                     /distance_to_TLS="-31"
                     /function="binding of LexA repressor"
                     /gene="intI"
                     /method="in silico prediction; sequence information
                     content (threshold 0.95); gamma-proteobacteria version"
                     /score="13.97"
                     /sequence="TGACTGTTTTTTTGTACAGTCT"
ORIGIN
        1 GAGACTGCAC GCGTTACGGG AAGTCCAATT TGCTTTTCAA TCTCCGCGAG AAGTGCCGCT
       61 GTGTTTTTCG CACCCCACGC TGTATCAATC AAAAGCAACT CATCACCATC ACGGACAATG
      121 AGACCATTGG ACGGGTAGAC CGCGCCATCA AACGACTGCG TTGCGATATG CGACCAAACA
      181 CCATCGGCAA TCTGGTAAAG TCGGACCTCT CCGACCGGAA TTTCGTTGAC TGTCGGATAC
      241 TCACCACTCG GCTCCCCGGA ATGGGCTAAC GGACTTGCGA CAGCCATGAC AGACGCGGTC
      301 ATGTAGACCA ATAAACTACT AATAACTTTT AACATCAAGA CTCCATAGGG GTGGGTGCGG
      361 CATAACTTTG TTTTAGGGCG ACTGCCCTGC TGCGTAACAT CGTTGCTGCT CCATAACATC
      421 AAACATCGAC CCACGGCGTA ACGCGCTTGC TGCTTGGATG CCCGAGGCAT AGACTGTACA
      481 AAAAAACAGT CATAACAAGC CATGAAAACC GCCACTGCGC CGTTACCACC GCTGCGTTCG
      541 GTCAAGGTTC TGGACCAGTT GCGTGAGCGC ATACGCTACT TGCATTACAG CTTACCAACC
      601 GAACAGGCTT ATGTCCACTG GGTTCGTGCC TTCATCCGTT TCCACGGTGT GCGTCACCCG
      661 GCAACCTTGG GCAGCAGCGA AGTCGAGGCA TTTCTGTCCT GGCTGGCGAA CGAGCGCAAG
      721 GTTTCGGTCT CCACGCATCG TCAGGCATTG GCGGCCTTGC TGTTCTTCTA CGGCAAGGTG
      781 CTGTGCACGG ATCTGCCCTG GCTTCAGGAG ATCGGAAGAC CTCGGCCGTC GCGGCGCTTG
      841 CCGGTGGTGC TGACCCCGGA TGAAGTGGTT CGCATCCTCG GTTTTCTGGA AGGCGAGCAT
      901 CGTTTGTTCG CCCAGCTTCT GTATGGAACG GGCATGCGGA TCAGTGAGGG TTTGCAACTG
      961 CGGGTCAAGG ATCTGGATTT CGATCACGGC ACGATCATCG TGCGGGAGGG CAAGGGCTCC
     1021 AAGGATCGGG CCTTGATGTT ACCCGAGAGC TTGGCACCCA GCCTGCGCGA GCAGCTGTCG
     1081 CGTGCACGGG CATGGTGGCT GAAGGACCAG GCCGAGGGCC GCAGCGGCGT TGCGCTTCCC
     1141 GACGCCCTTG AGCGGAAGTA TCCGCGCGCC GGGCATTCCT GGCCGTGGTT CTGGGTTTTT
     1201 GCGCAGCACA CGCATTCGAC CGATCCACGG AGCGGTGTCG TGCGTCGCCA TCACATGTAT
     1261 GACCAGACCT TTCAGCGCGC CTTCAAACGT GCCGTAGAAC AAGCAGGCAT CACGAAGCCC
     1321 GCCACACCGC ACACCCTCCG CCACTCGTTC GCGACGGCCT TGCTCCGCAG CGGTTACGAC
     1381 ATTCGAACCG TGCAGGATCT GCTCGGCCAT TCCGACGTCT CTACGACGAT GATTTACACG
     1441 CATGTGCTGA AAGTTGGCGG TGCCGGAGTG CGCTCACCGC TTGATGCGCT GCCGCCCCTC
     1501 ACTAGTGAGA GGTAG
//

LOCUS       CP001133                1530 aa    DNA              BCT 01-JAN-1980
DEFINITION  Vibrio fischeri MJ11 chromosome II, complete sequence.
ACCESSION   CP001133
VERSION     CP001133.1  GI:197313919
KEYWORDS    
SOURCE      Vibrio fischeri MJ11
  ORGANISM  Vibrio fischeri MJ11
            Bacteria; Proteobacteria; Gammaproteobacteria; Vibrionales;
            Vibrionaceae; Aliivibrio
FEATURES             Location/Qualifiers
     source          1..1530
                     /absolute_start="816699"
                     /absolute_stop="818228"
                     /chromosome="II"
                     /db="nr"
                     /db_xref="taxon:388396"
                     /mol_type="genomic DNA"
                     /organism="Vibrio fischeri MJ11"
                     /status_IntI="functional"
                     /status_LexAbox="functional"
                     /strain="MJ11"
                     /strand="1"
                     /tag="CP001133@818228"
     CDS             502..1530
                     /C-term="normal"
                     /N-term="normal"
                     /absolute_start="817200"
                     /absolute_stop="818228"
                     /best_hit="VfiIntIA_AAK02079 (e=0.0; 100%:1-341)"
                     /catalytic_site="predicted functional"
                     /frameshift="no"
                     /gene="intI"
                     /start="blast"
                     /stop="as annotated (verified by blast)"
     protein_bind    complement(424..445)
                     /bound_moiety="LexA"
                     /distance_to_TLS="-78"
                     /function="binding of LexA repressor"
                     /gene="intI"
                     /method="in silico prediction; sequence information
                     content (threshold 0.95); gamma-proteobacteria version"
                     /score="11.04"
                     /sequence="GAATTGTCTATTTAATCAGTTA"
ORIGIN
        1 ACCCACCAAT TTTAAACCCG ATTCAATACA CAATAATTCA TGGTCATTAG TTTCCAGACC
       61 ATTAGGAAAA CTACGAAGAA GATCCTGATT AGCCAATTCA AGCGCCCTAT CCATTGAGTG
      121 ACCATAATTT TCAGCTATTT CACGGCTGTA ATCATCAATG AAATAATCAC AATACGCAGG
      181 ATATTCATTT GTGGTCATTA GTCTAAGCTG AATCATGTTT AATCCTTTAA AACGATGTAC
      241 TTAAAAAACG ATATAACATT TAATTATACC CACCACATTC GTAATCTCTA CTGGATATAT
      301 TTCTGTACGT ATAAACTCAA CATTCTATTT CAAAACCAAT AACCTAGCAC CTAAAACCAC
      361 TGAAATTTCA AAATAATTAT ACGTAGTTGG TTCGTATATC TCACTTTTAG CCTTACATGC
      421 ATGTAACTGA TTAAATAGAC AATTCCATCA AAATTTAATC AAACCTCCAA ATATACGAAC
      481 CCAAATTGAA ACTCTGAATA GGTGACTTAC ACTCAATACA CCATTAACCA CCACATACAA
      541 AGCAAAATGG ATATCCCATT AGATCTAAAA CCTGATTCGC AACGCTTCAC CGATCAACTT
      601 CGAATCTTCA TTCGAACACG AGCACTAGCT TATAACACAG AGAAACAATA CATATATTGG
      661 ATAAGTTGCT TCATTCGTCA TAACAACTAC ACATCAAAAG ACGAAATTAA CGCTTTTGAT
      721 ATACCAGACT ACCTTGAACA TTTGGTCGTT AAACAAAACG TATCGCCAAA TACACAAAAA
      781 ACCGCTTTAA ACGCACTCAT ATTTTTATGT CGTGAATATC TACAACAATC AGTCGATAAC
      841 CTTGAATTTA AGCGTTCTAA AAAAGCGACT AAATTGCCAA CAGTATTTTC TCATAGTGAA
      901 GCTATATCCG TTATAAATGA ACTTAACCAC CCCACTAAGC TGATAGCACA GCTTATGTAT
      961 GGAAGCGGTT TACGAATAAA CGAAGCATTA AGGCTAAGAG TAGATGACAT CGATCTTATC
     1021 CATAAAACCA TCACCATAAG AAATGGGAAA GGTAATAAAG ACAGGACTAC TGTACTACCC
     1081 GAGATCATCA TTTCAGAGCT TAAAACGCAA CTCGCGTTTG TAAAACAACA ACATAAAGTG
     1141 GATGCAATAA ATGGGGATGA TGAAGTCTAT CTACCTAATG CTATTGCAAA AAAATACCCT
     1201 CACAGAGCAA AAAGTTATGG TTGGCAATAT GTGTTTCCTT CAAAACAGAT CAGTAAAGAT
     1261 CCACGTTCAG GTCAGCGTCG TCGGCACCAT ATGTTAGATA GAAGTGTTCA AAAACAAGTA
     1321 ACCAATGCAA TAAAAAAACT TGAGATAGAT AAGAAAGCCA GCAGTCATAC ATTCAGGCAT
     1381 AGCTTTGCGA CACGAATTTT AGAACGTGGT GGAGATCTAA GGACAATACA AGAATTATTG
     1441 GGTCATTCTG ATATCAAAAC GACCCAAATT TATACTCACG TAATAGGCTT ACACTTCTCA
     1501 GGAACGAAAA GCCCATTAGA CTTTGATTAA
//

LOCUS       DQ915919                1545 aa    DNA              BCT 01-JAN-1980
DEFINITION  Escherichia coli strain rl0110 class I integron, partial sequence.
ACCESSION   DQ915919
VERSION     DQ915919.1  GI:117344201
KEYWORDS    
SOURCE      Escherichia coli
  ORGANISM  Escherichia coli
            Bacteria; Proteobacteria; Gammaproteobacteria; Enterobacteriales;
            Enterobacteriaceae; Escherichia
FEATURES             Location/Qualifiers
     source          557..1545
                     /absolute_start="1"
                     /absolute_stop="989"
                     /db="nr"
                     /db_xref="taxon:562"
                     /mol_type="genomic DNA"
                     /organism="Escherichia coli"
                     /status_IntI="inactivated"
                     /status_LexAbox="unknown"
                     /strain="rl0110"
                     /strand="1"
                     /tag="DQ915919@989"
     CDS             557..1545
                     /C-term="divergent (40/50); too short compared to best
                     blast hit (40/50/39)"
                     /N-term="unavailable"
                     /absolute_start="1"
                     /absolute_stop="989"
                     /best_hit="EcoIntI1_ACJ63266 (e=2.98578e-155;
                     82%:20-297)"
                     /catalytic_site="predicted non-functional:R145S
                     [146-R]; K170S [171-K]; P212R [213-PST]; K218P [219-K];
                     Y219I [220-YFWH]; P220H [221-PRQ]; H249S [250-HKR];
                     H250P [251-HKR]; H276X [277-H]; H280X [281-H]; H302X
                     [303-HW]; Y311L [312-Y]"
                     /frameshift="no"
                     /gene="intI"
                     /start="unavailable"
                     /stop="blast"
ORIGIN
        1 NNNNNNNNNN NNNNNNNNNN NNNNNNNNNN NNNNNNNNNN NNNNNNNNNN NNNNNNNNNN
       61 NNNNNNNNNN NNNNNNNNNN NNNNNNNNNN NNNNNNNNNN NNNNNNNNNN NNNNNNNNNN
      121 NNNNNNNNNN NNNNNNNNNN NNNNNNNNNN NNNNNNNNNN NNNNNNNNNN NNNNNNNNNN
      181 NNNNNNNNNN NNNNNNNNNN NNNNNNNNNN NNNNNNNNNN NNNNNNNNNN NNNNNNNNNN
      241 NNNNNNNNNN NNNNNNNNNN NNNNNNNNNN NNNNNNNNNN NNNNNNNNNN NNNNNNNNNN
      301 NNNNNNNNNN NNNNNNNNNN NNNNNNNNNN NNNNNNNNNN NNNNNNNNNN NNNNNNNNNN
      361 NNNNNNNNNN NNNNNNNNNN NNNNNNNNNN NNNNNNNNNN NNNNNNNNNN NNNNNNNNNN
      421 NNNNNNNNNN NNNNNNNNNN NNNNNNNNNN NNNNNNNNNN NNNNNNNNNN NNNNNNNNNN
      481 NNNNNNNNNN NNNNNNNNNN NNNNNNNNNN NNNNNNNNNN NNNNNNNNNN NNNNNNNNNN
      541 NNNNNNNNNN NNNNNNAGTT GCGTGAGCGC ATACGCTACT TGCATTACAG CTTACGAACC
      601 GAACAGGCTT ATGTCCACTG GGTTCGTGCC TTCATCCGTT TCCACGGTGT GCGTCACCCG
      661 GCAACCTTGG GCAGCAGCGA AGTCGAGGCA TTTCTGTCCT GGCTGGCGAA CGAGCGCAAG
      721 GTTTCGGTCT CCACGCATCG TCAGGCATTG GCGGCCTTGC TGTTCTTCTA CGGCAAGGTG
      781 CTGTGCACGG ATCTGCCCTG GCTTCAGGAG ATCGGAAGAC CTCGGCCGTC GCGGCGCTTG
      841 CCGGTGGTGC TGACCCCGGA TGAAGTGGTT CGCATCCTCG GTTTTCTGGA AGGCGAGCAT
      901 CGTTTGTTCG CCCAGCTTCT GTATGGAACG GGCATGCGGA TCAGTGAGGG TTTGCAACTG
      961 CGGGTCAAGG ATCTGGATTT CGATCACGGC ACGATCATCG TGCGGGAGGG CAAGGGCTCC
     1021 AAGGATCGGG CCTTGATGTT ACCCGAGAGC TTGGCACCCA GCCTGCGCGA GCAGCTGTCG
     1081 CGTGCACGGG CATGGTGGCT GAAGGACCAG GCCGAGGGCC GCAGCGGCGT TGCGCTTCCC
     1141 GACGCCCTTG AGCGGAAGTA TCCGCGCGCC GGGCATTCCT GGCCGTGGTT CTGGGTTTTT
     1201 GCGCAGCACA CGCATTCGAC CGATCCACGG AGCGGTGTCG TGCGTCGCCA TCACATGTAT
     1261 GACCAGACCT TTCAGCGCGC CTTCAAACGT GCCGTAGAAC AAGCAGGCAT CACGAAGCCC
     1321 GCCACACCGC ACACCCTCCG CCACTCGTTC GCGACGGCCT TGCTCCGCAG CGGTTACGAC
     1381 ATTCGAACCG TGCNNNNNNN NNNNNNNNNN NNNNNNNNNN NNNNNNNNNN NNNNNNNNNN
     1441 NNNNNNNNNN NNNNNNNNNN NNNNNNNNNN NNNNNNNNNN NNNNNNNNNN NNNGTTTGAT
     1501 GTTATGGAGC AGCAACGATG TTACGCAGCA GGGCAGTCGC CCTAA
//

LOCUS       AY928775                1479 aa    DNA              BCT 01-JAN-1980
DEFINITION  Xanthomonas axonopodis pv. vesicatoria strain DAR34895 integron
            InXav34895 dihydroxy-acid dehydratase (ilvD) gene, partial cds, and
            truncated integrase (intI) and hypothetical protein (orf174) genes,
            complete cds.
ACCESSION   AY928775
VERSION     AY928775.1  GI:60550149
KEYWORDS    
SOURCE      Xanthomonas perforans
  ORGANISM  Xanthomonas perforans
            Bacteria; Proteobacteria; Gammaproteobacteria; Xanthomonadales;
            Xanthomonadaceae; Xanthomonas
FEATURES             Location/Qualifiers
     source          1..1479
                     /absolute_start="631"
                     /absolute_stop="2109"
                     /db="nr"
                     /db_xref="taxon:442694"
                     /mol_type="genomic DNA"
                     /note="pathovar: vesicatoria"
                     /organism="Xanthomonas perforans"
                     /status_IntI="functional"
                     /status_LexAbox="none"
                     /strain="DAR34895"
                     /strand="-1"
                     /tag="AY928775@1608"
     CDS             502..1479
                     /C-term="normal"
                     /N-term="normal"
                     /absolute_start="631"
                     /absolute_stop="1608"
                     /best_hit="XcaIntIA_AAK07444 (e=1.13262e-160;
                     97%:1-328)"
                     /catalytic_site="predicted functional"
                     /frameshift="no"
                     /gene="intI"
                     /start="blast - alternative at 490; 442; 430"
                     /stop="as annotated (verified by blast)"
ORIGIN
        1 TGCGCCCAGG TAACCAACTC CAGCAAGAGC CTGTGTCGGG TGCTTGAGCA GGTCAAGTGT
       61 TGGCTCAGAT ATGCCTAAGG GAATCCACTC GCCTCTATTG AGGTTCTTGC GCCAAGTGGC
      121 GGTGAGTGAG ATCACTCGCG AGGCGTCGAG CCTGGGAATC TCAGTAGGAA GTGCTAAGAA
      181 AAGATCCAAG AAAAGTGCCA CATAGATTAC GTTTGGAAAC ATCGGACTGC CCGCCTGTGC
      241 GAGCCCAAAA GATCCATCTA CAAGCGGAAC CGCGTACACC ATCCCGGGTT TGTAGCTTGG
      301 CCGCCTTGGC TGCATTGACT CTGTCATTTC GGGGGGGGGC TAACTACTAT TGGACCGCCT
      361 AAAAGCGGTG TTGCGCCAAG TATCGACTAA GCCCGGATAA CTAGGAAGGG GAATTCCTAT
      421 TCCGCAGCAA TGACTTGCCG AATGGCAACC GACAGTCTCG GCATCGATGC TGGGGGCGTT
      481 ATCCGACGTT TGAGCAGGCG TATGAGTTAC ACCCGTGAAG CTGCAGGCGC AATGACGCGC
      541 CTGACCCCCA AGCTGTTGGA TCAGGTCCGT GGTCGGCTGC GGCTTCGCCA TTACAGCCTG
      601 CGGACTGAGC AGGCGTATGT GGGCTGGATC CGGCGCTTCA TTCTGGCCAA TGGCAAACGG
      661 CATCCAGGAC AGATGGGGCA AGTAGAGGTC GAGGCGTTTC TCACCGACCT GGCGACGCGG
      721 GGCCAGGTGT CGGCCGGCAC GCAGAATCAG GCGCTGGCGG CGCTGCTGTT CCTGTATCGC
      781 GAGGTTCTGG GCGTGGAGTT GCCCTGGATG GAGAATCTGG TGCGCGCCAA GCGACCGCGG
      841 CGCATTCCCG TGGTGCTCTC GGCGGAGGAG GTCGCGCGCT TGCTGACGAT GCTGGAGGGG
      901 TCTTGCCGGC TGATGGCGGG GCTGCTGTAC GGCAGCGGGA TGCGGCTGCT GGAATGCCTG
      961 CGCTTGCGGA TCAAGGACGT GGACGTGGTT CGCGGCGAGA TTGTGGTGCG CGATGGTAAA
     1021 GGGGGCAAGG ATCGGCGGGT GCCGCCGCCG CACAGCCTGC GTGGAGAATT GATGCAGCAG
     1081 CGCGAACGGG CGTTGCTATT GCACGCCGCT GATCTCGCCG AGGGCGCAGG GCGGGTATTC
     1141 CTGCCACATG CACTGGCGCG CAAGTATCCC AATGCCAATG TCGAGCCCGG CTGGCAGTAT
     1201 CTTTTCCTCG CCGCGCGTCG CTCTGTGGAT CCGCGCAGTG GCCGCGTTGG TCGGCATCAC
     1261 GTATCGGAAG AAGTCCTGCA GCGTGCGGTG CAATCGGCAC GGCGCCAGGC TGGCATTGCC
     1321 AAGCCTGCAA CCTGCCACAC GCTGCGGCAT TCGTTCGCAA CACACTTGCT GGAGGCCGGC
     1381 CACGATATTC GCACGGTGCA GGAGCTGCTC GGCCACAAGG ACGTGACAAC CAAGCAGATC
     1441 TATGCGCATG TGCTGGGACG CGGTGCGTCG GCAGTATGA
//

LOCUS       AB027715                1431 aa    DNA              BCT 01-JAN-1980
DEFINITION  Corynebacterium glutamicum plasmid pCG11 rep, aad genes for
            replication protein, aminoglycoside adenyltransferase, complete
            cds.
ACCESSION   AB027715
VERSION     AB027715.1  GI:4958940
KEYWORDS    
SOURCE      Corynebacterium glutamicum
  ORGANISM  Corynebacterium glutamicum
            Bacteria; Actinobacteria; Actinobacteridae; Actinomycetales;
            Corynebacterineae; Corynebacteriaceae; Corynebacterium
FEATURES             Location/Qualifiers
     source          1..1431
                     /absolute_start="4127"
                     /absolute_stop="5557"
                     /db="nr"
                     /db_xref="taxon:1718"
                     /mol_type="genomic DNA"
                     /organism="Corynebacterium glutamicum"
                     /plasmid="pCG11"
                     /status_IntI="inactivated"
                     /status_LexAbox="functional"
                     /strand="-1"
                     /tag="AB027715@5056"
     CDS             502..1431
                     /C-term="too short compared to best blast hit
                     (47/19/46) - truncated"
                     /N-term="normal"
                     /absolute_start="4127"
                     /absolute_stop="5056"
                     /best_hit="EcoIntI1_ACJ63266 (e=5.16473e-161;
                     86%:1-290)"
                     /catalytic_site="predicted non-functional:H302I
                     [303-HW] / lacking catalytic residues: (Y)[312]"
                     /frameshift="no"
                     /gene="intI"
                     /start="as annotated (verified by blast)"
                     /stop="as annotated (verified by blast)"
     protein_bind    complement(471..492)
                     /bound_moiety="LexA"
                     /distance_to_TLS="-31"
                     /function="binding of LexA repressor"
                     /gene="intI"
                     /method="in silico prediction; sequence information
                     content (threshold 0.95); gamma-proteobacteria version"
                     /score="13.97"
                     /sequence="TGACTGTTTTTTTGTACAGTCT"
ORIGIN
        1 CAAGAATGTC ATTGCGCTGC CATTCTCCAA ATTGCAGCTC GCGCTTAGCC GGATAACGCC
       61 ACGGGATGAT GTCGTCATGC ACGACAAGGG TGACTTCTAT AGCGCGGAGC GTCTCGCTCT
      121 CGCCAGGGAA AGCCGAAGCC TCCATAAGGT CATTGAGCAA TGCTCGCCGC GTCGTTTCAT
      181 CAAGCTTTAC GGCCACAGTA ACCAACAAAT CAATATCGCT GTATGGCTTC AGGCCGCCAT
      241 CCACTGCGGA GCCGTACAAA TGCACGGCCA GCAACGTTGA TTCCAGATGG CGCTCAATGA
      301 CGCTTAGCAC CTCTGATAGT TGGTTCGAAA TTTCGATGGT CACCGCTACC CTCATGATGT
      361 CTAACTTTGT TTTAGGGCGA CTGCCCTGCT GCGTAACATC GGTGGCTGCT CCATAACATC
      421 AAACATCGAC CCACGGCGTA ACGCGCTTGC TGCTTGGATG CCCGAGGCAT AGACTGTACA
      481 AAAAAACAGT CATAACAAGC CATGAAAACC GCCACTGCGC CGTTACCACC GCTGCGTTCG
      541 GTCAAGGTTC TGGACCAGTT GCGTGAGCGC ATACGCTACT TGCATTACAG CTTACCAACC
      601 GAACAGGCTT ATGTCCACTG GGTTCGTGCC TTCATCCGTT TCCACGGTGT GCGTCACCCG
      661 GCAACCTTGG GCAGCAGCGA AGTCGAGGCA TTTCTGTCCT GGCTGGCGAA CGAGCGCAAG
      721 GTTTCGGTCT CCACGCATCG TCAGGCATTG GCGGCCTTGC TGTTCTTCTA CGGCAAGGTG
      781 CTGTGCACGG ATCTGCCCTG GCTTCAGGAG ATCGGAAGAC CTCGGCCGTC GCGGCGCTTG
      841 CCGGTGGTGC TGACCCCGGA TGAAGTGGTT CGCATCCTCG GTTTTCTGGA AGGCGAGCAT
      901 CGTTTGTTCG CCCAGCTTCT GTATGGAACG GGCATGCGGA TCAGTGAGGG TTTGCAACTG
      961 CGGGTCAAGG ATCTGGATTT CGATCACGGC ACGATCATCG TGCGGGAGGG CAAGGGCTCC
     1021 AAGGATCGGG CCTTGATGTT ACCCGAGAGC TTGGCACCCA GCCTGCGCGA GCAGCTGTCG
     1081 CGTGCACGGG CATGGTGGCT GAAGGACCAG GCCGAGGGCC GCAGCGGCGT TGCGCTTCCC
     1141 GACGCCCTTG AGCGGAAGTA TCCGCGCGCC GGGCATTCCT GGCCGTGGTT CTGGGTTTTT
     1201 GCGCAGCACA CGCATTCGAC CGATCCACGG AGCGGTGTCG TGCGTCGCCA TCACATGTAT
     1261 GACCAGACCT TTCAGCGCGC CTTCAAACGT GCCGTAGAAC AAGCAGGCAT CACGAAGCCC
     1321 GCCACACCGC ACACCCTCCG CCACTCGTTC GCGACGGCCT TGCTCCGAGC GGTTACGACA
     1381 TTCGAACCGT GCAGGATCTG CTCGGCCATT CCGACGTCTC TACGACGATG A
//

LOCUS       AF314191                1415 aa    DNA              ENV 01-JAN-1980
DEFINITION  Uncultured bacterium PG2 class 6 integron integrase IntI6 (intI6)
            gene, partial cds; and hypothetical protein gene, complete cds.
ACCESSION   AF314191
VERSION     AF314191.1  GI:12642606
KEYWORDS    ENV
SOURCE      uncultured bacterium PG2
  ORGANISM  uncultured bacterium PG2
            Bacteria; environmental samples
FEATURES             Location/Qualifiers
     source          136..1415
                     /absolute_start="1"
                     /absolute_stop="1280"
                     /clone="PG2"
                     /country="Australia: Pulgamurtie landform, Sturt
                     National Park, NSW"
                     /db="nr"
                     /db_xref="taxon:147491"
                     /environmental_sample=""
                     /isolation_source="cloned PCR product from soil"
                     /mol_type="genomic DNA"
                     /organism="uncultured bacterium PG2"
                     /status_IntI="unknown"
                     /status_LexAbox="none"
                     /strand="-1"
                     /tag="AF314191@914"
     CDS             502..1415
                     /C-term="unavailable"
                     /N-term="normal"
                     /absolute_start="1"
                     /absolute_stop="914"
                     /best_hit="UbIntI6_AAK00307 (e=0.0; 99%:1-304)"
                     /catalytic_site="predicted functional"
                     /frameshift="no"
                     /gene="intI"
                     /start="as annotated (verified by blast)"
                     /stop="unavailable"
ORIGIN
        1 NNNNNNNNNN NNNNNNNNNN NNNNNNNNNN NNNNNNNNNN NNNNNNNNNN NNNNNNNNNN
       61 NNNNNNNNNN NNNNNNNNNN NNNNNNNNNN NNNNNNNNNN NNNNNNNNNN NNNNNNNNNN
      121 NNNNNNNNNN NNNNNCGGCT TGAGCGACTT GTTAGCCGCA TGTTCGCACC ACAGCCGCGC
      181 CGTGGCTGAT AAGCCACCGC ATCGCTCGCC TTATGAATCG ACGGGGTGAC CGGGCCGCTG
      241 GCTGATTGCG GTGCGAGCGC GGCTTGGCGC GGCGATAATT CACAACGCCC GCTCCATCCT
      301 GCGTTTAACT TTATATTGGA CGGCGAACAG CCGTATAACA CCTCTCTCAA CCTGGTTATC
      361 TGTCGCTTAG ACGTATAACC CCGCTCCTCG ACCGGTTATG CGGCGCGCCG CAGTATAGCA
      421 TGCCTCACGC TGGTTTTATA CGCCTCCCTG ACTTATAATC CTGCTTCCCT GGGAATCACT
      481 CTTTCTCAGG AGTATCACCA GATGCCTGCC CCTAAACTCC TTGACAATGT TCGCAACGTC
      541 GCTCGCCTTA AACACTTCAG CCTCAGGACT GAACGCTCAT ACGTATACTG GATTAGACGC
      601 TTCATCCTCT TCCACGACAA GCGCCACCCA CGGGATATGG CTGAGCCAGA AATCCGCGAT
      661 TTCTTATCCC ATCTCGCATC TCACGATAAT GTGGCGGCCC CCACCCAGAA TCAAGCTCTC
      721 AGCGCCCTGC TTTTCCTTTA TCGCGACGTT CTGGGGATAC GGCTACGCTA CATGGATGAC
      781 ATTGAGAGAG CTAAACGCCC GACTAGAGTC CCTACGGTAT TGACCCGCTC AGAAGTATTA
      841 GCCCTCCTCG GCAAGCTCAC TGGCACCTTC TATATTATGA CCAGCCTGCT TTACGGCTCA
      901 GGGCTTCGAT TAATGGAATG CCTCCGCCTT CGCGTCAAAG ACCTGGACTT TCACTACAAT
      961 CAGATCACCA TCAGAGACGG TAAAGGAAAC AAGGATCGTG TCACAATGCT GCCCGCGCCC
     1021 CTGAAGCCCG CGCTGGAACT GCACCTGAAG AGGGTGAAGC TACTCCACGA GGAGGACCTG
     1081 TCGGGGGGCT TCGGTGAAGT CTTCCTTCCG CACGCTCTCG ACAGGAAGTA CCCTAATGCA
     1141 TCGAGAGAAT GGGCCTGGCA GTACGTCTTC CCTGCGGGTA AGCGTTCTAT TGACCCCCGC
     1201 TCAGGCAAGC AGCGCAGGCA TCATGTCTCT GAAAGCGTGC TCCGGAGAGT GGTCAAAGAC
     1261 GCCGTGAGTC GTGCAGGTAT AGCCAAGCCA GCCAGCTGCC ACACGCTACG GCATAGCTTC
     1321 GCCACTCACC TGCTAGAAGA CGGGTATGAC ATAAGAACGG TGCAGGAGTT GCTGGGGCAC
     1381 AAAGATGTGA GCACCACCAT GATCTATACC CACGT
//

LOCUS       EF470999                1445 aa    DNA              ENV 01-JAN-1980
DEFINITION  Uncultured bacterium clone BLE_10 class I integron integrase
            (intI1) gene, partial cds.
ACCESSION   EF470999
VERSION     EF470999.1  GI:154000929
KEYWORDS    ENV
SOURCE      uncultured bacterium
  ORGANISM  uncultured bacterium
            Bacteria; environmental samples
FEATURES             Location/Qualifiers
     source          973..1445
                     /absolute_start="1"
                     /absolute_stop="473"
                     /clone="BLE_10"
                     /db="nr"
                     /db_xref="taxon:77133"
                     /environmental_sample=""
                     /isolation_source="biofilms in filters and activated
                     charcoal from an underground waste water treatment
                     plant"
                     /mol_type="genomic DNA"
                     /organism="uncultured bacterium"
                     /status_IntI="inactivated"
                     /status_LexAbox="unknown"
                     /strand="-1"
                     /tag="EF470999@473"
     CDS             973..1445
                     /C-term="unavailable"
                     /N-term="unavailable"
                     /absolute_start="1"
                     /absolute_stop="473"
                     /best_hit="EcoIntI1_ACJ63266 (e=6.24905e-91;
                     46%:158-314)"
                     /catalytic_site="predicted non-functional:K61E [219-K]"
                     /frameshift="no"
                     /gene="intI"
                     /start="unavailable"
                     /stop="unavailable"
ORIGIN
        1 NNNNNNNNNN NNNNNNNNNN NNNNNNNNNN NNNNNNNNNN NNNNNNNNNN NNNNNNNNNN
       61 NNNNNNNNNN NNNNNNNNNN NNNNNNNNNN NNNNNNNNNN NNNNNNNNNN NNNNNNNNNN
      121 NNNNNNNNNN NNNNNNNNNN NNNNNNNNNN NNNNNNNNNN NNNNNNNNNN NNNNNNNNNN
      181 NNNNNNNNNN NNNNNNNNNN NNNNNNNNNN NNNNNNNNNN NNNNNNNNNN NNNNNNNNNN
      241 NNNNNNNNNN NNNNNNNNNN NNNNNNNNNN NNNNNNNNNN NNNNNNNNNN NNNNNNNNNN
      301 NNNNNNNNNN NNNNNNNNNN NNNNNNNNNN NNNNNNNNNN NNNNNNNNNN NNNNNNNNNN
      361 NNNNNNNNNN NNNNNNNNNN NNNNNNNNNN NNNNNNNNNN NNNNNNNNNN NNNNNNNNNN
      421 NNNNNNNNNN NNNNNNNNNN NNNNNNNNNN NNNNNNNNNN NNNNNNNNNN NNNNNNNNNN
      481 NNNNNNNNNN NNNNNNNNNN NNNNNNNNNN NNNNNNNNNN NNNNNNNNNN NNNNNNNNNN
      541 NNNNNNNNNN NNNNNNNNNN NNNNNNNNNN NNNNNNNNNN NNNNNNNNNN NNNNNNNNNN
      601 NNNNNNNNNN NNNNNNNNNN NNNNNNNNNN NNNNNNNNNN NNNNNNNNNN NNNNNNNNNN
      661 NNNNNNNNNN NNNNNNNNNN NNNNNNNNNN NNNNNNNNNN NNNNNNNNNN NNNNNNNNNN
      721 NNNNNNNNNN NNNNNNNNNN NNNNNNNNNN NNNNNNNNNN NNNNNNNNNN NNNNNNNNNN
      781 NNNNNNNNNN NNNNNNNNNN NNNNNNNNNN NNNNNNNNNN NNNNNNNNNN NNNNNNNNNN
      841 NNNNNNNNNN NNNNNNNNNN NNNNNNNNNN NNNNNNNNNN NNNNNNNNNN NNNNNNNNNN
      901 NNNNNNNNNN NNNNNNNNNN NNNNNNNNNN NNNNNNNNNN NNNNNNNNNN NNNNNNNNNN
      961 NNNNNNNNNN NNCTGGATTT CGATCACGGC ACGATCATCG TGCGGGAGGG CAAGGGCTCC
     1021 AAGGATCGGG CCTTGATGTT ACCCGAGAGC TTGGCACCCA GCCTGCGCGA GCAGCTGTCG
     1081 CGTGCACGGG CATGGTGGCT GAAGGACCAG GCCGAGGGCC GCAGCGGCGT TGCGCTTCCC
     1141 GACGCCCTTG AGCGGGAGTA TCCGCGCGCC GGGCATTCCT GGCCGTGGTT CTGGGTTTTT
     1201 GCGCAGCACA CGCATTCGAC CGATCCACGG AGCGGTGTCG TGCGTCGCCA TCACATGTAT
     1261 GACCAGACCT TTCAGCGCGC CTTCAAACGT GCCGTAGAAC AAGCAGGCAT CACGAAGCCC
     1321 GCCACACCGC ACACCCTCCG CCACCCGTTC GCGACGGCCT TGCTCCGCAG CGGTTACGAC
     1381 ATTCGAACCG TGCAGGATCT GCTCGGCCAT TCCGACGTCT CTACGACGAT GATTTACACG
     1441 CATGT
//

LOCUS       AE013598                1377 aa    DNA              BCT 01-JAN-1980
DEFINITION  Xanthomonas oryzae pv. oryzae KACC10331, complete genome.
ACCESSION   AE013598
VERSION     AE013598.1  GI:58424217
KEYWORDS    
SOURCE      Xanthomonas oryzae pv. oryzae KACC10331
  ORGANISM  Xanthomonas oryzae pv. oryzae KACC10331
            Bacteria; Proteobacteria; Gammaproteobacteria; Xanthomonadales;
            Xanthomonadaceae; Xanthomonas
FEATURES             Location/Qualifiers
     source          1..1377
                     /absolute_start="4508301"
                     /absolute_stop="4509677"
                     /db="nr"
                     /db_xref="taxon:291331"
                     /mol_type="genomic DNA"
                     /note="pathovar: oryzae"
                     /organism="Xanthomonas oryzae pv. oryzae KACC10331"
                     /status_IntI="functional"
                     /status_LexAbox="none"
                     /strain="KACC10331"
                     /strand="-1"
                     /tag="AE013598@4509176"
     CDS             502..1377
                     /C-term="normal"
                     /N-term="normal"
                     /absolute_start="4508301"
                     /absolute_stop="4509176"
                     /best_hit="XorIntIA_YP_202871 (e=1.06305e-140;
                     100%:1-291)"
                     /catalytic_site="predicted functional"
                     /frameshift="no"
                     /gene="intI"
                     /start="as annotated (verified by blast)"
                     /stop="as annotated (verified by blast)"
ORIGIN
        1 CGTGAGCGGT GTTGATCGTA TGCGCCAACA GCGCTTCCAT ACCGGCTTCG CCCAGACGCT
       61 GTCGCCAACG GGTCAGGGAG CTGGGATCGC ACGGCACGCA GGTCTGGAAC ACCACCTCGC
      121 CGGTGAAGAA CTGCCAGTAC GGATTTTCCA GCCAGCGCTC GCAGACCGCC TCGTCGGACA
      181 GGTCGTAGGC GTGCTTAAGG TAGAGCAGCC CGGCGATCAG ACGCACCGGC AATGCGGGCG
      241 GACCGCCTGC GCCGGTGGTG GCCGGCAACC GCGGCGACAG CGCCTGCTCC AACGCACTCC
      301 ACGGCAGCCG ATGGCTCAGC TGGACCAGGG GATGGCGCAC GTCGATCTGG TTCTCCAGGC
      361 GCGAACGACA CAGCTCATCG GCAGGCAACT GCTCGGCGGC AGGACGGCGT GTCCGCATGG
      421 GCGAAAACGG CCAGAAACCA GGACGTAGCG TAACGAACAC TGGCAATTCC AGCACACCGA
      481 AAACGCAGAT GAAGCCTTGC AATGGATGTG GTCTGGGGGG TTTTCAGGGG CGACCAAATA
      541 GAGGTCGAGG CGTTTCTCAC CGAACTGGCG ACGCGGGGCC AGGTGTCGGC CGGCACGCAG
      601 AATCAGGCGC TGGCGGCACT GCTGTTCCTG TATCGCGAGG TTCTGGGCGT GGAGTTGCCC
      661 TGGATGGAGA ATCTGGTGCG CGCCAAGCGG CCGCGGCGCA TTCCCGTGGT GCTCTCGGCC
      721 GAGGAAGTCG CGCGTTTGCT GACGATGCTG GAGGGGTCTT GCCGGCTGAT GGCGGGGCTG
      781 CTGTACGGCA GCGGGATGCG GCTGCTGGAA TGCCTGCGCT TGCGGATCAA GGACGTGGAT
      841 GTGGTTCGTG GCGAAATTGT GGTGCGCGTC GGCAAAGGGG GCAAGGATCG GTGGGTGCCG
      901 CTGCCGCACA GTCTGCGTGG GGAATTGATG CAGCAGCGCG AACGGGCGTT GCTGCTGCAC
      961 GCCGCTGATC TCGCCGAGGG GGCAGGGCGG GCGTTCCTGC CACACGCGCT GGCGCGCAAG
     1021 TATCCCAATG CCGATGTCGA GCACGGCTGG CAGTATCTGT TTCCCGCCGC ACCTCGCTCT
     1081 GTGGATCCGC GCAGTGGGCG CGTTGGTCGG CATCACGTAT CGGAAAAAGT CCTGCAGCGT
     1141 GCGGTGCAGG CGGCACGGCA ACAGGCTGGC CTTGCCAAGC CTGCAACCTG CCACACGTTG
     1201 CGGCATTCAT TCGCAACCCA TTTGCTGGAG GCCGGCCACG ATATCCGCAC CGTGCAGGAA
     1261 CTGCTCGGCC ACAAGGACGT GGCAACCACA CAGATCTATA CGCATGTGCT GGGACGCGGT
     1321 GCATCGGTGG TGCGTAGTCC GCTGGACGGG CTCAGCCGTC TTGGTGGCGA GGCGTAA
//

LOCUS       GQ422829                1515 aa    DNA              BCT 01-JAN-1980
DEFINITION  Pseudomonas aeruginosa strain PAMBL-1 plasmid class I integron DNA
            integrase (intI1), VIM-1 metallo-beta-lactamase (blaVIM-1), aadB
            protein: aminoglycoside adenyltransferase (aadB), and TniC (tniC)
            genes, complete cds.
ACCESSION   GQ422829
VERSION     GQ422829.1  GI:257043849
KEYWORDS    
SOURCE      Pseudomonas aeruginosa
  ORGANISM  Pseudomonas aeruginosa
            Bacteria; Proteobacteria; Gammaproteobacteria; Pseudomonadales;
            Pseudomonadaceae; Pseudomonas
FEATURES             Location/Qualifiers
     source          1..1515
                     /absolute_start="156"
                     /absolute_stop="1670"
                     /db="nr"
                     /db_xref="taxon:287"
                     /mol_type="genomic DNA"
                     /organism="Pseudomonas aeruginosa"
                     /plasmid="unnamed"
                     /status_IntI="functional"
                     /status_LexAbox="functional"
                     /strain="PAMBL-1"
                     /strand="-1"
                     /tag="GQ422829@1169"
     CDS             502..1515
                     /C-term="normal"
                     /N-term="normal"
                     /absolute_start="156"
                     /absolute_stop="1169"
                     /best_hit="EcoIntI1_ACJ63266 (e=0.0; 100%:1-337)"
                     /catalytic_site="predicted functional"
                     /frameshift="no"
                     /gene="intI"
                     /start="as annotated (verified by blast)"
                     /stop="as annotated (verified by blast)"
     protein_bind    complement(471..492)
                     /bound_moiety="LexA"
                     /distance_to_TLS="-31"
                     /function="binding of LexA repressor"
                     /gene="intI"
                     /method="in silico prediction; sequence information
                     content (threshold 0.95); gamma-proteobacteria version"
                     /score="13.97"
                     /sequence="TGACTGTTTTTTTGTACAGTCT"
ORIGIN
        1 GAGACTGCAC GCGTTACGGG AAGTCCAATT TGCTTTTCAA TCTCCGCGAG AAGTGCCGCT
       61 GTGTTTTTCG CACCCCACGC TGTATCAATC AAAAGCAACT CATCACCATC ACGGACAATG
      121 AGACCATTGG ACGGGTAGAC CGCGCCATCA AACGACTGCG TTGCGATATG CGACCAAACA
      181 CCATCGGCAA TCTGGTAAAG TCGGACCTCT CCGACCGGAA TTTCGTTGAC TGTCGGATAC
      241 TCACCACTCG GCTCCCCGGA ATGGGCTAAC GGACTTGCGA CAGCCATGAC AGACGCGGTC
      301 ATGTAGACCA ATAAACTACT AATAACTTTT AACATCAAGA CTCCATAGGG GTGGGTGCGG
      361 CATAACTTTG TTTTAGGGCG ACTGCCCTGC TGCGTAACAT CGTTGCTGCT CCATAACATC
      421 AAACATCGAC CCACGGCGTA ACGCGCTTGC TGCTTGGATG CCCGAGGCAT AGACTGTACA
      481 AAAAAACAGT CATAACAAGC CATGAAAACC GCCACTGCGC CGTTACCACC GCTGCGTTCG
      541 GTCAAGGTTC TGGACCAGTT GCGTGAGCGC ATACGCTACT TGCATTACAG CTTACGAACC
      601 GAACAGGCTT ATGTCCACTG GGTTCGTGCC TTCATCCGTT TCCACGGTGT GCGTCACCCG
      661 GCAACCTTGG GCAGCAGCGA AGTCGAGGCA TTTCTGTCCT GGCTGGCGAA CGAGCGCAAG
      721 GTTTCGGTCT CCACGCATCG TCAGGCATTG GCGGCCTTGC TGTTCTTCTA CGGCAAGGTG
      781 CTGTGCACGG ATCTGCCCTG GCTTCAGGAG ATCGGAAGAC CTCGGCCGTC GCGGCGCTTG
      841 CCGGTGGTGC TGACCCCGGA TGAAGTGGTT CGCATCCTCG GTTTTCTGGA AGGCGAGCAT
      901 CGTTTGTTCG CCCAGCTTCT GTATGGAACG GGCATGCGGA TCAGTGAGGG TTTGCAACTG
      961 CGGGTCAAGG ATCTGGATTT CGATCACGGC ACGATCATCG TGCGGGAGGG CAAGGGCTCC
     1021 AAGGATCGGG CCTTGATGTT ACCCGAGAGC TTGGCACCCA GCCTGCGCGA GCAGCTGTCG
     1081 CGTGCACGGG CATGGTGGCT GAAGGACCAG GCCGAGGGCC GCAGCGGCGT TGCGCTTCCC
     1141 GACGCCCTTG AGCGGAAGTA TCCGCGCGCC GGGCATTCCT GGCCGTGGTT CTGGGTTTTT
     1201 GCGCAGCACA CGCATTCGAC CGATCCACGG AGCGGTGTCG TGCGTCGCCA TCACATGTAT
     1261 GACCAGACCT TTCAGCGCGC CTTCAAACGT GCCGTAGAAC AAGCAGGCAT CACGAAGCCC
     1321 GCCACACCGC ACACCCTCCG CCACTCGTTC GCGACGGCCT TGCTCCGCAG CGGTTACGAC
     1381 ATTCGAACCG TGCAGGATCT GCTCGGCCAT TCCGACGTCT CTACGACGAT GATTTACACG
     1441 CATGTGCTGA AAGTTGGCGG TGCCGGAGTG CGCTCACCGC TTGATGCGCT GCCGCCCCTC
     1501 ACTAGTGAGA GGTAG
//

LOCUS       EU834941                 914 aa    DNA              BCT 01-JAN-1980
DEFINITION  Salmonella enterica subsp. enterica serovar Choleraesuis plasmid
            pSCS KMU-H15/A1 integron class I integrase (intI1) gene, partial
            cds, and streptothricin acetyltransferase (sat), phosphoserine
            phosphatase (psp), aminoglycoside adenyltransferase (aadA2),
            chloramphenicol-resistance protein (cmlA1), aminoglycoside
            adenyltransferase, quaternary ammonium compound resistance protein
            (qacH), transposase (tnp), and dihydropteroate synthase (sul3)
            genes, complete cds.
ACCESSION   EU834941
VERSION     EU834941.1  GI:194593573
KEYWORDS    
SOURCE      Salmonella enterica subsp. enterica serovar Choleraesuis
  ORGANISM  Salmonella enterica subsp. enterica serovar Choleraesuis
            Bacteria; Proteobacteria; Gammaproteobacteria; Enterobacteriales;
            Enterobacteriaceae; Salmonella
FEATURES             Location/Qualifiers
     source          1..914
                     /absolute_start="1"
                     /absolute_stop="914"
                     /db="nr"
                     /db_xref="taxon:119912"
                     /mol_type="genomic DNA"
                     /organism="Salmonella enterica subsp. enterica serovar
                     Choleraesuis"
                     /plasmid="pSCS"
                     /serovar="Choleraesuis"
                     /status_IntI="unknown"
                     /status_LexAbox="functional"
                     /strain="H15/A1"
                     /strand="-1"
                     /sub_species="enterica"
                     /tag="EU834941@413"
     CDS             502..914
                     /C-term="unavailable"
                     /N-term="normal"
                     /absolute_start="1"
                     /absolute_stop="413"
                     /best_hit="EcoIntI1_ACJ63266 (e=3.56816e-69; 40%:1-137)"
                     /catalytic_site="predicted functional"
                     /frameshift="no"
                     /gene="intI"
                     /start="as annotated (verified by blast)"
                     /stop="unavailable"
     protein_bind    complement(471..492)
                     /bound_moiety="LexA"
                     /distance_to_TLS="-31"
                     /function="binding of LexA repressor"
                     /gene="intI"
                     /method="in silico prediction; sequence information
                     content (threshold 0.95); gamma-proteobacteria version"
                     /score="13.97"
                     /sequence="TGACTGTTTTTTTGTACAGTCT"
ORIGIN
        1 GCTACAAGCT GGGAAAGAAA TCCCCCCAAA GACATGCCGA CTAAATGAGC AGCTTCCAGA
       61 CCATAACCAT CAATGACGCG AACCACATCA TCTGCTAATT CTTCAACGGA ATATGGAGCC
      121 TGACCTGGCT CATAGCTTGT TGATTTCCCG GTATCACGGT GGTCGTACCG GATCACATAG
      181 CGACCCATTT TGGCAAGTTG GGAACAAAAC TCATCAGGCC ACCACACCGC AGACGACATT
      241 GCCCCCATGA TCAGAATAAT GGGTTCATGG GCCGGGTCGC CGAATGATTC GGTATAGAGT
      301 GAAATCGCTT TATCAACAAC TACCTTTTCT TTCATACTTA AATTGCCTTC GAGTTCTACG
      361 TACAACTTTG TTTTAGGGCG ACTGCCCTGC TGCGTAACAT CGTTGCTGCT CCATAACATC
      421 AAACATCGAC CCACGGCGTA ACGCGCTTGC TGCTTGGATG CTCGAGGCAT AGACTGTACA
      481 AAAAAACAGT CATAACAAGC CATGAAAACC GCCACTGCGC CGTTACCACC GCTGCGTTCG
      541 GTCAAGGTTC TGGACCAGTT GCGTGAGCGC ATACGCTACT TGCATTACAG TTTACGAACC
      601 GAACAGGCTT ATGTCCACTG GGTTCGTGCC TTCATCCGTT TCCACGGTGT GCGTCACCCG
      661 GCAACCTTGG GCAGCAGCGA AGTCGAGGCA TTTCTGTCCT GGCTGGCGAA CGAGCGCAAG
      721 GTTTCGGTCT CCACGCATCG TCAGGCATTG GCGGCCTTGC TGTTCTTCTA CGGCAAGGTG
      781 CTGTGCACGG ATCTGCCCTG GCTTCAGGAG ATCGGAAGAC CTCGGCCGTC GCGGCGCTTG
      841 CCGGTGGTGC TGACCCCGGA TGAAGTGGTT CGCATCCTCG GTTTTCTGGA AGGCGAGCAT
      901 CGTTTGTTCG CCCA
//

LOCUS       AY220520                 887 aa    DNA              BCT 01-JAN-1980
DEFINITION  Salmonella enterica subsp. enterica class 1 integron DNA integrase
            IntI1 (intI1) gene, partial cds; AACA4 (aac6'-Ib) and blaOXA-1-like
            genes, complete cds; QacEdelta1 (qacEdelta1) gene, partial cds; and
            unknown gene.
ACCESSION   AY220520
VERSION     AY220520.1  GI:29568941
KEYWORDS    
SOURCE      Salmonella enterica subsp. enterica
  ORGANISM  Salmonella enterica subsp. enterica
            Bacteria; Proteobacteria; Gammaproteobacteria; Enterobacteriales;
            Enterobacteriaceae; Salmonella
FEATURES             Location/Qualifiers
     source          1..887
                     /absolute_start="1"
                     /absolute_stop="887"
                     /db="nr"
                     /db_xref="taxon:59201"
                     /isolate="YMC95/4/4199"
                     /isolation_source="stool"
                     /mol_type="genomic DNA"
                     /organism="Salmonella enterica subsp. enterica"
                     /serovar="Saintpaul"
                     /status_IntI="unknown"
                     /status_LexAbox="functional"
                     /strand="-1"
                     /sub_species="enterica"
                     /tag="AY220520@386"
     CDS             502..887
                     /C-term="unavailable"
                     /N-term="normal"
                     /absolute_start="1"
                     /absolute_stop="386"
                     /best_hit="EcoIntI1_ACJ63266 (e=3.46471e-62; 37%:1-128)"
                     /catalytic_site="predicted functional"
                     /frameshift="no"
                     /gene="intI"
                     /start="as annotated (verified by blast)"
                     /stop="unavailable"
     protein_bind    complement(471..492)
                     /bound_moiety="LexA"
                     /distance_to_TLS="-31"
                     /function="binding of LexA repressor"
                     /gene="intI"
                     /method="in silico prediction; sequence information
                     content (threshold 0.95); gamma-proteobacteria version"
                     /score="13.97"
                     /sequence="TGACTGTTTTTTTGTACAGTCT"
ORIGIN
        1 CCAAGCCTTT GCCCAGTTGT GATGCATTCG CCAGTGACTG GTCTATTCCG CGTACTCCTG
       61 GATCGGTTTC TTCTTCCCAC CATCCGTCCC CGCTTCCAAG AGCAACGTAC GACTGGGCAT
      121 ACCCAATCGG CTCTCCATTC AGCATTGCAA TGTATGGAGT GACGGACTCT TGCGCTAAAA
      181 CGCTTGGCAA GTACTGTTCC TGTACGTCAG CAAGTGTCGG GCGTGCTTCT TCTCCGCCCC
      241 ACCACTCGAC GATATGAGAT CGATTTAGCC ACTCATAGAG CATCGCAAGG TCATGCTCAG
      301 TCATGAGGCG CAGTGTGACG GAATCGGTGC TGTTGGTCAC GATGCTGTAC TTTGTGATGC
      361 CTAACTTTAG TTTTAGGGCG ACTGCCCTGC TGCGTAACAT CGTTGCTGCT CCATAACATC
      421 AAACATCGAC CCACGGCGTA ACGCGCTTGC TGCTTGGATG CCCGAGGCAT AGACTGTACA
      481 AAAAAACAGT CATAACAAGC CATGAAAACC GCCACTGCGC CGTTACCACC GCTGCGTTCG
      541 GTCAAGGTTC TGGACCAGTT GCGTGAGCGC ATACGCTACT TGCATTACAG TTTACGAACC
      601 GAACAGGCTT ATGTCAACTG GGTTCGTGCC TTCATCCGTT TCCACGGTGT GCGTCACCCG
      661 GCAACCTTGG GCAGCAGCGA AGTCGAGGCA TTTCTGTCCT GGCTGGCGAA CGAGCGCAAG
      721 GTTTCGGTCT CCACGCATCG TCAGGCATTG GCGGCCTTGC TGTTCTTCTA CGGCAAGGTG
      781 CTGTGCACGG ATCTGCCCTG GCTTCAGGAG ATCGGAAGAC CTCGGCCGTC GCGGCGCTTG
      841 CCGGTGGTGC TGACCCCGGA TGAAGTGGTT CGCATCCTCG GTTTTCT
//

LOCUS       DQ282326                1419 aa    DNA              ENV 01-JAN-1980
DEFINITION  Uncultured bacterium clone SAF-Int-E9 integron integrase gene,
            partial cds.
ACCESSION   DQ282326
VERSION     DQ282326.1  GI:89147585
KEYWORDS    ENV
SOURCE      uncultured bacterium
  ORGANISM  uncultured bacterium
            Bacteria; environmental samples
FEATURES             Location/Qualifiers
     source          931..1419
                     /absolute_start="1"
                     /absolute_stop="489"
                     /clone="SAF-Int-E9"
                     /country="South Africa"
                     /db="nr"
                     /db_xref="taxon:77133"
                     /environmental_sample=""
                     /isolation_source="agricultural soil"
                     /mol_type="genomic DNA"
                     /organism="uncultured bacterium"
                     /status_IntI="inactivated"
                     /status_LexAbox="unknown"
                     /strand="1"
                     /tag="DQ282326@489"
     CDS             931..1419
                     /C-term="unavailable"
                     /N-term="unavailable"
                     /absolute_start="1"
                     /absolute_stop="489"
                     /best_hit="UbIntI6_AAK00307 (e=1.36737e-64;
                     53%:144-305)"
                     /catalytic_site="predicted non-functional:Y66L [210-YFWH]"
                     /frameshift="no"
                     /gene="intI"
                     /start="unavailable"
                     /stop="unavailable"
ORIGIN
        1 NNNNNNNNNN NNNNNNNNNN NNNNNNNNNN NNNNNNNNNN NNNNNNNNNN NNNNNNNNNN
       61 NNNNNNNNNN NNNNNNNNNN NNNNNNNNNN NNNNNNNNNN NNNNNNNNNN NNNNNNNNNN
      121 NNNNNNNNNN NNNNNNNNNN NNNNNNNNNN NNNNNNNNNN NNNNNNNNNN NNNNNNNNNN
      181 NNNNNNNNNN NNNNNNNNNN NNNNNNNNNN NNNNNNNNNN NNNNNNNNNN NNNNNNNNNN
      241 NNNNNNNNNN NNNNNNNNNN NNNNNNNNNN NNNNNNNNNN NNNNNNNNNN NNNNNNNNNN
      301 NNNNNNNNNN NNNNNNNNNN NNNNNNNNNN NNNNNNNNNN NNNNNNNNNN NNNNNNNNNN
      361 NNNNNNNNNN NNNNNNNNNN NNNNNNNNNN NNNNNNNNNN NNNNNNNNNN NNNNNNNNNN
      421 NNNNNNNNNN NNNNNNNNNN NNNNNNNNNN NNNNNNNNNN NNNNNNNNNN NNNNNNNNNN
      481 NNNNNNNNNN NNNNNNNNNN NNNNNNNNNN NNNNNNNNNN NNNNNNNNNN NNNNNNNNNN
      541 NNNNNNNNNN NNNNNNNNNN NNNNNNNNNN NNNNNNNNNN NNNNNNNNNN NNNNNNNNNN
      601 NNNNNNNNNN NNNNNNNNNN NNNNNNNNNN NNNNNNNNNN NNNNNNNNNN NNNNNNNNNN
      661 NNNNNNNNNN NNNNNNNNNN NNNNNNNNNN NNNNNNNNNN NNNNNNNNNN NNNNNNNNNN
      721 NNNNNNNNNN NNNNNNNNNN NNNNNNNNNN NNNNNNNNNN NNNNNNNNNN NNNNNNNNNN
      781 NNNNNNNNNN NNNNNNNNNN NNNNNNNNNN NNNNNNNNNN NNNNNNNNNN NNNNNNNNNN
      841 NNNNNNNNNN NNNNNNNNNN NNNNNNNNNN NNNNNNNNNN NNNNNNNNNN NNNNNNNNNN
      901 NNNNNNNNNN NNNNNNNNNN NNNNNNNNNN CGGGTCAAGG ATTTGGATTT CGAGCTGGCG
      961 CAGATCACCG TGCGCGACGC CAAAGGCGGT AAAGATCGCG TCACGATGCT CTCGCTAAAT
     1021 TTGTCGAGGC CATTGCGTCG GCATCTGGTA CGAGTAAAGG CGCAGCACGA ACAGGACCTC
     1081 GAGGATGGAT TCGGCAGCGT GCACTTGCCC TTCGCCTTGA GTCGAAAGTT GCCAAACGCT
     1141 GCGCGCGAAT GGGCTTGGCA GTACGTTTTT CCCTCCTCGC GAATTTCTAT CGATCCGCGG
     1201 ACTGGAAAAA AGCAACGCCA TCACATTGCC GAGGGAATTT TGCAGACGGC GCTGAAGCGA
     1261 GCCGTTGATG CGGCGGGAAT CGTGAAACAC GCCAACTGTC ACAGCCTACG GCATTCTTTT
     1321 GCCACGCATC TGCTGAGCAG AGGCTACGAC ATTCGGACCG TCCAGGAACT CCTAGGCCAC
     1381 AAAGACGTGA GCACCACGAT GATCTATACG CATGTGTTG
//

LOCUS       FJ820160                1445 aa    DNA              ENV 01-JAN-1980
DEFINITION  Uncultured bacterium clone BF112C4HS298MRG292 class I integron,
            partial sequence.
ACCESSION   FJ820160
VERSION     FJ820160.1  GI:241992640
KEYWORDS    ENV
SOURCE      uncultured bacterium
  ORGANISM  uncultured bacterium
            Bacteria; environmental samples
FEATURES             Location/Qualifiers
     source          1..1445
                     /absolute_start="1"
                     /absolute_stop="1445"
                     /clone="BF112C4HS298MRG292"
                     /db="nr"
                     /db_xref="taxon:77133"
                     /environmental_sample=""
                     /isolation_source="freshwater biofilm"
                     /mol_type="genomic DNA"
                     /organism="uncultured bacterium"
                     /status_IntI="unknown"
                     /status_LexAbox="functional"
                     /strand="-1"
                     /tag="FJ820160@944"
     CDS             502..1445
                     /C-term="unavailable"
                     /N-term="normal"
                     /absolute_start="1"
                     /absolute_stop="944"
                     /best_hit="EcoIntI1_ACJ63266 (e=2.1757e-178; 93%:1-314)"
                     /catalytic_site="predicted functional"
                     /frameshift="no"
                     /gene="intI"
                     /start="as annotated (verified by blast)"
                     /stop="unavailable"
     protein_bind    complement(471..492)
                     /bound_moiety="LexA"
                     /distance_to_TLS="-31"
                     /function="binding of LexA repressor"
                     /gene="intI"
                     /method="in silico prediction; sequence information
                     content (threshold 0.95); gamma-proteobacteria version"
                     /score="13.97"
                     /sequence="TGACTGTTTTTTTGTACAGTCT"
ORIGIN
        1 GCAAGAATGT CATTGCGCTG CCATTCTCCA AATTGCAGTT CGCGCTTAGC TGGATAACGC
       61 CACGGAATGA TGTCGTCGTG CACAACAATG GTGACTTCTA CAGCGCGGAG AATCTCGCTC
      121 TCTCCAGGGG AAGCCGAAGT TTCCAAAAGG TCGTTGATCA AAGCTCGCCG CGTTGTTTCA
      181 TCAAGCCTTA CGGTCACCGT AACCAGCAAA TCAATATCAC TGTGTGGCTT CAGGCCGCCA
      241 TCCACTGCGG AGCCGTACAA ATGTACGGCC AGCAACGTCG GTTCGAGATG GCGCTCGATG
      301 ACGCCAACTA CCTCTGATAG TTGAGTCGAT ACTTCGGCGA TCACCGCTTC CCTCATGATG
      361 TTTAACTTTG TTTTAGGGCG ACTGCCCTGC TGCGTAACAT CGTTGCTGCT CCGTAACATC
      421 AAACATCGAC CCACGGCGTA ACGCGCTTGC TGCTTGGATG CCCGAGGCAT AGACTGTACA
      481 AAAAAACAGT CATAACAAGC CATGAAAACC GCCACTGCGC CGTTACCACC GCTGCGTTCG
      541 GTCAAGGTTC TGGACCAGTT GCGTGAGCGC ATACGCTACT TGCATTACAG TTTACGAACC
      601 GAACAGGCTT ATGTCCACTG GGTTCGTGCC TTCATCCGTT TCCACGGTGT GCGTCACCCG
      661 GCAACCTTGG GCAGCAGCGA AGTCGAGGCA TTTCTGTCCT GGCTGGCGAA CGAGCGCAAG
      721 GTTTCGGTCT CCACGCATCG TCAGGCATTG GCGGCCTTGC TGTTCTTCTA CGGCAAGGTG
      781 CTGTGCACGG ATCTGCCCTG GCTTCAGGAG ATCGGAAGAC CTCGGCCGTC GCGGCGCTTG
      841 CCGGTGGTGC TGACCCCGGA TGAAGTGGTT CGCATCCTCG GTTTTCTGGA AGGCGAGCAT
      901 CGTTTGTTCG CCCAGCTTCT GTATGGAACG GGCATGCGGA TCAGTGAGGG TTTGCAACTG
      961 CGGGTCAAGG ATCTGGATTT CGATCACGGC ACGATCATCG TGCGGGAGGG CAAGGGCTCC
     1021 AAGGATCGGG CCTTGATGTT ACCCGAGAGC TTGGCACCCA GCCTGCGCGA GCAGCTGTCG
     1081 CGTGCACGGG CATGGTGGCT GAAGGACCAG GCCGAGGGCC GCAGCGGCGT TGCGCTTCCC
     1141 GACGCCCTTG AGCGGAAGTA TCCGCGCGCC GGGCATTCTT GGCCGTGGTT CTGGGTTTTT
     1201 GCGCAGCACA CGCATTCGAC CGATCCACGG AGCGGTGTCG TGCGTCGCCA TCACATGTAT
     1261 GACCAGACCT TTCAGCGCGC CTTCAAACGT GCCGTAGAAC AAGCAGGCAT CACGAAGCCC
     1321 GCCACACCGC ACACCCTCCG CCACTCGTTC GCGACGGCCT TGCTCCGCAG CGGTTACGAC
     1381 ATTCGAACCG TGCAGGATCT GCTCGGCCAT TCCGACGTCT CTACGACAAT GATTTACACT
     1441 CATGT
//

LOCUS       DQ196320                1479 aa    DNA              BCT 01-JAN-1980
DEFINITION  Vibrio cholerae isolate Amazonia variant O1 class 2 integron,
            partial sequence.
ACCESSION   DQ196320
VERSION     DQ196320.1  GI:76162922
KEYWORDS    
SOURCE      Vibrio cholerae
  ORGANISM  Vibrio cholerae
            Bacteria; Proteobacteria; Gammaproteobacteria; Vibrionales;
            Vibrionaceae; Vibrio
FEATURES             Location/Qualifiers
     source          1..1479
                     /absolute_start="7"
                     /absolute_stop="1485"
                     /country="Brazil"
                     /db="nr"
                     /db_xref="taxon:666"
                     /isolate="Amazonia variant O1"
                     /mol_type="genomic DNA"
                     /organism="Vibrio cholerae"
                     /status_IntI="inactivated"
                     /status_LexAbox="functional"
                     /strand="-1"
                     /tag="DQ196320@984"
     CDS             502..1479
                     /C-term="normal"
                     /N-term="normal"
                     /absolute_start="7"
                     /absolute_stop="984"
                     /best_hit="EcoIntI2_BAB12601 (e=0.0; 100%:1-325)"
                     /catalytic_site="predicted functional"
                     /frameshift="no"
                     /gene="intI"
                     /start="blast - alternative at 478"
                     /stop="early in-frame"
     protein_bind    complement(405..426)
                     /bound_moiety="LexA"
                     /distance_to_TLS="-97"
                     /function="binding of LexA repressor"
                     /gene="intI"
                     /method="in silico prediction; sequence information
                     content (threshold 0.95); gamma-proteobacteria version"
                     /score="11.32"
                     /sequence="CAACTGTCTGCCTATACAGCCT"
ORIGIN
        1 CTTCTGGTAG ATAGTTCAAA GCCTTGGTCG GATAGGTGCA CATCGAACAC TTCACGAACA
       61 ATGAAATGGT TCTCAGCATC CAATGTTTCC GCCACCTGCT CAGGGATCAC CGAAATCTTC
      121 ATATGACGCC TAACATTTTA TTAGTAAGCA TGCTCGTTTT GTCACCCGCT GATGCTTACC
      181 GTTAATTAAT ATAATCACTT GTATTAAATA GACTTTCTTT AAAAATACAA GACACTCTGT
      241 TATTACAAAT CGTGCATGCC GTCTATCCTG CTTGCACGAT GCACATTATC TCACCCAAAG
      301 AACTCATAAC ATTTTAATTT ATTTAGCATT AAATTAAAAC TCTACCGGTA AACAAGCATC
      361 TCTAGGCGTA AAAAACAGGC ACTTTTTTAA ATCCCAGCTA GAATAGGCTG TATAGGCAGA
      421 CAGTTGCAAG ACAAGGAGCG TTTGGTAATG ACTCCAACTT ATTGATAAAT CAGTAAGTTG
      481 GCAGCATCAC CGGAGCGTTT TATGTCTAAC AGTCCATTTT TAAATTCTAT ACGCACGGAT
      541 ATGCGACAAA AAGGTTATGC GCTGAAAACT GAAAAAACTT ACCTGCACTG GATTAAGCGT
      601 TTTATTCTGT TTCACAAAAA ACGTCATCCT CAGACCATGG GCAGTGAAGA GGTCAGGCTG
      661 TTTTTATCCA GCTTAGCAAA CAGCAGACAT GTAGCCATAA ACACGCAGAA AATCGCTTTA
      721 AATGCCCTAG CTTTTTTGTA CAACAGGTTT TTACAACAGC CGTTGGGCGA TATTGATTAT
      781 ATCCCTGCAA GCAAGCCTAG ACGGCTACCC TCTGTTATCT CTGCAAATGA AGTGCAACGC
      841 ATTTTGCAGG TTATGGATAC TCGCAACCAA GTTATTTTTA CGCTGCTGTA TGGTGCAGGT
      901 TTGCGCATTA ATGAATGCTT GCGTTTGCGG GTTAAAGATT TTGATTTTGA TAATGGCTGC
      961 ATCACTGTGC ATGACGGTAA GGGTGGGAAA AGCAGAAACA GCCTACTGCC CACGCGCCTA
     1021 ATCCCAGCAA TAAAATAACT CATTGAGCAA GCGCGGCTTA TTCAGCAAGA CGACAACTTA
     1081 CAAGGCGTAG GGCCATCGCT GCCTTTTGCT TTAGATCACA AATACCCTTC TGCTTATCGA
     1141 CAAGCGGCGT GGATGTTTGT CTTTCCCTCC AGCACGCTCT GCAACCACCC GTATAACGGC
     1201 AAATTATGCC GCCATCATCT GCATGACTCC GTTGCGCGAA AGGCATTGAA GGCAGCCGTA
     1261 CAAAAAGCAG GCATCGTTAG CAAGCGTGTC ACTTGTCATA CATTTCGTCA CTCGTTTGCT
     1321 ACGCATCTAT TACAAGCGGG GCGTGATATT CGCACTGTGC AAGAACTCTT AGGGCATAAC
     1381 GATGTTAAGA CCACGCAAAT CTATACGCAT GTGTTGGGTC AGCATTTTGC CGGCACCACC
     1441 AGTCCTGCGG ATGGACTGAT GCTACTTATC AATCAGTAA
//

LOCUS       AB273726                1418 aa    DNA              ENV 01-JAN-1980
DEFINITION  Uncultured bacterium integron IntI gene for integron integrase,
            partial cds, clone: Suiyo.Mussel.Sym.1.
ACCESSION   AB273726
VERSION     AB273726.1  GI:114217146
KEYWORDS    ENV
SOURCE      uncultured bacterium
  ORGANISM  uncultured bacterium
            Bacteria; environmental samples
FEATURES             Location/Qualifiers
     source          976..1418
                     /absolute_start="1"
                     /absolute_stop="443"
                     /clone="Suiyo.Mussel.Sym.1"
                     /clone_lib="Mussel Symbiont DNA"
                     /collected_by="Hosam Elsaied"
                     /country="Japan: Izu-Bonin Arc, Suiyo Seamount"
                     /db="nr"
                     /db_xref="taxon:77133"
                     /environmental_sample=""
                     /isolation_source="Hydrothermal vent Mussel Symbiont
                     from Suiyo Seamount"
                     /mol_type="genomic DNA"
                     /organism="uncultured bacterium"
                     /status_IntI="inactivated"
                     /status_LexAbox="unknown"
                     /strand="1"
                     /tag="AB273726@443"
     CDS             976..1418
                     /C-term="unavailable"
                     /N-term="unavailable"
                     /absolute_start="1"
                     /absolute_stop="443"
                     /best_hit="NmoIntIA_EAR20185 (e=2.64737e-45;
                     45%:159-305)"
                     /catalytic_site="predicted non-functional:H82Y [241-HKR]"
                     /frameshift="no"
                     /gene="intI"
                     /start="unavailable"
                     /stop="unavailable"
ORIGIN
        1 NNNNNNNNNN NNNNNNNNNN NNNNNNNNNN NNNNNNNNNN NNNNNNNNNN NNNNNNNNNN
       61 NNNNNNNNNN NNNNNNNNNN NNNNNNNNNN NNNNNNNNNN NNNNNNNNNN NNNNNNNNNN
      121 NNNNNNNNNN NNNNNNNNNN NNNNNNNNNN NNNNNNNNNN NNNNNNNNNN NNNNNNNNNN
      181 NNNNNNNNNN NNNNNNNNNN NNNNNNNNNN NNNNNNNNNN NNNNNNNNNN NNNNNNNNNN
      241 NNNNNNNNNN NNNNNNNNNN NNNNNNNNNN NNNNNNNNNN NNNNNNNNNN NNNNNNNNNN
      301 NNNNNNNNNN NNNNNNNNNN NNNNNNNNNN NNNNNNNNNN NNNNNNNNNN NNNNNNNNNN
      361 NNNNNNNNNN NNNNNNNNNN NNNNNNNNNN NNNNNNNNNN NNNNNNNNNN NNNNNNNNNN
      421 NNNNNNNNNN NNNNNNNNNN NNNNNNNNNN NNNNNNNNNN NNNNNNNNNN NNNNNNNNNN
      481 NNNNNNNNNN NNNNNNNNNN NNNNNNNNNN NNNNNNNNNN NNNNNNNNNN NNNNNNNNNN
      541 NNNNNNNNNN NNNNNNNNNN NNNNNNNNNN NNNNNNNNNN NNNNNNNNNN NNNNNNNNNN
      601 NNNNNNNNNN NNNNNNNNNN NNNNNNNNNN NNNNNNNNNN NNNNNNNNNN NNNNNNNNNN
      661 NNNNNNNNNN NNNNNNNNNN NNNNNNNNNN NNNNNNNNNN NNNNNNNNNN NNNNNNNNNN
      721 NNNNNNNNNN NNNNNNNNNN NNNNNNNNNN NNNNNNNNNN NNNNNNNNNN NNNNNNNNNN
      781 NNNNNNNNNN NNNNNNNNNN NNNNNNNNNN NNNNNNNNNN NNNNNNNNNN NNNNNNNNNN
      841 NNNNNNNNNN NNNNNNNNNN NNNNNNNNNN NNNNNNNNNN NNNNNNNNNN NNNNNNNNNN
      901 NNNNNNNNNN NNNNNNNNNN NNNNNNNNNN NNNNNNNNNN NNNNNNNNNN NNNNNNNNNN
      961 NNNNNNNNNN NNNNNCGGGA CGGCAAAGGG GGGAAGGATC GGGTGTTGCC CTTGCCACAA
     1021 AAAATTAAGG AAGATTTGCA AATTCATATT GAAAATGTGC GGAAAACGCA TAAACAAGAT
     1081 ACGATTGACG GCTTTGGCTA TGTTAATTTA CCTTTTGCAC TTAATAAAAA ATATCCGAAT
     1141 GCTAATACTG AGTTTAAATG GCAATATTTA TTCCCAATGA ACGCAATTTC ACAAGACCCG
     1201 AGGGGTAAGA GGAAAATTCG CTATCATGCG TTGTCTGCTA CTTTTGGCAG GAATATGAAA
     1261 ACAGCGGCGC GTTTGGCGTA TATTGATAAA AAAATATCCG CCCATACTTT TCGCCATTCT
     1321 TACGCAACAC ATTTATTACA AAACGGTATT GATATTCGCA CAATTTCTGG GCTTTTGGGG
     1381 CATAAAAATC TACAAACGAC GATGATTTAC ACGCATGT
//

LOCUS       EF577408                1515 aa    DNA              BCT 01-JAN-1980
DEFINITION  Pseudomonas aeruginosa strain PA-SD2 class I integron IntI1
            (intI1), class B carbapenemase VIM-1 (blaVIM-1), AacA4 (aacA4), and
            AadA1 (aadA1) genes, complete cds.
ACCESSION   EF577408
VERSION     EF577408.1  GI:148455781
KEYWORDS    
SOURCE      Pseudomonas aeruginosa
  ORGANISM  Pseudomonas aeruginosa
            Bacteria; Proteobacteria; Gammaproteobacteria; Pseudomonadales;
            Pseudomonadaceae; Pseudomonas
FEATURES             Location/Qualifiers
     source          1..1515
                     /absolute_start="1"
                     /absolute_stop="1515"
                     /db="nr"
                     /db_xref="taxon:287"
                     /mol_type="genomic DNA"
                     /organism="Pseudomonas aeruginosa"
                     /plasmid="pV1ASD2"
                     /status_IntI="functional"
                     /status_LexAbox="functional"
                     /strain="PA-SD2"
                     /strand="-1"
                     /tag="EF577408@1014"
     CDS             502..1515
                     /C-term="normal"
                     /N-term="normal"
                     /absolute_start="1"
                     /absolute_stop="1014"
                     /best_hit="EcoIntI1_ACJ63266 (e=0.0; 100%:1-337)"
                     /catalytic_site="predicted functional"
                     /frameshift="no"
                     /gene="intI"
                     /start="as annotated (verified by blast)"
                     /stop="as annotated (verified by blast)"
     protein_bind    complement(471..492)
                     /bound_moiety="LexA"
                     /distance_to_TLS="-31"
                     /function="binding of LexA repressor"
                     /gene="intI"
                     /method="in silico prediction; sequence information
                     content (threshold 0.95); gamma-proteobacteria version"
                     /score="13.97"
                     /sequence="TGACTGTTTTTTTGTACAGTCT"
ORIGIN
        1 GAGACTGCAC GCGTTACGGG AAGTCCAATT TGCTTTTCAA TCTCCGCGAG AAGTGCCGCT
       61 GTGTTTTTCG CACCCCACGC TGTATCAATC AAAAGCAACT CATCACCATC ACGGACAATG
      121 AGACCATTGG ACGGGTAGAC CGCGCCATCA AACGACTGCG TTGCGATATG CGACCAAACA
      181 CCATCGGCAA TCTGGTAAAG TCGGACCTCT CCGACCGGAA TTTCGTTGAC TGTCGGATAC
      241 TCACCACTCG GCTCCCCGGA ATGGGCTAAC GGACTTGCGA CAGCCATGAC AGACGCGGTC
      301 ATGTAGACCA ATAAACTACT AATAACTTTT AACATCAAAA CTCCATAGGG GTGGGTGCGG
      361 CATAACTTTG TTTTAGGGCG ACTGCCCTGC TGCGTAACAT CGTTGCTGCT CCATAACATC
      421 AAACATCGAC CCACGGCGTA ACGCGCTTGC TGCTTGGATG CCCGAGGCAT AGACTGTACA
      481 AAAAAACAGT CATAACAAGC CATGAGAACC GCCACTGCGC CGTTACCACC GCTGCGTTCG
      541 GTCAAGGTTC TGGACCAGTT GCGTGAGCGC ATACGCTACT TGCATTACAG CTTACGAACC
      601 GAACAGGCTT ATGTCCACTG GGTTCGTGCC TTCATCCGTT TCCACGGTGT GCGTCACCCG
      661 GCAACCTTGG GCAGCAGCGA AGTCGAGGCA TTTCTGTCCT GGCTGGCGAA CGAGCGCAAG
      721 GTTTCGGTCT CCACGCATCG TCAGGCATTG GCGGCCTTGC TGTTCTTCTA CGGCAAGGTG
      781 CTGTGCACGG ATCTGCCCTG GCTTCAGGAG ATCGGAAGAC CTCGGCCGTC GCGGCGCTTG
      841 CCGGTGGTGC TGACCCCGGA TGAAGTGGTT CGCATCCTCG GTTTTCTGGA AGGCGAGCAT
      901 CGTTTGTTCG CCCAGCTTCT GTATGGAACG GGCATGCGGA TCAGTGAGGG TTTGCAACTG
      961 CGGGTCAAGG ATCTGGATTT CGATCACGGC ACGATCATCG TGCGGGAGGG CAAGGGCTCC
     1021 AAGGATCGGG CCTTGATGTT ACCCGAGAGC TTGGCACCCA GCCTGCGCGA GCAGCTGTCG
     1081 CGTGCACGGG CATGGTGGCT GAAGGACCAG GCCGAGGGCC GCAGCGGCGT TGCGCTTCCC
     1141 GACGCCCTTG AGCGGAAGTA TCCGCGCGCC GGGCATTCCT GGCCGTGGTT CTGGGTTTTT
     1201 GCGCAGCACA CGCATTCGAC CGATCCACGG AGCGGTGTCG TGCGTCGCCA TCACATGTAT
     1261 GACCAGACCT TTCAGCGCGC CTTCAAACGT GCCGTAGAAC AAGCAGGCAT CACGAAGCCC
     1321 GCCACACCGC ACACCCTCCG CCACTCGTTC GCGACGGCCT TGCTCCGCAG CGGTTACGAC
     1381 ATTCGAACCG TGCAGGATCT GCTCGGCCAT TCCGACGTCT CTACGACGAT GATTTACACG
     1441 CATGTGCTGA AAGTTGGCGG TGCCGGAGTG CGCTCACCGC TTGATGCGCT GCCGCCCCTC
     1501 ACTAGTGAGA GGTAG
//

LOCUS       AB365868                1515 aa    DNA              BCT 01-JAN-1980
DEFINITION  Salmonella enterica subsp. enterica serovar Typhimurium intI1,
            dfrA12, aadA2, qacEdelta1, sul1 genes for class 1 integrase IntI1,
            dihydrofolate reductase, aminoglycoside adenyltransferase,
            quaternary ammonium compound-resistance protein, dihydropteroate
            synthase type 1, complete cds.
ACCESSION   AB365868
VERSION     AB365868.1  GI:187369484
KEYWORDS    
SOURCE      Salmonella enterica subsp. enterica serovar Typhimurium
  ORGANISM  Salmonella enterica subsp. enterica serovar Typhimurium
            Bacteria; Proteobacteria; Gammaproteobacteria; Enterobacteriales;
            Enterobacteriaceae; Salmonella
FEATURES             Location/Qualifiers
     source          1..1515
                     /absolute_start="837"
                     /absolute_stop="2351"
                     /db="nr"
                     /db_xref="taxon:90371"
                     /mol_type="genomic DNA"
                     /organism="Salmonella enterica subsp. enterica serovar
                     Typhimurium"
                     /serovar="Typhimurium"
                     /status_IntI="functional"
                     /status_LexAbox="functional"
                     /strain="L-3609"
                     /strand="-1"
                     /sub_species="enterica"
                     /tag="AB365868@1850"
     CDS             502..1515
                     /C-term="normal"
                     /N-term="normal"
                     /absolute_start="837"
                     /absolute_stop="1850"
                     /best_hit="EcoIntI1_ACJ63266 (e=0.0; 100%:1-337)"
                     /catalytic_site="predicted functional"
                     /frameshift="no"
                     /gene="intI"
                     /start="as annotated (verified by blast)"
                     /stop="as annotated (verified by blast)"
     protein_bind    complement(471..492)
                     /bound_moiety="LexA"
                     /distance_to_TLS="-31"
                     /function="binding of LexA repressor"
                     /gene="intI"
                     /method="in silico prediction; sequence information
                     content (threshold 0.95); gamma-proteobacteria version"
                     /score="13.97"
                     /sequence="TGACTGTTTTTTTGTACAGTCT"
ORIGIN
        1 AAACACGCCG TGGGCGTGAG GTAGTGCCAG AGTGTATATC TCAGCTCCGC CCGCGACGTA
       61 GAGTTCATTG CCGAGTTCGG ATGCCAAAGC GATAGCGTGC GACAGCGTTG AAACAACTAC
      121 GCAGCCAGTG GCGCGGTAGT TAGCTTGGCG TGAGATTACC AATGTGTGAC GGTTCGGTAG
      181 AGGCTTGCCG ATAGACTCAA AGGTCTTTCG CCCCATGACA ACGACTTTTC CCTCAGTGAG
      241 TCTGCGAAAA ATCTTCTGCT CACCCGGAAT TTTCCAGGGG ATATTAGGAC CATTGCCAAT
      301 AACCCGATTG GCTCCCATCG CAGCAACGAG ATAAATGCGT ACTGATTCCG AGTTCATATG
      361 GCTAACTTTG TTTTAGGGCG ACTGCCCTGC TGCGTAACAT CGTTGCTGCT CCATAACATC
      421 AAACATCGAC CCACGGCGTA ACGCGCTTGC TGCTTGGATG CCCGAGGCAT AGACTGTACA
      481 AAAAAACAGT CATAACAAGC CATGAAAACC GCCACTGCGC CGTTACCACC GCTGCGTTCG
      541 GTCAAGGTTC TGGACCAGTT GCGTGAGCGC ATACGCTACT TGCATTACAG CTTACCAACC
      601 GAACAGGCTT ATGTCCACTG GGTTCGTGCC TTCATCCGTT TCCACGGTGT GCGTCACCCG
      661 GCAACCTTGG GCAGCAGCGA AGTCGAGGCA TTTCTGTCCT GGCTGGCGAA CGAGCGCAAG
      721 GTTTCGGTCT CCACGCATCG TCAGGCATTG GCGGCCTTGC TGTTCTTCTA CGGCAAGGTG
      781 CTGTGCACGG ATCTGCCCTG GCTTCAGGAG ATCGGAAGAC CTCGGCCGTC GCGGCGCTTG
      841 CCGGTGGTGC TGACCCCGGA TGAAGTGGTT CGCATCCTCG GTTTTCTGGA AGGCGAGCAT
      901 CGTTTGTTCG CCCAGCTTCT GTATGGAACG GGCATGCGGA TCAGTGAGGG TTTGCAACTG
      961 CGGGTCAAGG ATCTGGATTT CGATCACGGC ACGATCATCG TGCGGGAGGG CAAGGGCTCC
     1021 AAGGATCGGG CCTTGATGTT ACCCGAGAGC TTGGCACCCA GCCTGCGCGA GCAGCTGTCG
     1081 CGTGCACGGG CATGGTGGCT GAAGGACCAG GCCGAGGGCC GCAGCGGCGT TGCGCTTCCC
     1141 GACGCCCTTG AGCGGAAGTA TCCGCGCGCC GGGCATTCCT GGCCGTGGTT CTGGGTTTTT
     1201 GCGCAGCACA CGCATTCGAC CGATCCACGG AGCGGTGTCG TGCGTCGCCA TCACATGTAT
     1261 GACCAGACCT TTCAGCGCGC CTTCAAACGT GCCGTAGAAC AAGCAGGCAT CACGAAGCCC
     1321 GCCACACCGC ACACCCTCCG CCACTCGTTC GCGACGGCCT TGCTCCGCAG CGGTTACGAC
     1381 ATTCGAACCG TGCAGGATCT GCTCGGCCAT TCCGACGTCT CTACGACGAT GATTTACACG
     1441 CATGTGCTGA AAGTTGGCGG TGCCGGAGTG CGCTCACCGC TTGATGCGCT GCCGCCCCTC
     1501 ACTAGTGAGA GGTAG
//

LOCUS       AF418284                 887 aa    DNA              BCT 01-JAN-1980
DEFINITION  Pseudomonas aeruginosa isolate YMC 95012105 class I integron In107,
            partial sequence.
ACCESSION   AF418284
VERSION     AF418284.1  GI:20530865
KEYWORDS    
SOURCE      Pseudomonas aeruginosa
  ORGANISM  Pseudomonas aeruginosa
            Bacteria; Proteobacteria; Gammaproteobacteria; Pseudomonadales;
            Pseudomonadaceae; Pseudomonas
FEATURES             Location/Qualifiers
     source          1..887
                     /absolute_start="1"
                     /absolute_stop="887"
                     /db="nr"
                     /db_xref="taxon:287"
                     /isolate="YMC 95012105"
                     /mol_type="genomic DNA"
                     /organism="Pseudomonas aeruginosa"
                     /status_IntI="unknown"
                     /status_LexAbox="functional"
                     /strand="-1"
                     /tag="AF418284@386"
     CDS             502..887
                     /C-term="unavailable"
                     /N-term="normal"
                     /absolute_start="1"
                     /absolute_stop="386"
                     /best_hit="EcoIntI1_ACJ63266 (e=1.73292e-63; 37%:1-128)"
                     /catalytic_site="predicted functional"
                     /frameshift="no"
                     /gene="intI"
                     /start="as annotated (verified by blast)"
                     /stop="unavailable"
     protein_bind    complement(471..492)
                     /bound_moiety="LexA"
                     /distance_to_TLS="-31"
                     /function="binding of LexA repressor"
                     /gene="intI"
                     /method="in silico prediction; sequence information
                     content (threshold 0.95); gamma-proteobacteria version"
                     /score="13.97"
                     /sequence="TGACTGTTTTTTTGTACAGTCT"
ORIGIN
        1 GAGACTGCAC GCGTTACAGG AAGTCCAATT TGCTTCTCAA TCTCCGCGAG AAGTGCCGCT
       61 GTGTTTTTCG CACCCCACGC TGTATCAATC AAAAGCAACT CATCACCATC ACGGACAATG
      121 AGACCATTGG ACGGGTAGAC TGCGCCATCA AACGACTGCG TTGCGATATG CGACCAAACA
      181 CCATCGGCAA TCTGGTAAAG CCGGACCTCC CCGACCGGAA TTTCGCTGAC TGTCGGATAC
      241 TCACCGCTAG AATCTACGGA AAAAGCGAGC GGACTCGCAA TAGCCATGAT AGACGCGGTC
      301 AAATAGACCA ATAACTTACT CAAAAGTTTG AACATCAAAA CTCTATGGGG GTGAGTGCGG
      361 CATAACTTTG TTTTAGGGCG ACTGCCCTGC TGCGTAACAT CGTTGCTGCT CCATAACATC
      421 AAACATCGAC CCACGGCGTA ACGCGCTTGC TGCTTGGATG CCCGAGGCAT AGACTGTACA
      481 AAAAAACAGT CATAACAAGC CATGAAAACC GCCACTGCGC CGTTACCACC GCTGCGTTCG
      541 GTCAAGGTTC TGGACCAGTT GCGTGAGCGC ATACGCTACT TGCATTACAG TTTACGAACC
      601 GAACAGGCTT ATGTCAACTG GGTTCGTGCC TTCATCCGTT TCCACGGTGT GCGTCACCCG
      661 GCAACCTTGG GCAGCAACGA AGTCGAGGCA TTTCTGTCCT GGCTGGCGAA CGAGCGCAAG
      721 GTTTCGGTCT CCACGCATCG TCAGGCATTG GCGGCCTTGC TGTTCTTCTA CGGCAAGGTG
      781 CTGTGCACGG ATCTGCCCTG GCTTCAGGAG ATCGGAAGAC CTCGGCCGTC GCGGCGCTTG
      841 CCGGTGGTGC TGACCCCGGA TGAAGTGGTT CGCATCCTCG GTTTTCT
//

LOCUS       FJ615805                1421 aa    DNA              ENV 01-JAN-1980
DEFINITION  Uncultured bacterium clone Int-F12S25-F11 integron integrase gene,
            partial cds.
ACCESSION   FJ615805
VERSION     FJ615805.1  GI:223369821
KEYWORDS    ENV
SOURCE      uncultured bacterium
  ORGANISM  uncultured bacterium
            Bacteria; environmental samples
FEATURES             Location/Qualifiers
     source          931..1421
                     /absolute_start="1"
                     /absolute_stop="491"
                     /clone="Int-F12S25-F11"
                     /country="USA: Michigan"
                     /db="nr"
                     /db_xref="taxon:77133"
                     /environmental_sample=""
                     /isolation_source="agricultural field sample one month
                     after swine manure application"
                     /mol_type="genomic DNA"
                     /organism="uncultured bacterium"
                     /status_IntI="inactivated"
                     /status_LexAbox="unknown"
                     /strand="1"
                     /tag="FJ615805@491"
     CDS             931..1421
                     /C-term="unavailable"
                     /N-term="unavailable"
                     /absolute_start="1"
                     /absolute_stop="491"
                     /best_hit="UbIntI6_AAK00307 (e=4.24936e-67;
                     53%:144-305)"
                     /catalytic_site="predicted non-functional:P67N [211-PRQ]"
                     /frameshift="no"
                     /gene="intI"
                     /start="unavailable"
                     /stop="unavailable"
ORIGIN
        1 NNNNNNNNNN NNNNNNNNNN NNNNNNNNNN NNNNNNNNNN NNNNNNNNNN NNNNNNNNNN
       61 NNNNNNNNNN NNNNNNNNNN NNNNNNNNNN NNNNNNNNNN NNNNNNNNNN NNNNNNNNNN
      121 NNNNNNNNNN NNNNNNNNNN NNNNNNNNNN NNNNNNNNNN NNNNNNNNNN NNNNNNNNNN
      181 NNNNNNNNNN NNNNNNNNNN NNNNNNNNNN NNNNNNNNNN NNNNNNNNNN NNNNNNNNNN
      241 NNNNNNNNNN NNNNNNNNNN NNNNNNNNNN NNNNNNNNNN NNNNNNNNNN NNNNNNNNNN
      301 NNNNNNNNNN NNNNNNNNNN NNNNNNNNNN NNNNNNNNNN NNNNNNNNNN NNNNNNNNNN
      361 NNNNNNNNNN NNNNNNNNNN NNNNNNNNNN NNNNNNNNNN NNNNNNNNNN NNNNNNNNNN
      421 NNNNNNNNNN NNNNNNNNNN NNNNNNNNNN NNNNNNNNNN NNNNNNNNNN NNNNNNNNNN
      481 NNNNNNNNNN NNNNNNNNNN NNNNNNNNNN NNNNNNNNNN NNNNNNNNNN NNNNNNNNNN
      541 NNNNNNNNNN NNNNNNNNNN NNNNNNNNNN NNNNNNNNNN NNNNNNNNNN NNNNNNNNNN
      601 NNNNNNNNNN NNNNNNNNNN NNNNNNNNNN NNNNNNNNNN NNNNNNNNNN NNNNNNNNNN
      661 NNNNNNNNNN NNNNNNNNNN NNNNNNNNNN NNNNNNNNNN NNNNNNNNNN NNNNNNNNNN
      721 NNNNNNNNNN NNNNNNNNNN NNNNNNNNNN NNNNNNNNNN NNNNNNNNNN NNNNNNNNNN
      781 NNNNNNNNNN NNNNNNNNNN NNNNNNNNNN NNNNNNNNNN NNNNNNNNNN NNNNNNNNNN
      841 NNNNNNNNNN NNNNNNNNNN NNNNNNNNNN NNNNNNNNNN NNNNNNNNNN NNNNNNNNNN
      901 NNNNNNNNNN NNNNNNNNNN NNNNNNNNNN CGGGTTAAGG ATGTGGATTT CGGTTACGCA
      961 CGCGTCACGG TGCGCGATGG CAAAGGAGCG AAAGATCGGG TGACGATGTT GCCTGTGAAT
     1021 CTTGCAAAGC CATTGCAGCG CCACTTGGCC AAAATGGAAG CGCAGCATGA GCAAGATCTG
     1081 GAGGATGGAT TCGGCGAGGT GTATTTGCCC AATGCGCTGG AACGTAAATA CAACGGCGCG
     1141 TCCCGGGAAT GGAGTTGGCA GTTTGTATTT CCCTCCTCTC GAATTTCAAT GGATCCCCGC
     1201 ACCAGCACGC GGCGCCGGCA TCACGTGGAC GAGAATGTGT TACAGGTAGC AGTGAAACGC
     1261 GCGGTGCGCG CTTCAGGAGT CACCAAGCCA GCGAGTTGTC ACACACTCCG GCATTCATTC
     1321 GCCACGCACT TGCTCGAAAA CGGTTACGAT ATCCGGACCG TGCAAGAGTT GTTAGGTCAC
     1381 AAAGACGTCA GCACGACGAT GATCTATACG CATGTGTTGA A
//

LOCUS       DQ282248                1455 aa    DNA              ENV 01-JAN-1980
DEFINITION  Uncultured bacterium clone MONA-Int-D9 integron integrase gene,
            partial cds.
ACCESSION   DQ282248
VERSION     DQ282248.1  GI:89147431
KEYWORDS    ENV
SOURCE      uncultured bacterium
  ORGANISM  uncultured bacterium
            Bacteria; environmental samples
FEATURES             Location/Qualifiers
     source          967..1455
                     /absolute_start="1"
                     /absolute_stop="489"
                     /clone="MONA-Int-D9"
                     /country="Puerto Rico: Mona Island (42 miles from the
                     west coast of Puerto Rico)"
                     /db="nr"
                     /db_xref="taxon:77133"
                     /environmental_sample=""
                     /isolation_source="dry forest soil"
                     /mol_type="genomic DNA"
                     /organism="uncultured bacterium"
                     /status_IntI="inactivated"
                     /status_LexAbox="unknown"
                     /strand="1"
                     /tag="DQ282248@489"
     CDS             967..1455
                     /C-term="unavailable"
                     /N-term="unavailable"
                     /absolute_start="1"
                     /absolute_stop="489"
                     /best_hit="MflIntIA_YP_544521 (e=2.9726e-62;
                     48%:156-318)"
                     /catalytic_site="predicted non-functional:P67G [223-PRQ]"
                     /frameshift="no"
                     /gene="intI"
                     /start="unavailable"
                     /stop="unavailable"
ORIGIN
        1 NNNNNNNNNN NNNNNNNNNN NNNNNNNNNN NNNNNNNNNN NNNNNNNNNN NNNNNNNNNN
       61 NNNNNNNNNN NNNNNNNNNN NNNNNNNNNN NNNNNNNNNN NNNNNNNNNN NNNNNNNNNN
      121 NNNNNNNNNN NNNNNNNNNN NNNNNNNNNN NNNNNNNNNN NNNNNNNNNN NNNNNNNNNN
      181 NNNNNNNNNN NNNNNNNNNN NNNNNNNNNN NNNNNNNNNN NNNNNNNNNN NNNNNNNNNN
      241 NNNNNNNNNN NNNNNNNNNN NNNNNNNNNN NNNNNNNNNN NNNNNNNNNN NNNNNNNNNN
      301 NNNNNNNNNN NNNNNNNNNN NNNNNNNNNN NNNNNNNNNN NNNNNNNNNN NNNNNNNNNN
      361 NNNNNNNNNN NNNNNNNNNN NNNNNNNNNN NNNNNNNNNN NNNNNNNNNN NNNNNNNNNN
      421 NNNNNNNNNN NNNNNNNNNN NNNNNNNNNN NNNNNNNNNN NNNNNNNNNN NNNNNNNNNN
      481 NNNNNNNNNN NNNNNNNNNN NNNNNNNNNN NNNNNNNNNN NNNNNNNNNN NNNNNNNNNN
      541 NNNNNNNNNN NNNNNNNNNN NNNNNNNNNN NNNNNNNNNN NNNNNNNNNN NNNNNNNNNN
      601 NNNNNNNNNN NNNNNNNNNN NNNNNNNNNN NNNNNNNNNN NNNNNNNNNN NNNNNNNNNN
      661 NNNNNNNNNN NNNNNNNNNN NNNNNNNNNN NNNNNNNNNN NNNNNNNNNN NNNNNNNNNN
      721 NNNNNNNNNN NNNNNNNNNN NNNNNNNNNN NNNNNNNNNN NNNNNNNNNN NNNNNNNNNN
      781 NNNNNNNNNN NNNNNNNNNN NNNNNNNNNN NNNNNNNNNN NNNNNNNNNN NNNNNNNNNN
      841 NNNNNNNNNN NNNNNNNNNN NNNNNNNNNN NNNNNNNNNN NNNNNNNNNN NNNNNNNNNN
      901 NNNNNNNNNN NNNNNNNNNN NNNNNNNNNN NNNNNNNNNN NNNNNNNNNN NNNNNNNNNN
      961 NNNNNNCGGG TTAAGGATGT GGATTTTTCG CGACGCGAGA TTGTCATCCG CGAAGGAAAA
     1021 GGATTTCGCG ACCGCGTGAC GATGTTGCCG GCGCTGATTG CCCACGATCT CGAGAGTCAT
     1081 CTCGCGCACG TGCGTGCACT GCACGACCGC GATCTGCGGA GCGGGCATGG CCGGGTCTAT
     1141 CTGCCTTATG CATTGGCGCG GAAGTATGGA AGCGCGGCCG CTCATTGGCC GTGGCAGTAT
     1201 GTCTTTCCGT CAGAGCATCT GTCGCTCGAT CCGCGTGATC ACGTGGTGCG CAGGCATCAT
     1261 GCAGGACCGG AGTCGATTCA ACGCGCCCCC CGCGATGCCC TCCGGCACGC CGGCATCGCG
     1321 AAGCATGCGA CACCCCACAC ACTGAGACAT TCGTTCGCGA CGCATCTTCT GGACGATGGC
     1381 TACGACATCC GCACCGTTCA GGAACTGCTC GGGCACAAAG ACGTTTCGAC GACCATGATC
     1441 TATACGCATG TGCTG
//

LOCUS       X17477                   937 aa    DNA              BCT 01-JAN-1980
DEFINITION  Plasmid pLMO150 dhfrI gene for trimethoprim resistance.
ACCESSION   X17477
VERSION     X17477.1  GI:45578
KEYWORDS    antibiotic resistance; dhfrI gene; dihydrofolate reductase;
            integrase; plasmid; spectinomycin resistance; streptomycin
            resistance; trimethoprim resistance
SOURCE      Plasmid pLMO150
  ORGANISM  Plasmid pLMO150
            other sequences; plasmids
FEATURES             Location/Qualifiers
     source          1..937
                     /absolute_start="1"
                     /absolute_stop="937"
                     /db="nr"
                     /db_xref="taxon:28411"
                     /host="Enterobacteriaceae"
                     /mol_type="genomic DNA"
                     /organism="Plasmid pLMO150"
                     /plasmid=""
                     /status_IntI="unknown"
                     /status_LexAbox="functional"
                     /strand="-1"
                     /tag="X17477@436"
     CDS             502..937
                     /C-term="unavailable"
                     /N-term="normal"
                     /absolute_start="1"
                     /absolute_stop="436"
                     /best_hit="EcoIntI1_ACJ63266 (e=6.41326e-73; 43%:1-145)"
                     /catalytic_site="predicted functional"
                     /frameshift="no"
                     /gene="intI"
                     /start="as annotated (verified by blast)"
                     /stop="unavailable"
     protein_bind    complement(471..492)
                     /bound_moiety="LexA"
                     /distance_to_TLS="-31"
                     /function="binding of LexA repressor"
                     /gene="intI"
                     /method="in silico prediction; sequence information
                     content (threshold 0.95); gamma-proteobacteria version"
                     /score="13.97"
                     /sequence="TGACTGTTTTTTTGTACAGTCT"
ORIGIN
        1 TATATGTAGT GTATCTACTT GATCGATCAG GCTTTTGTAT ATCTCCCCAC CACCTGAAAC
       61 AATGACATGA TCCGTTATTT TCTTTAGGTT GGTTAAAGCA TCTTTAATTG ATGGAAAGAT
      121 CAATACGTTC TCATTGTCAG ATGTAAAACT TGAACGTGTT ACGACCGCAT ACTTTCGGTT
      181 GGGTAATGCT CCCATTGATT CAAAAGTCTT GCGTCCAACC AACAGCCATT GGTTATAGGT
      241 AATAGCTTTA AACAGGAGCT GTTCACCTTT GGCACTCCAT GGAATATCAG GGCCATTCCC
      301 GATAACTCCA TTCTTCGATA TAGCTACCAT TAGTGATAGT TTCACAATTC TTCCTCAGAG
      361 GTTAACTTTG TTTTAGGGCG ACTGCCCTGC TGCGTAACAT CGTTGCTGCT CCATAACATC
      421 AAACATCGAC CCACGGCGTA ACGCGCTTGC TGCTTGGATG CCCGAGGCAT AGACTGTACA
      481 AAAAAACAGT CATAACAAGC CATGAAAACC GCCACTGCGC CGTTACCACC GCTGCGTTCG
      541 GTCAAGGTTC TGGACCAGTT GCGTGAGCGC ATACGCTACT TGCATTACAG CTTACCAACC
      601 GAACAGGCTT ATGTCCACTG GGTTCGTGCC TTCATCCGTT TCCACGGTGT GCGTCACCCG
      661 GCAACCTTGG GCAGCAGCGA AGTCGAGGCA TTTCTGTCCT GGCTGGCGAA CGAGCGCAAG
      721 GTTTCGGTCT CCACGCATCG TCAGGCATTG GCGGCCTTGC TGTTCTTCTA CGGCAAGGTG
      781 CTGTGCACGG ATCTGCCCTG GCTTCAGGAG ATCGGAAGAC CTCGGCCGTC GCGGCGCTTG
      841 CCGGTGGTGC TGACCCCGGA TGAAGTGGTT CGCATCCTCG GTTTTCTGGA AGGCGAGCAT
      901 CGTTTGTTCG CCCAGCTTCT GTATGGAACG GGCATGC
//

LOCUS       EU118149                 732 aa    DNA              BCT 01-JAN-1980
DEFINITION  Pseudomonas aeruginosa class 1 In59.2 integron DNA integrase INTI1
            (intI1) gene, partial cds, aminoglycoside-6'N-acetyltransferase
            AAC(6')-29a (aacA29a), metallo-beta-lactamase VIM-2 (blaVIM-2),
            aminoglycoside-6'N-acetyltransferase AAC(6')-29b (aacA29b), and
            quarternary ammomium compound-resistance protein QacEdelta1
            (qacEdelta1) genes, complete cds, and dihydropteroate synthase SUL1
            (sul1) gene, partial cds.
ACCESSION   EU118149
VERSION     EU118149.2  GI:208879775
KEYWORDS    
SOURCE      Pseudomonas aeruginosa
  ORGANISM  Pseudomonas aeruginosa
            Bacteria; Proteobacteria; Gammaproteobacteria; Pseudomonadales;
            Pseudomonadaceae; Pseudomonas
FEATURES             Location/Qualifiers
     source          1..732
                     /absolute_start="1"
                     /absolute_stop="732"
                     /country="Greece"
                     /db="nr"
                     /db_xref="taxon:287"
                     /isolation_source="bronchial aspirate"
                     /mol_type="genomic DNA"
                     /organism="Pseudomonas aeruginosa"
                     /status_IntI="unknown"
                     /status_LexAbox="functional"
                     /strain="D1802"
                     /strand="-1"
                     /tag="EU118149@231"
     CDS             502..732
                     /C-term="unavailable"
                     /N-term="normal"
                     /absolute_start="1"
                     /absolute_stop="231"
                     /best_hit="EcoIntI1_ACJ63266 (e=7.55707e-42; 22%:1-77)"
                     /catalytic_site="predicted functional"
                     /frameshift="no"
                     /gene="intI"
                     /start="as annotated (verified by blast)"
                     /stop="unavailable"
     protein_bind    complement(471..492)
                     /bound_moiety="LexA"
                     /distance_to_TLS="-31"
                     /function="binding of LexA repressor"
                     /gene="intI"
                     /method="in silico prediction; sequence information
                     content (threshold 0.95); gamma-proteobacteria version"
                     /score="13.97"
                     /sequence="TGACTGTTTTTTTGTACAGTCT"
ORIGIN
        1 ACATAAAGGC CTTCGATGTA GCCGGTCTTG ATTCCTTGGA GTTCTTCCAA GTCATGTCTT
       61 ATCGAGAGTT CGACATGCCC AACAGCCGCG CCGGTAGCAT CACGGGCGAT GAGCACTTCT
      121 ACAAGCCCCT CAAGTCCACC AGAGAAGTAC TGCTCAATCT CCGAGGCGTG ATCATCCGCG
      181 AGCCAAAGAA GATTCCGCAG CGCTAGCCAG TCGGCAGCGT CTTGTTCTTT CACAGGTAAG
      241 ATCGAAACGC TCAAAGCCGT CTAACTCCCA ATTTGTGTAG GGCTTATTAT GCACGCTTAA
      301 AAATAATAAA AGCAGACTTG ACCTGATAGT TTGGCTGTGA GCAATTATGT GCTTAGTGCA
      361 TCTAACTTTG TTTTAGGGCG ACTGCCCTGC TGCGTAACAT CGTTGCTGCT CCATAACATC
      421 AAACATCGAC CCACGGCGTA ACGCGCTTGC TGCTTGGATG CCCGAGGCAT AGACTGTACA
      481 AAAAAACAGT CATAACAAGC CATGAAAACC GCCACTGCGC CGTTACCACC GCTGCGTTCG
      541 GTCAAGGTTC TGGACCAGTT GCGTGAGCGC ATACGCTACT TGCATTACAG TTTACGAACC
      601 GAACAGGCTT ATGTCAACTG GGTTCGTGCC TTCATCCGTT TCCACGGTGT GCGTCACCCG
      661 GCAACCTTGG GCAGCAGCGA AGTCGAGGCA TTTCTGTCCT GGCTGGCGAA CGAGCGCAAG
      721 GTTTCGGTCT CC
//

LOCUS       AF315786                1016 aa    DNA              BCT 01-JAN-1980
DEFINITION  Pseudomonas aeruginosa class I integron integrase (intI1) gene,
            partial cds; and aminoglycoside acetyltransferase (aac(6')-Ib) and
            restricted-spectrum beta-lactamase OXA-35 (bla) genes, complete
            cds.
ACCESSION   AF315786
VERSION     AF315786.1  GI:13925892
KEYWORDS    
SOURCE      Pseudomonas aeruginosa
  ORGANISM  Pseudomonas aeruginosa
            Bacteria; Proteobacteria; Gammaproteobacteria; Pseudomonadales;
            Pseudomonadaceae; Pseudomonas
FEATURES             Location/Qualifiers
     source          1..1016
                     /absolute_start="1"
                     /absolute_stop="1016"
                     /db="nr"
                     /db_xref="taxon:287"
                     /mol_type="genomic DNA"
                     /organism="Pseudomonas aeruginosa"
                     /status_IntI="unknown"
                     /status_LexAbox="broken"
                     /strand="-1"
                     /tag="AF315786@515"
     CDS             502..1016
                     /C-term="unavailable"
                     /N-term="normal"
                     /absolute_start="1"
                     /absolute_stop="515"
                     /best_hit="EcoIntI1_ACJ63266 (e=7.91364e-90; 50%:1-171)"
                     /catalytic_site="predicted functional"
                     /frameshift="no"
                     /gene="intI"
                     /start="as annotated (verified by blast)"
                     /stop="unavailable"
     protein_bind    468..492
                     /bound_moiety="LexA"
                     /distance_to_TLS="-34"
                     /function="binding of LexA repressor - broken (CCC
                     insertion)"
                     /gene="intI"
                     /method="in silico prediction; sequence information
                     content (threshold 0.95); gamma-proteobacteria version"
                     /score="23.49"
                     /sequence="AGACTGTACCCCAAAAAAACAGTCA"
ORIGIN
        1 AAGCCTTTGC CCAGTTGTGA TGCATTCGCC AGTGACTGGT CTATTCCGCG TACTCCTGGA
       61 TCGGTTTCTT CTTCCCACCA TCCGTCCCCG CTTCCAAGAG CAACGTACGA CTGGGCATAC
      121 CCAATCGGCT CTCCATTCAG CATTGCAATG TATGGAGTGA CGGACTCTTG CGCTAAAACG
      181 CTTGGCAAGT ACTGTTCCTG TACGTCAGCA AGTGTCGGGC GTGCTTCTTC TCCGCCCCAC
      241 CACTCGACGA TATGAGATCG ATTTAGCCAC TCATAGAGCA TCGCAAGGTC ATGCTCAGTC
      301 ATGAGGCGCA GTGTGACGGA ATCGTTGCTG TTGGTCACGA TGCTGTACTT TGTGATGCCT
      361 AACTTTGTTT TAGGGCGACT GCCCTGCTGC GTAACATCGT TGCTGCTCCA TAACATCAAA
      421 CATCGACCCA CGGCGTAACG CGCTTGCTGC TTGGATGCCC GAGGCATAGA CTGTACCCCA
      481 AAAAAACAGT CATAACAAGC CATGAAAACC GCCACTGCGC CGTTACCACC GCTGCGTTCG
      541 GTCAAGGTTC TGGACCAGTT GCGTGAGCGC ATACGCTACT TGCATTACAG CTTACGAACC
      601 GAACAGGCTT ATGTCCACTG GGTTCGTGCC TTCATCCGTT TCCACGGTGT GCGTCACCCG
      661 GCAACCTTGG GCAGCAGCGA AGTCGAGGCA TTTCTGTCCT GGCTGGCGAA CGAGCGCAAG
      721 GTTTCGGTCT CCACGCATCG TCAGGCATTG GCGGCCTTGC TGTTCTTCTA CGGCAAGGTG
      781 CTGTGCACGG ATCTGCCCTG GCTTCAGGAG ATCGGAAGAC CTCGGCCGTC GCGGCGCTTG
      841 CCGGTGGTGC TGACCCCGGA TGAAGTGGTT CGCATCCTCG GTTTTCTGGA AGGCGAGCAT
      901 CGTTTGTTCG CCCAGCTTCT GTATGGAACG GGCATGCGGA TCAGTGAGGG TTTGCAACTG
      961 CGGGTCAAGG ATCTGGATTT CGATCACGGC ACGATCATCG TGCGGGAGGG CAAGGG
//

LOCUS       EF577406                1515 aa    DNA              BCT 01-JAN-1980
DEFINITION  Pseudomonas aeruginosa strain PA-SL1 class I integron IntI1
            (intI1), AacA7 (aacA7), and class B carbapenemase VIM-2 (blaVIM-2)
            genes, complete cds.
ACCESSION   EF577406
VERSION     EF577406.1  GI:148455748
KEYWORDS    
SOURCE      Pseudomonas aeruginosa
  ORGANISM  Pseudomonas aeruginosa
            Bacteria; Proteobacteria; Gammaproteobacteria; Pseudomonadales;
            Pseudomonadaceae; Pseudomonas
FEATURES             Location/Qualifiers
     source          1..1515
                     /absolute_start="1"
                     /absolute_stop="1515"
                     /db="nr"
                     /db_xref="taxon:287"
                     /mol_type="genomic DNA"
                     /organism="Pseudomonas aeruginosa"
                     /plasmid="pV2ASL1"
                     /status_IntI="functional"
                     /status_LexAbox="functional"
                     /strain="PA-SL1"
                     /strand="-1"
                     /tag="EF577406@1014"
     CDS             502..1515
                     /C-term="normal"
                     /N-term="normal"
                     /absolute_start="1"
                     /absolute_stop="1014"
                     /best_hit="EcoIntI1_ACJ63266 (e=0.0; 100%:1-337)"
                     /catalytic_site="predicted functional"
                     /frameshift="no"
                     /gene="intI"
                     /start="as annotated (verified by blast)"
                     /stop="as annotated (verified by blast)"
     protein_bind    complement(471..492)
                     /bound_moiety="LexA"
                     /distance_to_TLS="-31"
                     /function="binding of LexA repressor"
                     /gene="intI"
                     /method="in silico prediction; sequence information
                     content (threshold 0.95); gamma-proteobacteria version"
                     /score="13.97"
                     /sequence="TGACTGTTTTTTTGTACAGTCT"
ORIGIN
        1 ATTCGGTGCA TCCGCGACCA CGAGCCCAAT GCTCGGCGGC TTTTACCAGA GCTACACCTA
       61 CGCCCTGACG CCGCGCACTT GGCACAACGT ACCAACCCTC CAAGAACGCA ACGTTGCCGG
      121 AGTAGCACTC CTCCGCATAC GGGCGGATCG AAAGCTCGGC AAACCCTAGT GCTTCTCCGT
      181 CGGGTGCTAC AGCAATGAGG ACAGCAGCAG GCCGGGCGAC TTTTCCGGAC AGAAATTCTG
      241 CGATCTCTGA CTGGTGCTCT TGACATGTGC CATCTGGCCA CAGCTCACAG CGCATGCTTA
      301 GCCAACTGGC CGAATCGGTA GTTTCAACAG GCCTGACGAG CGGCGAACTA TCCATTGGTG
      361 CCTAACTTTG TTTTAGGGCG ACTGCCCTGC TGCGTAACAT CGTTGCTGCT CCATAACATC
      421 AAACATCGAC CCACGGCGTA ACGCGCTTGC TGCTTGGATG CCCGAGGCAT AGACTGTACA
      481 AAAAAACAGT CATAACAAGC CATGAAAACC GCCACTGCGC CGTTACCACC GCTGCGTTCG
      541 GTCAAGGTTC TGGACCAGTT GCGTGAGCGC ATACGCTACT TGCATTACAG TTTACGAACC
      601 GAACAGGCTT ATGTCAACTG GGTTCGTGCC TTCATCCGTT TCCACGGTGT GCGTCACCCG
      661 GCAACCTTGG GCAGCAGCGA AGTCGAGGCA TTTCTGTCCT GGCTGGCGAA CGAGCGCAAG
      721 GTTTCGGTCT CCACGCATCG TCAGGCATTG GCGGCCTTGC TGTTCTTCTA CGGCAAGGTG
      781 CTGTGCACGG ATCTGCCCTG GCTTCAGGAG ATCGGAAGAC CTCGGCCGTC GCGGCGCTTG
      841 CCGGTGGTGC TGACCCCGGA TGAAGTGGTT CGCATCCTCG GTTTTCTGGA AGGCGAGCAT
      901 CGTTTGTTCG CCCAGCTTCT GTATGGAACG GGCATGCGGA TCAGTGAGGG TTTGCAACTG
      961 CGGGTCAAGG ATCTGGATTT CGATCACGGC ACGATCATCG TGCGGGAGGG CAAGGGCTCC
     1021 AAGGATCGGG CCTTGATGTT ACCCGAGAGC TTGGCACCCA GCCTGCGCGA GCAGCTGTCG
     1081 CGTGCACGGG CATGGTGGCT GAAGGACCAG GCCGAGGGCC GCAGCGGCGT TGCGCTTCCC
     1141 GACGCCCTTG AGCGGAAGTA TCCGCGCGCC GGGCATTCCT GGCCGTGGTT CTGGGTTTTT
     1201 GCGCAGCACA CGCATTCGAC CGATCCACGG AGCGGTGTCG TGCGTCGCCA TCACATGTAT
     1261 GACCAGACCT TTCAGCGCGC CTTCAAACGT GCCGTAGAAC AAGCAGGCAT CACGAAGCCC
     1321 GCCACACCGC ACACCCTCCG CCACTCGTTC GCGACGGCCT TGCTCCGCAG CGGTTACGAC
     1381 ATTCGAACCG TGCAGGATCT GCTCGGCCAT TCCGACGTCT CTACGACGAT GATTTACACG
     1441 CATGTGCTGA AAGTTGGCGG TGCCGGAGTG CGCTCACCGC TTGATGCGCT GCCGCCCCTC
     1501 ACTAGTGAGA GGTAG
//

LOCUS       FJ457611                 915 aa    DNA              BCT 01-JAN-1980
DEFINITION  Arthrobacter arilaitensis isolate C361 class 1 integron IntIdelta1
            (intIdelta1) gene, partial cds, AadA9 (aadA9) and truncated
            QacEdelta1 (qacEdelta1) genes, complete cds, and SulI (sulI) gene,
            partial cds.
ACCESSION   FJ457611
VERSION     FJ457611.1  GI:213495688
KEYWORDS    
SOURCE      Arthrobacter arilaitensis
  ORGANISM  Arthrobacter arilaitensis
            Bacteria; Actinobacteria; Actinobacteridae; Actinomycetales;
            Micrococcineae; Micrococcaceae; Arthrobacter
FEATURES             Location/Qualifiers
     source          1..915
                     /absolute_start="1"
                     /absolute_stop="915"
                     /country="United Kingdom"
                     /db="nr"
                     /db_xref="taxon:256701"
                     /isolate="C361"
                     /isolation_source="agricultural soil"
                     /mol_type="genomic DNA"
                     /organism="Arthrobacter arilaitensis"
                     /status_IntI="unknown"
                     /status_LexAbox="functional"
                     /strand="-1"
                     /tag="FJ457611@414"
     CDS             502..915
                     /C-term="unavailable"
                     /N-term="normal"
                     /absolute_start="1"
                     /absolute_stop="414"
                     /best_hit="EcoIntI1_ACJ63266 (e=3.23452e-71; 40%:1-138)"
                     /catalytic_site="predicted functional"
                     /frameshift="no"
                     /gene="intI"
                     /start="as annotated (verified by blast)"
                     /stop="unavailable"
     protein_bind    complement(471..492)
                     /bound_moiety="LexA"
                     /distance_to_TLS="-31"
                     /function="binding of LexA repressor"
                     /gene="intI"
                     /method="in silico prediction; sequence information
                     content (threshold 0.95); gamma-proteobacteria version"
                     /score="13.97"
                     /sequence="TGACTGTTTTTTTGTACAGTCT"
ORIGIN
        1 CCTTCAAGAA TATCCTCCCG CAGCCACTCC CCGAACTGCA GTTCTCGTCG TGCCGGATAA
       61 CGCCAAGGCA CTACTTCGTT GCATGCAACA ACAGTTACCT CTAGCGGCCG GAGTATTGAG
      121 CTTTCGCATG GTGGTGCCGA GATATTCAAG AAATCGAGCA TCAGGGAGCG TCTGGTAGCT
      181 TCATCCAAGC GTGCATCCAC GGTAACCAGC AGATCAATGT CGCTATATGG TTTGAGGCCA
      241 CCATCAATTG CAGAACCATA CAAGTGTATG GCTTTCAGCG TTGATGCCAA ATGGCGTTTA
      301 ATTACATCGC GTGCCTGAAG CTGCCTTGAG ATTCCGGTGT GTATAGAGTT GCTCATCATG
      361 TCTAACTTTG TTTTAGGGCG ACTGCCCTGC TGCGTAACAT CGTTGCTGCT CCATAACATC
      421 AAACATCGAC CCACGGCGTA ACGCGCTTGC TGCTTGGATG CCCGAGGCAT AGACTGTACA
      481 AAAAAACAGT CATAACAAGC CATGAAAACC GCCACTGCGC CGTTACCACC GCTGCGTTCG
      541 GTCAAGGTTC TGGACCAGTT GCGTGAGCGC ATACGCTACT TGCATTACAG CTTACGAACC
      601 GAACAGGCTT ATGTCCACTG GGTTCGTGCC TTCATCCGTT TCCACGGTGT GCGTCACCCG
      661 GCAACCTTGG GCAGCAGCGA AGTCGAGGCA TTTCTGTCCT GGCTGGCGAA CGAGCGCAAG
      721 GTTTCGGTCT CCACGCATCG TCAGGCATTG GCGGCCTTGC TGTTCTTCTA CGGCAAGGTG
      781 CTGTGCACGG ATCTGCCCTG GCTTCAGGAG ATCGGAAGAC CTCGGCCGTC GCGGCGCTTG
      841 CCGGTGGTGC TGACCCCGGA TGAAGTGGTT CGCATCCTCG GTTTTCTGGA AGGCGAGCAT
      901 CGTTTGTTCG CCCAG
//

LOCUS       DQ519091                 858 aa    DNA              BCT 01-JAN-1980
DEFINITION  Acinetobacter baumannii strain DB60079/01 class I integron
            integrase gene, partial cds, beta-lactamase PSE-1 (blaPSE-1) gene,
            complete cds, and quarternary ammonium compound-resistance protein
            (qacdeltaE) gene, partial cds.
ACCESSION   DQ519091
VERSION     DQ519091.1  GI:94960156
KEYWORDS    
SOURCE      Acinetobacter baumannii
  ORGANISM  Acinetobacter baumannii
            Bacteria; Proteobacteria; Gammaproteobacteria; Pseudomonadales;
            Moraxellaceae; Acinetobacter
FEATURES             Location/Qualifiers
     source          1..858
                     /absolute_start="1"
                     /absolute_stop="858"
                     /db="nr"
                     /db_xref="taxon:470"
                     /mol_type="genomic DNA"
                     /organism="Acinetobacter baumannii"
                     /status_IntI="unknown"
                     /status_LexAbox="functional"
                     /strain="DB60079/01"
                     /strand="-1"
                     /tag="DQ519091@357"
     CDS             502..858
                     /C-term="unavailable"
                     /N-term="normal"
                     /absolute_start="1"
                     /absolute_stop="357"
                     /best_hit="EcoIntI1_ACJ63266 (e=1.69437e-59; 31%:1-105)"
                     /catalytic_site="predicted functional"
                     /frameshift="no"
                     /gene="intI"
                     /start="as annotated (verified by blast)"
                     /stop="unavailable"
     protein_bind    complement(471..492)
                     /bound_moiety="LexA"
                     /distance_to_TLS="-31"
                     /function="binding of LexA repressor"
                     /gene="intI"
                     /method="in silico prediction; sequence information
                     content (threshold 0.95); gamma-proteobacteria version"
                     /score="13.97"
                     /sequence="TGACTGTTTTTTTGTACAGTCT"
ORIGIN
        1 GTCACAAGAT CTGCTTTCTT AATCTCGACT GTACTATTGG GATTAACTTT TCCTTGCTCA
       61 GCATCATATA GTAATTTAGC GCAAGCTATT GTTTTAAAAG TACTTGTTAA CGGGAAGCGC
      121 TGATTGCCAT TGTAATCCCA ATATTCTCCA TTTTGAGTAT CAAGAACGGA AACACCTATA
      181 CGAGCAGAAA GAGAAACTTC AATTGCCTTA ACGTCTTGTT CAACTTGCTG AAACTTTGAA
      241 CTACTTGCAA AAACCACGGA TGGTATTAAA AGCGAAAATG CCAATAAAAA CTTCATGTAA
      301 GTAACCCCAT AATTTTGATT GTCACACATT TTATATAAAA GCATGAGGCT CCATAATATG
      361 GCTAACTTTG TTTTAGGGCG ACTGCCCTGC TGCGTAACAT CGTTGCTGCT CCATAACATC
      421 AAACATCGAC CCACGGCGTA ACGCGCTTGC TGCTTGGATG CCCGAGGCAT AGACTGTACA
      481 AAAAAACAGT CATAACAAGC CATGAAAACC GCCACTGCGC CGTTACCACC GCTGCGTTCG
      541 GTCAAGGTTC TGGACCAGTT GCGTGAGCGC ATACGCTACT TGCATTACAG CTTACCAACC
      601 GAACAGGCTT ATGTCAACTG GGTTCGTGCC TTCATCCGTT TCCACGGTGT GCGTCACCCG
      661 GCAACCTTGG GCAGCAGCGA AGTCGAGGCA TTTCTGTCCT GGCTGGCGAA CGAGCGCAAG
      721 GTTTCGGTCT CCACGCATCG TCAGGCATTG GCGGCCTTGC TGTTCTTCTA CGGCAAGGTG
      781 CTGTGCACGG ATCTGCCCTG GCTTCAGGAG ATCGGAAGAC CTCGGCCGTC GCGGCGCTTG
      841 CCGGTGGTGC TGACCCCG
//

LOCUS       DQ287861                1311 aa    DNA              ENV 01-JAN-1980
DEFINITION  Uncultured bacterium clone AMS4-INT-F01 integron integrase gene,
            partial cds.
ACCESSION   DQ287861
VERSION     DQ287861.1  GI:83722826
KEYWORDS    ENV
SOURCE      uncultured bacterium
  ORGANISM  uncultured bacterium
            Bacteria; environmental samples
FEATURES             Location/Qualifiers
     source          823..1311
                     /absolute_start="1"
                     /absolute_stop="489"
                     /clone="AMS4-INT-F01"
                     /country="USA: Michigan"
                     /db="nr"
                     /db_xref="taxon:77133"
                     /environmental_sample=""
                     /isolation_source="manured soil DNA, field sampled 3
                     days after manure application"
                     /mol_type="genomic DNA"
                     /organism="uncultured bacterium"
                     /status_IntI="inactivated"
                     /status_LexAbox="unknown"
                     /strand="1"
                     /tag="DQ287861@489"
     CDS             823..1311
                     /C-term="unavailable"
                     /N-term="unavailable"
                     /absolute_start="1"
                     /absolute_stop="489"
                     /best_hit="XorIntIA_YP_202871 (e=3.60356e-60;
                     56%:108-270)"
                     /catalytic_site="predicted non-functional:K65E [173-K]"
                     /frameshift="no"
                     /gene="intI"
                     /start="unavailable"
                     /stop="unavailable"
ORIGIN
        1 NNNNNNNNNN NNNNNNNNNN NNNNNNNNNN NNNNNNNNNN NNNNNNNNNN NNNNNNNNNN
       61 NNNNNNNNNN NNNNNNNNNN NNNNNNNNNN NNNNNNNNNN NNNNNNNNNN NNNNNNNNNN
      121 NNNNNNNNNN NNNNNNNNNN NNNNNNNNNN NNNNNNNNNN NNNNNNNNNN NNNNNNNNNN
      181 NNNNNNNNNN NNNNNNNNNN NNNNNNNNNN NNNNNNNNNN NNNNNNNNNN NNNNNNNNNN
      241 NNNNNNNNNN NNNNNNNNNN NNNNNNNNNN NNNNNNNNNN NNNNNNNNNN NNNNNNNNNN
      301 NNNNNNNNNN NNNNNNNNNN NNNNNNNNNN NNNNNNNNNN NNNNNNNNNN NNNNNNNNNN
      361 NNNNNNNNNN NNNNNNNNNN NNNNNNNNNN NNNNNNNNNN NNNNNNNNNN NNNNNNNNNN
      421 NNNNNNNNNN NNNNNNNNNN NNNNNNNNNN NNNNNNNNNN NNNNNNNNNN NNNNNNNNNN
      481 NNNNNNNNNN NNNNNNNNNN NNNNNNNNNN NNNNNNNNNN NNNNNNNNNN NNNNNNNNNN
      541 NNNNNNNNNN NNNNNNNNNN NNNNNNNNNN NNNNNNNNNN NNNNNNNNNN NNNNNNNNNN
      601 NNNNNNNNNN NNNNNNNNNN NNNNNNNNNN NNNNNNNNNN NNNNNNNNNN NNNNNNNNNN
      661 NNNNNNNNNN NNNNNNNNNN NNNNNNNNNN NNNNNNNNNN NNNNNNNNNN NNNNNNNNNN
      721 NNNNNNNNNN NNNNNNNNNN NNNNNNNNNN NNNNNNNNNN NNNNNNNNNN NNNNNNNNNN
      781 NNNNNNNNNN NNNNNNNNNN NNNNNNNNNN NNNNNNNNNN NNCGGGTCAA GGATGTTGAT
      841 TTTGCGCGCA GTGAGATCTG CGTGCGTGCC GGCAAGGGCA ACAAGGATAG GCGTGTTCCA
      901 TTGCCAGTGT CGCTGCGTGA TCGTTTGCTG CAGCAGTGCG AGCGGGTGTT GTTTCAGCAT
      961 CAACGCGATC TTGCTGCAGG CGGGGGACGG GTCCATCTGC CGAATGCCTT GGCAAGGGAG
     1021 TACCCATCAG CCGACGTACA ACCGGGCTGG CAGTACCTGT TCCCGTCGCA CAGGATGTCC
     1081 CACGACCCAC GCACGGGGCG GCGTGGCCGC CATCATCTCA GTGAGGAAGT GTTACAGCGG
     1141 GCGATCAAGC AGGCGCGCTT GCAGGTGGCA ATCCTGCAGC CGGCCAGCTG CCATACCCTG
     1201 CGGCACTGTT TTGCCACCCA TCTGCTGGAT GCGGGCTGCG ATATACGTAC CTTGCAGGAA
     1261 CTGCTGGGCC ATAAGGACAT CGCCACGACA CAGATCTACA CGCATGTGCT G
//

LOCUS       AF539751                1464 aa    DNA              BCT 01-JAN-1980
DEFINITION  Vibrio vulnificus CIP 75.4 large subunit ribosomal protein L20
            (rplT), complete cds; and super-integron, partial sequence.
ACCESSION   AF539751
VERSION     AF539751.1  GI:23452622
KEYWORDS    
SOURCE      Vibrio vulnificus
  ORGANISM  Vibrio vulnificus
            Bacteria; Proteobacteria; Gammaproteobacteria; Vibrionales;
            Vibrionaceae; Vibrio
FEATURES             Location/Qualifiers
     source          1..1464
                     /absolute_start="412"
                     /absolute_stop="1875"
                     /db="nr"
                     /db_xref="taxon:672"
                     /mol_type="genomic DNA"
                     /organism="Vibrio vulnificus"
                     /status_IntI="functional"
                     /status_LexAbox="functional"
                     /strain="CIP 75.4"
                     /strand="-1"
                     /tag="AF539751@1374"
     CDS             502..1464
                     /C-term="normal"
                     /N-term="normal"
                     /absolute_start="412"
                     /absolute_stop="1374"
                     /best_hit="VvuIntIA_AAN33109 (e=0.0; 100%:1-320)"
                     /catalytic_site="predicted functional despite minor
                     mutations: P202T [203-PST]; P210R [211-PRQ]"
                     /frameshift="no"
                     /gene="intI"
                     /start="as annotated (verified by blast)"
                     /stop="as annotated (verified by blast)"
     protein_bind    complement(471..492)
                     /bound_moiety="LexA"
                     /distance_to_TLS="-31"
                     /function="binding of LexA repressor"
                     /gene="intI"
                     /method="in silico prediction; sequence information
                     content (threshold 0.95); gamma-proteobacteria version"
                     /score="16.50"
                     /sequence="TGCCTGTTTTTATATACAGTTA"
ORIGIN
        1 ACCAGACGCT AAAAAGCTGA ATTAACTCAT AATTTTGAAT GTTCTGACTT TGAGTTTTAA
       61 CGTGGAAAAC CGAAAAGCCG GGCTTTAACT TTGAAATCAA AATCACTTCA CTCACCTCGC
      121 CTACACTCTG CATTTCAATG AGGCAACTCT CTGAATTTTT AGCGCCCACG AATTGGAGTC
      181 CAGAAAACAG CGACCACTGA AGTTAACCTG CCGACAAGAC CAAAATTAGA AATACGAAGG
      241 AACAAAGAAA AGATGCAACC AACTGATTTT ACGTGACTAA ACATAACGCT CTCTATACAT
      301 CTACTTGTAG GTATAATCGC CCACGCTACC GCATCCTCGA AGATGAAGAT AATTCGCATG
      361 CTATCACATA ACCATATGAA ACAAATATCA ATTTTGGATG GAAATACATG TTAACGATCC
      421 CAATTAAGTA TCAATGTGTA GCCTAATTTT TTTATCCTGC TAAAAATGAA TAACTGTATA
      481 TAAAAACAGG CACTCATCAG GATGAAAAAT CAGTTTCTCT TAAGTGTTCA AGATCATATG
      541 AGAACACGTC ATTATGCGAG TAAAACCATA CAAGCGTATA TAAGCTGGAT TAAGCAATAC
      601 ATTATTTTCC ACAAAATGGC TCATCCTTCG ACTCTGAATG AGACACACGT TGAAGAGTTT
      661 TTAAGTTATC TCGCGTTGGA ACAAAAAGTG GCAGCAAAAA CCCAGGCGCT AGCTTTGAAT
      721 TCGATAATGT TTTTATATCG AGAATACTTT AGAACCCCAT TAAGTAACGA GATAAAATTT
      781 CAAAAATCAC TTCTAGATAG GAAGCTGCCA GTAGTCCTGA CTAAGTCAGA ACTCCGTTCC
      841 TTAATTCAGC ACATTGACCC ACGTTACAAA CTGCACATCA TGCTACTTTA CGGATCAGGT
      901 TTGCGTGTCA TGGAATGTGT ACGGCTCAGG GTTCAAGACA TAGATTACCA CTATGGGGCA
      961 CTGCGGATAT GGCAAGGAAA AGGAGGTAAG AACCGGACAG TAACATTGGC AAAAGAGCTG
     1021 TTCCCCATGC TTAAACAACA AGAAGAGTTA GCACTTCGCT ACTATCAGAA GGACATCAAC
     1081 ACACCTGGCT ATTCTGGTGT TTGGCTGACA CATTCGTTAC AAAGGAAATA TCGCGGTGCT
     1141 GAAATGGATT TTAACTGGCA CTATCTTTTC CCTTCAGAAA AGTTATCCAT TGATCCCGAG
     1201 TCAAACCTAT TGCGCAGGCA CCATATAAAC GAACAGTCCT TGCAAAGAGC GGTTAAAAGA
     1261 GCGGCTAAGG ATGCGGGTAT AGAAAAGACT GTCACGTGTC ATACCCTTCG GCATAGCTTC
     1321 GCTACCCACT TATTAGAATC AGGGGCTGAT ATAAGAACAG TACAAGAGCA ATTAGGCCAT
     1381 TCTGACGTCA AAACGACACA GATATACACA CACGTACTAG AGAGAGGTGC TGGCGGCGTG
     1441 CTAAGCCCAT TATCGAACCT TTAA
//

LOCUS       EF190326                 835 aa    DNA              BCT 01-JAN-1980
DEFINITION  Pseudomonas aeruginosa integron class I extended spectrum
            beta-lactamase GES-5 (blaGES-5) gene, complete cds.
ACCESSION   EF190326
VERSION     EF190326.1  GI:121722588
KEYWORDS    
SOURCE      Pseudomonas aeruginosa
  ORGANISM  Pseudomonas aeruginosa
            Bacteria; Proteobacteria; Gammaproteobacteria; Pseudomonadales;
            Pseudomonadaceae; Pseudomonas
FEATURES             Location/Qualifiers
     source          1..835
                     /absolute_start="1"
                     /absolute_stop="835"
                     /db="nr"
                     /db_xref="taxon:287"
                     /mol_type="genomic DNA"
                     /note="PCR_primers=fwd_name: GES1-A, rev_name: GES1-B"
                     /organism="Pseudomonas aeruginosa"
                     /status_IntI="unknown"
                     /status_LexAbox="broken"
                     /strand="-1"
                     /tag="EF190326@334"
     CDS             502..835
                     /C-term="unavailable"
                     /N-term="normal"
                     /absolute_start="1"
                     /absolute_stop="334"
                     /best_hit="EcoIntI1_ACJ63266 (e=2.02893e-54; 29%:1-100)"
                     /catalytic_site="predicted functional"
                     /frameshift="no"
                     /gene="intI"
                     /start="blast"
                     /stop="unavailable"
     protein_bind    468..492
                     /bound_moiety="LexA"
                     /distance_to_TLS="-34"
                     /function="binding of LexA repressor - broken (CCC
                     insertion)"
                     /gene="intI"
                     /method="in silico prediction; sequence information
                     content (threshold 0.95); gamma-proteobacteria version"
                     /score="23.49"
                     /sequence="AGACTGTACCCCAAAAAAACAGTCA"
ORIGIN
        1 GAAACCGCTC CGTGGCAGGA GACCATTCGA CGATCATGTC CGGCCCATAT GAAAGTTTTC
       61 GATCCCCCCG CTCGGTGCCT GAGTCAATTC TTTCAAAGAC CAGCGCGGCT AGCGGAAACT
      121 TGAACGTTGA GCACATTGCA AAACGCTGCG CCATTCGGTG GCCCGCGACG ATCTCTCCTT
      181 GGGGATCGAC GATCGCAACA CCGATCTGAG CTGCTTTTTC GCGCTCTAGC TTCTCAAGAT
      241 CGGTCTTGAA GGTTAATTTT TCCGACGCAT ATGCAGAGTG AGCGATCCCT GCCAGTAATA
      301 GTGCGTGAAT GAAGCGCATG GTGATCCCTT GAGATGGAAA TTATCTTTGT ACGCCCGTCT
      361 AACTTTGTTT TAGGGCGACT GCCCTGCTGC GTAACATCGT TGCTGCTCCA TAACATCAAA
      421 CATCGACCCA CGGCGTAACG CGCTTGCTGC TTGGATGCCC GAGGCATAGA CTGTACCCCA
      481 AAAAAACAGT CATAACAAGC CATGAAAACC GCCACTGCGC CGTTACCACC GCTGCGTTCG
      541 GTCAAGGTTC TGGACCAGTT GCGTGAGCGC ATACGCTACT TGCATTACAG CTTACGAACC
      601 GAACAGGCTT ATGTCCACTG GGTTCGTGCC TTCATCCGTT TCCACGGTGT GCGTCACCCG
      661 GCAACCTTGG GCAGCAGCGA AGTCGAGGCA TTTCTGTCCT GGCTGGCGAA CGAGCGCAAG
      721 GTTTCGGTCT CCACGCATCG TCAGGCATTG GCGGCCTTGC TGTTCTTCTA CGGCAAGGTG
      781 CTGTGCACGG TACTGGGCTG GTCTCCAGGA GTAAACCAGA GAAGAATCTT CGCGC
//

LOCUS       CP000804                1440 aa    DNA              BCT 01-JAN-1980
DEFINITION  Roseiflexus castenholzii DSM 13941, complete genome.
ACCESSION   CP000804
VERSION     CP000804.1  GI:156231356
KEYWORDS    
SOURCE      Roseiflexus castenholzii DSM 13941
  ORGANISM  Roseiflexus castenholzii DSM 13941
            Bacteria; Chloroflexi; Chloroflexales; Chloroflexaceae; Roseiflexus
FEATURES             Location/Qualifiers
     source          1..1440
                     /absolute_start="5648827"
                     /absolute_stop="5650264"
                     /db="nr"
                     /db_xref="taxon:383372"
                     /mol_type="genomic DNA"
                     /organism="Roseiflexus castenholzii DSM 13941"
                     /status_IntI="inactivated"
                     /status_LexAbox="none"
                     /strain="DSM 13941"
                     /strand="-1"
                     /tag="CP000804@5649763"
     CDS             502..1440
                     /C-term="normal"
                     /N-term="normal"
                     /absolute_start="5648827"
                     /absolute_stop="5649763"
                     /best_hit="NmoIntIA_EAR20185 (e=3.89054e-103;
                     98%:5-319)"
                     /catalytic_site="predicted non-functional:Y200L
                     [211-YFWH]; H230Y [241-HKR]; Y293D [303-Y]"
                     /frameshift="5648909 (2n)"
                     /gene="intI"
                     /start="blast - alternative at 463"
                     /stop="blast"
ORIGIN
        1 GGTGTGATCT CGACCGATAC CGAACCGTTG CAGATAGTCC CGCACCAGAT GGGGCGGAAA
       61 CGAAAGAACG AATCGATACC AGTCATGCAC GAGGCTGTCC TCAGGAGCTA GCCTATTGAC
      121 GGCCCCATTG GTATCCGGCG TGGATGTGTG GAGCTCTCGT TTCATGATTG GATCATGCTC
      181 GTTGGCAGAC TCCCAAGATT TGGGCATCTA ACATGAAGTA GACCGACCGC CTCCGCCTAT
      241 TCCAGCCAGT ACTAAGTTAG ACGGACAACC GTCCATCGAA CCCCGCCCCG CACAGCGTTC
      301 GGCCGCCCTT CGTCCGCCTA TGCCCGCGCG TGCTCTGATA GACGGATAAC CTTCGCTCCT
      361 GAAACTCACG TGCGACTCTG CCGCATCGTT TGTGTGCCTT GCGCGGTCCA TGAGTTGTGA
      421 TAAGTATAGG TCACGCTCTA TCCGATGTAA AGGGGTTTTC AGATGTCCTC TTCCGGCCAT
      481 CCGCCCAGAC TGCTCGATCA GGTGCGCGGC GCGCTGCGAC GCAAACACTA CTCGCTCCGC
      541 ACCGAAGAGG CGTCTATCGG ATGGGTGCGC CGGTTCATCC GCTTTCATAA CCTGCGCCAT
      601 CCGCGCGAGA TGGGATCGCG TGAAATTGGC GCCTTCCTGA CGTACCTGGC CGTCGAAGAG
      661 GAGGTTGCCG CTTCGACCCA GAACCAGGCG CTGAGCGCCT TGCTCTTTCT GTATCGCGAG
      721 GTGTTGCAGA TCGAGCTTGA CGCTGATCTC TCAATAACCC CTGCCAAACG ACCTCAGTAC
      781 CTGCCTGCCG CGCTTAGCCG CGCCGAGGTG CGCGCCGTGC TCGCCGCGCT GTCGGGAACT
      841 CATCAGTTGA TGGCGCAACT GCTCTACGGC AGCGGGCTGC GCTTGCTGGA GTGTTTGCGT
      901 CTGCGGGTGA AAGATCTTGA TGTTGAGCAG CGCCAACTGA TGGTGCGGCA GGGTAAAGGC
      961 GGCAAGGATC GGGCGACGTT GCTGCCCGCA CGATTGCATG AGCCGCTGCG CGCTCATCTC
     1021 GAACACGTGC GTTCGATCCA CGAGCAGGAT CTCCGCGAGG GCTTCGGTGA GGTCTGGCTG
     1081 CCCGACGCCC TGGCCCGGAA ATTGCCTTCC GCCAGCCGTG AATGGGTCTG GCAGTATGTG
     1141 TTTCCGTCGA GCCGGCGCTC TGTCGATCCG CGTTCGGGCC GCATGATGCG CTATCATCAA
     1201 GACGAAAGCG GGTTGCAGAA GGCTGTCCGG CGGGCGGCGC AGCAGGCCAG CGTCCAGAAG
     1261 CGCGTCACCT GCCACACGTT TCGCCATCGC TTCGCGACGC ATGTGCGTGA GGCTGGCGAT
     1321 GATATGCGCA CCGTGCAGGA TCTTCCGGGT CACAANNAGG ATGGGCAGAC CACGATGATC
     1381 GACACCCACG TCCTGCGCCG TGGGCCTGGC GGGGTGCGTA GCCCCCTCGA TGATGCGTGA
//

LOCUS       CP000804                1704 aa    DNA              BCT 01-JAN-1980
DEFINITION  Roseiflexus castenholzii DSM 13941, complete genome.
ACCESSION   CP000804
VERSION     CP000804.1  GI:156231356
KEYWORDS    
SOURCE      Roseiflexus castenholzii DSM 13941
  ORGANISM  Roseiflexus castenholzii DSM 13941
            Bacteria; Chloroflexi; Chloroflexales; Chloroflexaceae; Roseiflexus
FEATURES             Location/Qualifiers
     source          1..1704
                     /absolute_start="3716537"
                     /absolute_stop="3718238"
                     /db="nr"
                     /db_xref="taxon:383372"
                     /mol_type="genomic DNA"
                     /organism="Roseiflexus castenholzii DSM 13941"
                     /status_IntI="inactivated"
                     /status_LexAbox="none"
                     /strain="DSM 13941"
                     /strand="-1"
                     /tag="CP000804@3717737"
     CDS             502..1704
                     /C-term="divergent (3/77)"
                     /N-term="normal"
                     /absolute_start="3716537"
                     /absolute_stop="3717737"
                     /best_hit="DarIntIA_YP_286626 (e=8.763e-106; 99%:1-324)"
                     /catalytic_site="predicted non-functional:K217T
                     [217-K]; H249P [249-HKR]; Y310S [310-Y]"
                     /frameshift="3716891 (2n)"
                     /gene="intI"
                     /start="blast"
                     /stop="early in-frame"
ORIGIN
        1 GAGCCTGACC CTGCAAAGAC CTGTCCGCGC CGGCACGCTG TGATTGGATA GCACCGTTCC
       61 CCGACCGACC ATGCTCAACG CTGCGCATCA CCTTGCTGCA CCCCGACTGC GCTCGTCATC
      121 GCCCGCCGCT GTCCGACAAC TGACCACTGC CCACCCGGGC CGCCGCCCTT CGCGAGCGCT
      181 TTGCCCCACC GACCCCGCGC CGCCTTGTCG GGCGCCCTAA CCGAGACGGT GCTGCTCTGT
      241 CTCTCCGTTG CCTGCGCCAC TGACCACCTT TGCCGTGTGC GGCCAGCGCG CTGTGGCCGA
      301 GCTGCAACAT GACGAGCAGC CTTCAACAAC TCAACGCCTG TTTTTGCGGA CGAGACGGCC
      361 CAACGATTGA TGATACAGAC TCCGTTTTTG CCCCCTCTAT GGGAAGGTTA TGCGGAGTCC
      421 GCATCATCCC CCGTGGGTTT GACTTTTTAA GACAAACGAC CCACATCGCT TGCTATTTTC
      481 GCGCAACGTG AGCACCATGT CATGTCAATA TCTGATTCGT GAGAACCCGA GCTCCGGCCA
      541 CCACGGTTGC TGGACCGCGT ACGACAGACG CTGCGCAGAA AGCACTCCTC CTATCGCACG
      601 GAGCAGGCCT ACGTCCATTG GATCAAGCGC TTTATCTTCT TCCACAACAA GCGCCACCCC
      661 GCCGAGATGG GCGCCCCCGA GATCGAGGCG TTCCTCACCC GCCTGGCTGT CAAGGAGAAC
      721 GTGGCCGCCA GCACACAGAA TCAGGCCCTT CAGTCCATCC TCTTCCTCTA TCGTGAAGTG
      781 CTCCGCCAAC CCGTCGAGGA GCCCATCCAC GCCCTCCGCG CCAAGAAGCC CAAACGCATC
      841 CCTACCGTGC TCACCCGCCA GGAGGTCCAG CAGCTCTTCG CCCACCTCTC CGGCGCCCGC
      901 CTGCTGATGG TGCGCCTGCT CTACGGCAGC GGACTCCGCC TTATGGAGTG CCTCCGACTG
      961 CGCGTCAAAG ACCTCGATTT CCCCTATCAG ACCATCACCG TGCGCGATGG GAAGGGAGAG
     1021 AACGATCGCG TGACGGTCCT GCCGACTTCC CTCGTCCAGC CCCTCCAGGC CCATCTCGAG
     1081 CAGGTCCGCC AGCAGCATGA GGGGGATCTG GCACAGGGAT ACGGCGCCGT CTCCCTGCCC
     1141 GACGCGCTGG CCCGCACGTA TCCCCACGCG GAGCGGGAGT GGGCATGGCA GTGGATGTTC
     1201 CCCTCTCCTC GCCGCTCCGC CGACCCCCGC TCAGGCGCGA TCTGCCGTCA CCCCATGGAC
     1261 CTGGCAATGC TTCAGCGGGC GGTGCGTCAC GCAGCCCGAG CCGCTGGCCT GACAAAGCCG
     1321 GTCACCCCGC ACACGCTGCG CCATTCCNNC GCTACCCATC TCCCGGAGGA CGGATATGAC
     1381 ATCCGGACTG TGCAGGAACT CCTGGGTCAT ACGGATGTCA CGACGACCAT GATCTCCACC
     1441 ATGTCCTTCA ACGCGGTAGC CTCGCCGTCC GCTCTCCCCT GGACTTTCCC GACCCTATTC
     1501 CGTAACAAGG AGCAGCTACC CCCTCAGCGT TTTTTTGTTT TTTATCAGGG GGAACCCCTC
     1561 CTTTTGACTC TGTGCAAAAA GGTCAAACGC ACCGCAGCGA TCGCTGAGAC TTCTTTCGCT
     1621 TCTGGGTTGG GCGAATTCCG CCAAAAAATC TTGACTCTCC TGCACCTCTC CCTGGCAGGC
     1681 GCGGCCTGCC CTCCCACCGG ATGA
//

LOCUS       CP000804                1467 aa    DNA              BCT 01-JAN-1980
DEFINITION  Roseiflexus castenholzii DSM 13941, complete genome.
ACCESSION   CP000804
VERSION     CP000804.1  GI:156231356
KEYWORDS    
SOURCE      Roseiflexus castenholzii DSM 13941
  ORGANISM  Roseiflexus castenholzii DSM 13941
            Bacteria; Chloroflexi; Chloroflexales; Chloroflexaceae; Roseiflexus
FEATURES             Location/Qualifiers
     source          1..1467
                     /absolute_start="5633024"
                     /absolute_stop="5634490"
                     /db="nr"
                     /db_xref="taxon:383372"
                     /mol_type="genomic DNA"
                     /organism="Roseiflexus castenholzii DSM 13941"
                     /status_IntI="inactivated"
                     /status_LexAbox="none"
                     /strain="DSM 13941"
                     /strand="-1"
                     /tag="CP000804@5633989"
     CDS             502..1467
                     /C-term="normal"
                     /N-term="normal"
                     /absolute_start="5633024"
                     /absolute_stop="5633989"
                     /best_hit="MflIntIA_YP_544521 (e=9.78997e-82;
                     95%:13-330)"
                     /catalytic_site="predicted non-functional:Y209D
                     [222-YFWH]; H240Y [253-HKR]; H270T [283-H]; H291D
                     [305-HW]"
                     /frameshift="no"
                     /gene="intI"
                     /start="blast"
                     /stop="early in-frame"
ORIGIN
        1 ACAACATTGG TGTCAAAGAC AAAGCGCGGT TCATTCGCCA TTCAGCAGGG ACTCCAGTAT
       61 CTCAGGAGTT AAGCCACGCT CCTGCGCCTT TTGACTGATT TCATCCATGA TAGCCTGAAG
      121 GGGACGCGGT GATATGATAA GGTCGCGCAG CCAAAGGTTG AGTAACAATT GAAACTTTCT
      181 TCGCAAGTCG GCAGGAGCCT GACTATAAAG TCTGGCTGTA TCTGCATCCA AAGGAATGGT
      241 AATCACTGTG TTCATCTTCC ACCTCCAGGT TGGATAATAT CACATGAAGT CGCATTGCGC
      301 TGGCTAACTA TCGATTAGGT GGAATCCATT TTCCCATACT ACCAGGTTAC TTAGGTGGAA
      361 TCTGTGTAAC TCTCGTCGGG ATTTGCATTT GCAGAAATCT TCTGGATAAT ATGCCCTATT
      421 GCCCCTTGTA CAACATGCCC AACTCGCTTA ACAGTCTAAG ACCAGAAGCA ATCCCTGTCA
      481 AGACCGGAGG AGTCCAGACA GATGGAATCA AAACCCAAGA AGCTGCTCAA TCAGGTCCGC
      541 GACGCCGTCC GCCTCAAACA TTACTCCATC CGCACCGAAG AGGCCTACGT CAACTAGATC
      601 AAACGCTCCA TCCAGTTCCA CAACCTGCGC CACCCGGACG AAATGGGCGC CGCCGAAGTG
      661 CAAGCATTTC TGACTTACCT GGCCGTCAAG GAACATGTCG CCGCCTCCAC CCAGAACCAG
      721 GCCTTCAGCG CTCTCCTCTT CCGCTACAAA GAAGTGCTGC ACCAGGACCT GGGACCCGTT
      781 GACGCCCTGC GCACCAACGA ACCCCCAACG CCTGCCCGCC GTCCTGACCA AAGCAGAGGT
      841 TCATCGTCTC CTCCAGCATC TGGCCGGCCC CCCTTGTTGA TGTCCCGCCT GCTCTACGGC
      901 TCCGGCCTCC GCCTGATGGA ATGCGTCCGC TTGCGGGTCC AAGACCTGGA CTTCGACTAT
      961 CTGACCATCA CCGTGCGCGA CGGCAAAGGG GAGAAGGACC GGGTGACCAT ATTGCCCCAA
     1021 AGCCTGGTCG CCCTCCTGAA AGACCATCTG CGCCTGGTCA AACACATCCA TGAGGAAGAC
     1081 CCGGCCAGGG GCTACGGCGC CGTCTATTTG CCCGACGCCC TGGCCTGCAA GGATCCTAAT
     1141 GCCGAACGCG AGTGGATCTG GCAATACGTC TTTCCCGCCG ATCGGCTCTC TGTGGACCCC
     1201 CGCAGCGGCG TCGTGCGTCG CCATTACATC CACGAAAATA CCTTGCAGAA GGCCATCCGT
     1261 GCAGCGGCGC AGGCTGCCGG CATTCCCAAA CGCGTCAGCC CCCACACCCT CGCCACTCCT
     1321 TCGCCACTCA TCTCTTGGAG GCGCATTACG ACATCCGCAC TGTGCAGGAA CTCCTCGGAC
     1381 ATAAGGACGT GAAGACGACC ATGATCGATC TACACCCATG TCCTCCAGCG CGGCGGCCTG
     1441 GCCGTGCGCA GCCCGTTGGA CGATTAG
//

LOCUS       CP000804                1377 aa    DNA              BCT 01-JAN-1980
DEFINITION  Roseiflexus castenholzii DSM 13941, complete genome.
ACCESSION   CP000804
VERSION     CP000804.1  GI:156231356
KEYWORDS    
SOURCE      Roseiflexus castenholzii DSM 13941
  ORGANISM  Roseiflexus castenholzii DSM 13941
            Bacteria; Chloroflexi; Chloroflexales; Chloroflexaceae; Roseiflexus
FEATURES             Location/Qualifiers
     source          1..1377
                     /absolute_start="4825330"
                     /absolute_stop="4826704"
                     /db="nr"
                     /db_xref="taxon:383372"
                     /mol_type="genomic DNA"
                     /organism="Roseiflexus castenholzii DSM 13941"
                     /status_IntI="inactivated"
                     /status_LexAbox="none"
                     /strain="DSM 13941"
                     /strand="-1"
                     /tag="CP000804@4826203"
     CDS             502..1377
                     /C-term="divergent (13/141)"
                     /N-term="too short compared to best blast hit (170/159)
                     - truncated"
                     /absolute_start="4825330"
                     /absolute_stop="4826203"
                     /best_hit="PalIntIA_AAK73287 (e=3.03743e-37;
                     43%:170-308)"
                     /catalytic_site="predicted non-functional:K1G [162-K];
                     L42C [203-LIVM]; K49T [210-K]; R79C [240-RKH]; H80P
                     [241-HKR]; H81S [242-HKR]; Y142S [303-Y] / lacking
                     catalytic residue: (R)[137]"
                     /frameshift="4825862 (2n)"
                     /gene="intI"
                     /start="blast - alternative at 454; 448"
                     /stop="early in-frame"
ORIGIN
        1 GATACTCTGT CAGGGTTGGG TCAATTTCAT AGGCGGTTAT TGTGATAGCC GAAGGCTTTG
       61 GATTCCATTG ACAGGCTTCA AGAACAAGAG CCGCTGATAA CGAGCCAATA CCAGCACCTG
      121 CATCAAGGAT TTTCAGTATG CTGGGTCTTT CGGCAAACAT ATGAGCCATA AATTGTGCTA
      181 TCTTCTGAGG AGTAAAAAAT TGCCCTTTTT CTGTCCGATC CGCTGTTAAT TTCTGATGAG
      241 CTTCCAGGCG CAGAAAGTCT ACTCGCTCAA GAAGATTGTC GCGCTGTACA GGCTCTACCA
      301 GCAGGCTTTT GGTTTCCATT TGCTTCCATT TTACTACTTT CGTGGGAGTG GAACACAGCC
      361 GTCTAACGGT TTGCGCATCA CCTACGGCAA GCCGAGCGCA GCGAGGAATC CGAGCGGGTT
      421 CGCGCAAGAC CCCTCGCTCG GATCGGGGTG ACAATGCCGG ATGGTCACAG GTACATTGGT
      481 ATCAGACCGT CACCGTGTGC GATGGGAAGG GCGAGAACGA TCACGTGACG GCTCCTACCG
      541 ACCTCCCTTG TCCAGTCCCT CCAGGCCCAT CTCGAGCAGG TCCGCCAGCA GCATGAGGGG
      601 GATCTGGCAC AGGGATACGG CACCGCCTCC TGTCCCGACG CGCCGGCCCG CACGTATCCC
      661 CACGCGGAGC GGGAGTGGGC ATGGCAGTGG GTGTTCCCCT CCCCTCGCCG CTCTGCCGAC
      721 CCCCGCTCAG GCGCGATCCG TTGTCCCTCC ATGAACCTGG CAATGCTTCA GCGGGTGGTG
      781 CGTCACACAG CTCGCACCGC TGGACTGACA AAACCGGTCA CCCCGCACAC GCGGCGCCAT
      841 TTNNCCGCTC CCCATCTCCT GGAGGACGGA TATGCCACCC AGACGGTGCA GGAAATCCCG
      901 GGTCATACGG ATGTCACGAC GACCATGATC TCCACCATGT CCTTCAACGC GATAGCCTCG
      961 CCGTCCGCTC TCCCCTGGAC TCTCCCGACC ATCTGCCGTA ATGCTGTGCC GCGCGATTAC
     1021 CGCGCCTGCT GTTCAGCGTT CCCTCCACCC TGCCTGATGA CCGGCAATTC CCTGCCAGCA
     1081 GTGCGCCGCC GAACCCTACC CCGCGCTGAT GGGTCGCACG GCAGTGATGG TCCCCCGGCA
     1141 AGGACTGCCG GCCTCGGCGT ATGGCCTGCT CCAGGCAGGC TGCGGGGCGG TGGTCGCGGC
     1201 TGCGTAGGTG CAGCCCGTGC CGTGGGTGTG GTGCGGGTGG GGAAGCGCGC GGCGCGTCCT
     1261 GTGCGGTTGA GGTCACCGTC GGGGTCACAC ATCCATTGCG TCATCGGAGC GGTGGCGCCC
     1321 CGGAGCCGCA CGGAGCGCGA GCAAGGGCAC GCTGGTCCGC TGTCGCGGTG CGTATGA
//

LOCUS       PSEAADA                 1515 aa    DNA              BCT 01-JAN-1980
DEFINITION  Pseudomonas aeruginosa plasmid pSA1700 genes for
            streptomycin-spectinomycin adenyltransferase and dihydropteroate
            synthase, complete cds.
ACCESSION   D43625
VERSION     D43625.1  GI:599573
KEYWORDS    dihydropteroate synthase; aadA2b; sulI; R plasmid; resistance
            factor; streptomycin-spectinomycin adenylyltransferase
SOURCE      Pseudomonas aeruginosa
  ORGANISM  Pseudomonas aeruginosa
            Bacteria; Proteobacteria; Gammaproteobacteria; Pseudomonadales;
            Pseudomonadaceae; Pseudomonas
FEATURES             Location/Qualifiers
     source          1..1515
                     /absolute_start="137"
                     /absolute_stop="1651"
                     /db="nr"
                     /db_xref="taxon:287"
                     /mol_type="genomic DNA"
                     /organism="Pseudomonas aeruginosa"
                     /plasmid="Plasmid pSA1700"
                     /status_IntI="functional"
                     /status_LexAbox="functional"
                     /strain="ST1700"
                     /strand="-1"
                     /tag="D43625@1150"
     CDS             502..1515
                     /C-term="normal"
                     /N-term="normal"
                     /absolute_start="137"
                     /absolute_stop="1150"
                     /best_hit="EcoIntI1_ACJ63266 (e=0.0; 100%:1-337)"
                     /catalytic_site="predicted functional"
                     /frameshift="no"
                     /gene="intI"
                     /start="blast"
                     /stop="blast"
     protein_bind    complement(471..492)
                     /bound_moiety="LexA"
                     /distance_to_TLS="-31"
                     /function="binding of LexA repressor"
                     /gene="intI"
                     /method="in silico prediction; sequence information
                     content (threshold 0.95); gamma-proteobacteria version"
                     /score="13.97"
                     /sequence="TGACTGTTTTTTTGTACAGTCT"
ORIGIN
        1 GCAAGAATGT CATTGCGCTG CCATTCTCCA AATTGCAGCT CGCGCTTAGC CGGATAACGC
       61 CACGGGATGA TGTCGTCATG CACGACAAGG GTGACTTCTA TAGCGCGGAG CGTCTCGCTC
      121 TCGCCAGGGA AAGCCGAAGC CTCCATAAGG TCATTGAGCA ATGCTCGCCG CGTCGTTTCA
      181 TCAAGCTTTA CGGCCACAGT AACCAACAAA TCAATATCGC TGTATGGCTT CAGGCCGCCA
      241 TCCACTGCGG AGCCGTACAA ATGCACGGCC AGCAACGTTG ATTCCAGATG GCGCTCAATG
      301 ACGCTTAGCA CCTCTGATAG TTGGTTCGAA ATTTCGATGG TCACCGCTAC CCTCATGATG
      361 TCTAACTTTG TTTTAGGGCG ACTGCCCTGC TGCGTAACAT CGTTGCTGCT CCATAACATC
      421 AAACATCGAC CCACGGCGTA ACGCGCTTGC TGCTTGGATG CCCGAGGCAT AGACTGTACA
      481 AAAAAACAGT CATAACAAGC CATGAAAACC GCCACTGCGC CGTTACCACC GCTGCGTTCG
      541 GTCAAGGTTC TGGACCAGTT GCGTGAGCGC ATACGCTACT TGCATTACAG CTTACGAACC
      601 GAACAGGCTT ATGTCCACTG GGTTCGTGCC TTCATCCGTT TCCACGGTGT GCGTCACCCG
      661 GCAACCTTGG GCAGCAGCGA AGTCGAGGCA TTTCTGTCCT GGCTGGCGAA CGAGCGCAAG
      721 GTTTCGGTCT CCACGCATCG TCAGGCATTG GCGGCCTTGC TGTTCTTCTA CGGCAAGGTG
      781 CTGTGCACGG ATCTGCCCTG GCTTCAGGAG ATCGGAAGAC CTCGGCCGTC GCGGCGCTTG
      841 CCGGTGGTGC TGACCCCGGA TGAAGTGGTT CGCATCCTCG GTTTTCTGGA AGGCGAGCAT
      901 CGTTTGTTCG CCCAGCTTCT GTATGGAACG GGCATGCGGA TCAGTGAGGG TTTGCAACTG
      961 CGGGTCAAGG ATCTGGATTT CGATCACGGC ACGATCATCG TGCGGGAGGG CAAGGGCTCC
     1021 AAGGATCGGG CCTTGATGTT ACCCGAGAGC TTGGCACCCA GCCTGCGCGA GCAGCTGTCG
     1081 CGTGCACGGG CATGGTGGCT GAAGGACCAG GCCGAGGGCC GCAGCGGCGT TGCGCTTCCC
     1141 GACGCCCTTG AGCGGAAGTA TCCGCGCGCC GGGCATTCCT GGCCGTGGTT CTGGGTTTTT
     1201 GCGCAGCACA CGCATTCGAC CGATCCACGG AGCGGTGTCG TGCGTCGCCA TCACATGTAT
     1261 GACCAGACCT TTCAGCGCGC CTTCAAACGT GCCGTAGAAC AAGCAGGCAT CACGAAGCCC
     1321 GCCACACCGC ACACCCTCCG CCACTCGTTC GCGACGGCCT TGCTCCGCAG CGGTTACGAC
     1381 ATTCGAACCG TGCAGGATCT GCTCGGCCAT TCCGACGTCT CTACGACGAT GATTTACACG
     1441 CATGTGCTGA AAGTTGGCGG TGCCGGAGTG CGCTCACCGC TTGATGCGCT GCCGCCCCTC
     1501 ACTAGTGAGA GGTAG
//

LOCUS       DQ282304                1419 aa    DNA              ENV 01-JAN-1980
DEFINITION  Uncultured bacterium clone SAF-Int-B11 integron integrase gene,
            partial cds.
ACCESSION   DQ282304
VERSION     DQ282304.1  GI:89147542
KEYWORDS    ENV
SOURCE      uncultured bacterium
  ORGANISM  uncultured bacterium
            Bacteria; environmental samples
FEATURES             Location/Qualifiers
     source          931..1419
                     /absolute_start="1"
                     /absolute_stop="489"
                     /clone="SAF-Int-B11"
                     /country="South Africa"
                     /db="nr"
                     /db_xref="taxon:77133"
                     /environmental_sample=""
                     /isolation_source="agricultural soil"
                     /mol_type="genomic DNA"
                     /organism="uncultured bacterium"
                     /status_IntI="inactivated"
                     /status_LexAbox="unknown"
                     /strand="1"
                     /tag="DQ282304@489"
     CDS             931..1419
                     /C-term="unavailable"
                     /N-term="unavailable"
                     /absolute_start="1"
                     /absolute_stop="489"
                     /best_hit="UbIntI6_AAK00307 (e=7.75314e-65;
                     53%:144-305)"
                     /catalytic_site="predicted non-functional:Y66L [210-YFWH]"
                     /frameshift="no"
                     /gene="intI"
                     /start="unavailable"
                     /stop="unavailable"
ORIGIN
        1 NNNNNNNNNN NNNNNNNNNN NNNNNNNNNN NNNNNNNNNN NNNNNNNNNN NNNNNNNNNN
       61 NNNNNNNNNN NNNNNNNNNN NNNNNNNNNN NNNNNNNNNN NNNNNNNNNN NNNNNNNNNN
      121 NNNNNNNNNN NNNNNNNNNN NNNNNNNNNN NNNNNNNNNN NNNNNNNNNN NNNNNNNNNN
      181 NNNNNNNNNN NNNNNNNNNN NNNNNNNNNN NNNNNNNNNN NNNNNNNNNN NNNNNNNNNN
      241 NNNNNNNNNN NNNNNNNNNN NNNNNNNNNN NNNNNNNNNN NNNNNNNNNN NNNNNNNNNN
      301 NNNNNNNNNN NNNNNNNNNN NNNNNNNNNN NNNNNNNNNN NNNNNNNNNN NNNNNNNNNN
      361 NNNNNNNNNN NNNNNNNNNN NNNNNNNNNN NNNNNNNNNN NNNNNNNNNN NNNNNNNNNN
      421 NNNNNNNNNN NNNNNNNNNN NNNNNNNNNN NNNNNNNNNN NNNNNNNNNN NNNNNNNNNN
      481 NNNNNNNNNN NNNNNNNNNN NNNNNNNNNN NNNNNNNNNN NNNNNNNNNN NNNNNNNNNN
      541 NNNNNNNNNN NNNNNNNNNN NNNNNNNNNN NNNNNNNNNN NNNNNNNNNN NNNNNNNNNN
      601 NNNNNNNNNN NNNNNNNNNN NNNNNNNNNN NNNNNNNNNN NNNNNNNNNN NNNNNNNNNN
      661 NNNNNNNNNN NNNNNNNNNN NNNNNNNNNN NNNNNNNNNN NNNNNNNNNN NNNNNNNNNN
      721 NNNNNNNNNN NNNNNNNNNN NNNNNNNNNN NNNNNNNNNN NNNNNNNNNN NNNNNNNNNN
      781 NNNNNNNNNN NNNNNNNNNN NNNNNNNNNN NNNNNNNNNN NNNNNNNNNN NNNNNNNNNN
      841 NNNNNNNNNN NNNNNNNNNN NNNNNNNNNN NNNNNNNNNN NNNNNNNNNN NNNNNNNNNN
      901 NNNNNNNNNN NNNNNNNNNN NNNNNNNNNN CGGGTTAAGG ATCTGGATTT CGAGCTGGCG
      961 CAGATCACCG TGCGCGACGC CAAAGGCGGT AAAGATCGCG TCACGATGCT CTCGCTAGAT
     1021 TTGTCGGAGC CATTGCGTCG GCATCTGGTA CGAGTAAAGG CGCAGCACGA ACAGGACCTC
     1081 GAGGATGGAT TCGGCAGCGT GCACTTGCCC TTCGCCTTGA GTCGAAAGTT GCCAAACGCT
     1141 ACGCGCGAAT GGGCTTGGCA GTACGTTTTT CCCTCCTCGC GAATTTCTAT CGATCCGCGG
     1201 ACTGGAAAAA AGCAACGCCA TCACATTGCC GAGGGAATTT TGCAGACGGC GCTGAAGCGA
     1261 GCCGTTGATG CGGCGGGAAT CGTGAAACGC GCCAACTGTC ACAGCCTACG GCATTCTTTT
     1321 GCCACGCATC TGCTGAGCAG AGGCTACGAC ATTCGGACCG TCCAGGAACT CCTAGGCCAC
     1381 AAAGACGTGA GCACCACGAT GATCTACACG CATGTGTTG
//

LOCUS       GQ227991                1515 aa    DNA              BCT 01-JAN-1980
DEFINITION  Pseudomonas putida strain PPV2-2 plasmid TnpA (tnpA) gene, complete
            cds; class 1 integron, partial sequence; and TniR (tniR), TniQ
            (tniQ), TniB (tniB), and TniA (tniA) genes, complete cds.
ACCESSION   GQ227991
VERSION     GQ227991.1  GI:253558896
KEYWORDS    
SOURCE      Pseudomonas putida
  ORGANISM  Pseudomonas putida
            Bacteria; Proteobacteria; Gammaproteobacteria; Pseudomonadales;
            Pseudomonadaceae; Pseudomonas
FEATURES             Location/Qualifiers
     source          1..1515
                     /absolute_start="2883"
                     /absolute_stop="4397"
                     /db="nr"
                     /db_xref="taxon:303"
                     /mol_type="genomic DNA"
                     /organism="Pseudomonas putida"
                     /plasmid="unnamed"
                     /status_IntI="functional"
                     /status_LexAbox="functional"
                     /strain="PPV2-2"
                     /strand="-1"
                     /tag="GQ227991@3896"
     CDS             502..1515
                     /C-term="normal"
                     /N-term="normal"
                     /absolute_start="2883"
                     /absolute_stop="3896"
                     /best_hit="EcoIntI1_ACJ63266 (e=0.0; 100%:1-337)"
                     /catalytic_site="predicted functional"
                     /frameshift="no"
                     /gene="intI"
                     /start="as annotated (verified by blast)"
                     /stop="as annotated (verified by blast)"
     protein_bind    complement(471..492)
                     /bound_moiety="LexA"
                     /distance_to_TLS="-31"
                     /function="binding of LexA repressor"
                     /gene="intI"
                     /method="in silico prediction; sequence information
                     content (threshold 0.95); gamma-proteobacteria version"
                     /score="13.97"
                     /sequence="TGACTGTTTTTTTGTACAGTCT"
ORIGIN
        1 CCCAAGCCTT TGCCCAGTTG TGATGCATTC GCCAGTGACT GGTCTATTCC GCGTACTCCT
       61 GGATCGGTTT CTTCTTCCCA CCATCCGTCC CCGCTTCCAA GAGCAACGTA CGACTGGGCA
      121 TACCCAATCG GCTCTCCATT CAGCATTGCA ATGTATGGAG TGACGGACTC TTGCGCTAAA
      181 ACGCTTGGCA AGTACTGTTC CTGTACGTCA GCAAGTGTCG GGCGTGCTTC TTCTCCGCCC
      241 CACCACTCGA CGATATGAGA TCGATTTAGC CACTCATAGA GCATCGCAAG GTCATGCTCA
      301 GTCATGAGGC GCAGTGTGAC GGAATCGGTG CTGTTGGTCA CGATGCTGTA CTTTGTGATG
      361 CCTAACTTTG TTTTAGGGCG ACTGCCCTGC TGCGTAACAT CGTTGCTGCT CCATAACATC
      421 AAACATCGAC CCACGGCGTA ACGCGCTTGC TGCTTGGATG CCCGAGGCAT AGACTGTACA
      481 AAAAAACAGT CATAACAAGC CATGAAAACC GCCACTGCGC CGTTACCACC GCTGCGTTCG
      541 GTCAAGGTTC TGGACCAGTT GCGTGAGCGC ATACGCTACT TGCATTACAG CTTACCAACC
      601 GAACAGGCTT ATGTCCACTG GGTTCGTGCC TTCATCCGTT TCCACGGTGT GCGTCACCCG
      661 GCAACCTTGG GCAGCAGCGA AGTCGAGGCA TTTCTGTCCT GGCTGGCGAA CGAGCGCAAG
      721 GTTTCGGTCT CCACGCATCG TCAGGCATTG GCGGCCTTGC TGTTCTTCTA CGGCAAGGTG
      781 CTGTGCACGG ATCTGCCCTG GCTTCAGGAG ATCGGAAGAC CTCGGCCGTC GCGGCGCTTG
      841 CCGGTGGTGC TGACCCCGGA TGAAGTGGTT CGCATCCTCG GTTTTCTGGA AGGCGAGCAT
      901 CGTTTGTTCG CCCAGCTTCT GTATGGAACG GGCATGCGGA TCAGTGAGGG TTTGCAACTG
      961 CGGGTCAAGG ATCTGGATTT CGATCACGGC ACGATCATCG TGCGGGAGGG CAAGGGCTCC
     1021 AAGGATCGGG CCTTGATGTT ACCCGAGAGC TTGGCACCCA GCCTGCGCGA GCAGCTGTCG
     1081 CGTGCACGGG CATGGTGGCT GAAGGACCAG GCCGAGGGCC GCAGCGGCGT TGCGCTTCCC
     1141 GACGCCCTTG AGCGGAAGTA TCCGCGCGCC GGGCATTCCT GGCCGTGGTT CTGGGTTTTT
     1201 GCGCAGCACA CGCATTCGAC CGATCCACGG AGCGGTGTCG TGCGTCGCCA TCACATGTAT
     1261 GACCAGACCT TTCAGCGCGC CTTCAAACGT GCCGTAGAAC AAGCAGGCAT CACGAAGCCC
     1321 GCCACACCGC ACACCCTCCG CCACTCGTTC GCGACGGCCT TGCTCCGCAG CGGTTACGAC
     1381 ATTCGAACCG TGCAGGATCT GCTCGGCCAT TCCGACGTCT CTACGACGAT GATTTACACG
     1441 CATGTGCTGA AAGTTGGCGG TGCCGGAGTG CGCTCACCGC TTGATGCGCT GCCGCCCCTC
     1501 ACTAGTGAGA GGTAG
//

LOCUS       FJ696404                1542 aa    DNA              BCT 01-JAN-1980
DEFINITION  Escherichia coli strain 7 plasmid IncQ-type pQ7, complete sequence.
ACCESSION   FJ696404
VERSION     FJ696404.1  GI:262234435
KEYWORDS    
SOURCE      Escherichia coli
  ORGANISM  Escherichia coli
            Bacteria; Proteobacteria; Gammaproteobacteria; Enterobacteriales;
            Enterobacteriaceae; Escherichia
FEATURES             Location/Qualifiers
     source          1..1542
                     /absolute_start="481"
                     /absolute_stop="2022"
                     /db="nr"
                     /db_xref="taxon:562"
                     /mol_type="genomic DNA"
                     /note="contains class 3 integron"
                     /organism="Escherichia coli"
                     /plasmid="IncQ-type pQ7"
                     /status_IntI="functional"
                     /status_LexAbox="functional"
                     /strain="7"
                     /strand="-1"
                     /tag="FJ696404@1521"
     CDS             502..1542
                     /C-term="normal"
                     /N-term="normal"
                     /absolute_start="481"
                     /absolute_stop="1521"
                     /best_hit="SmaIntI3_AAL10406 (e=0.0; 100%:1-346)"
                     /catalytic_site="predicted functional"
                     /frameshift="no"
                     /gene="intI"
                     /start="as annotated (verified by blast) - alternative
                     at 463"
                     /stop="as annotated (verified by blast)"
     protein_bind    491..512
                     /bound_moiety="LexA"
                     /distance_to_TLS="-11"
                     /function="binding of LexA repressor"
                     /gene="intI"
                     /method="in silico prediction; sequence information
                     content (threshold 0.95); gamma-proteobacteria version"
                     /score="14.25"
                     /sequence="TTACTGGATGCATGAACAGGTA"
ORIGIN
        1 GAACCGTCAT GTGTCCCGAT GCTAGAAACC GCTCCGTGGC AGGAGACCAT TCGACGATCA
       61 TGTCCGGCCC ATATGAAAGT TTTCGATCCC CCCGCTCGGT GCCTGAGTCA ATTCTTTCAA
      121 AGACCAGCGC GGCTAGCGGA AACTTGAACG TTGAGCACAT TGCAAAACGC TGCGCCATTC
      181 GGTGGCCCGC GACGATCTCT CCTTGGGGAT CGACGATCGC AACACCGATC TGAGCTGCTT
      241 TTTCGCGCTC TAGCTTCTCA AGATCGGTCT TGAAGGTTAA TTTTTCCGAC GCATATGCAG
      301 AGTGAGCGAT CCCTGCCAGT AATAGTGCGT GAATGAAGCG CATGGTGATC CCTTGAGATG
      361 GAAATTATCT TTGTACGCCC GTCTAACTTA TGGTTTATCT GACCAAACAC CGGATACCCA
      421 CAACCGTGGT CGTTAAACAA TGTCGCACGG CACCCAAAAA AAGTGTTTGA AATCAATTCT
      481 GTAAAGCATC TTACTGGATG CATGAACAGG TATAACAGAA ATGACAAACC TGACTGGGTC
      541 CCTCCCCGAT CCATCAAGCT GCTCGATCAG GTGCGCGAAC GGGTTCGCTA CCTGCATTAC
      601 ATCCTACAGA CCGAGAAAGC TTATGTCTAC TGGGCCAAGG CATTTGTGTT GTGGACGGCC
      661 CGCAGCCATG GTGGGTTTCG ACATCCGCGC GAAATGGGGC AAGCTGAAGT CGAGGGTTTT
      721 CTGACCATGC TCGCCACCGA GAAGCAAGTG GCGCCGGCCA CCCACCGGCA GGCGCTCAAC
      781 GCGCTGTTGT TCTTGTATCG GCAGGTGCTG GGCATGGAAT TGCCGTGGAT GCAGCAGATT
      841 GGTCGGCCGC CAGAACGCAA GCGGATTCCG GTGGTGCTGA CGGTGCAGGA GGTTCAGACG
      901 TTGCTTTCGC ACATGGCGGG CACCGAAGCG CTGTTGGCCG CCCTGCTTTA CGGCAGTGGG
      961 TTGCGCCTGC GCGAAGCGCT GGGCCTGCGG GTCAAGGATG TGGATTTCGA CCGCCACGCG
     1021 ATCATTGTGC GCAGCGGCAA GGGCGACAAG GACCGCGTGG TGATGCTGCC CAGGGCGCTC
     1081 GTACCTCGGT TGCGGGCGCA GCTGATTCAG GTCCGCGCTG TGTGGGGGCA GGACCGTGCC
     1141 ACGGGGCGCG GAGGCGTGTA TCTGCCTCAT GCACTGGAGC GCAAGTACCC CAGGGCGGGC
     1201 GAGAGCTGGG CCTGGTTCTG GGTGTTTCCA TCGGCCAAGC TGTCTGTGGA CCCACAAACC
     1261 GGCGTTGAGC GCCGCCACCA CTTGTTTGAG GAAAGACTGA ACCGGCAACT AAAAAAAGCG
     1321 GTAGTTCAGG CTGGCATTGC CAAACACGTA TCTGTCCACA CCCTGCGCCA CTCATTCGCC
     1381 ACCCACTTGC TGCAAGCAGG CACAGACATC CGAACGGTGC AAGAGTTGTT GGGGCATTCG
     1441 GACGTGAGCA CGACGATGAT CTACACGCAT GTGCTGAAAG TCGCTGCCGG AGGCACCTCC
     1501 AGCCCGCTGG ACGCCTTGGC CTTGCACTTG TCGCCCGGCT GA
//

LOCUS       FJ377597                1334 aa    DNA              ENV 01-JAN-1980
DEFINITION  Uncultured microorganism clone ib50 integron nonfunctional putative
            integron integrase (intI) gene, partial sequence.
ACCESSION   FJ377597
VERSION     FJ377597.1  GI:227461201
KEYWORDS    ENV
SOURCE      uncultured microorganism
  ORGANISM  uncultured microorganism
            unclassified sequences; environmental samples
FEATURES             Location/Qualifiers
     source          176..1334
                     /absolute_start="1"
                     /absolute_stop="1158"
                     /clone="ib50"
                     /db="nr"
                     /db_xref="taxon:358574"
                     /environmental_sample=""
                     /isolation_source="agricultural soil near pig farm"
                     /mol_type="genomic DNA"
                     /organism="uncultured microorganism"
                     /status_IntI="inactivated"
                     /status_LexAbox="none"
                     /strand="-1"
                     /tag="FJ377597@832"
     CDS             502..1334
                     /C-term="unavailable"
                     /N-term="too short compared to best blast hit (32/28)"
                     /absolute_start="1"
                     /absolute_stop="832"
                     /best_hit="NmoIntIA_EAR20185 (e=1.29345e-82;
                     85%:32-305)"
                     /catalytic_site="predicted non-functional:R105Q [137-R]"
                     /frameshift="555 (1n)"
                     /gene="intI"
                     /start="blast"
                     /stop="early in-frame and unavailable"
ORIGIN
        1 NNNNNNNNNN NNNNNNNNNN NNNNNNNNNN NNNNNNNNNN NNNNNNNNNN NNNNNNNNNN
       61 NNNNNNNNNN NNNNNNNNNN NNNNNNNNNN NNNNNNNNNN NNNNNNNNNN NNNNNNNNNN
      121 NNNNNNNNNN NNNNNNNNNN NNNNNNNNNN NNNNNNNNNN NNNNNNNNNN NNNNNTTTGA
      181 GAATGATCTA TTACGCGCTA AACCGTAAGA ATAAAACCGT AAAGCCGAAG TATAATCGGT
      241 ATTGTCTATT TTGCCTCGAG CAGATAGGGT GTCGACAGAG AATAATCATG CCCAAGATCA
      301 AGGAGGTGGC CTAATTACCA AGATGAGAAA GAAAGAAAAA AGTAAAAAAA AACAGACGTA
      361 TAGAGCGAGA AGCTGAATGT AGCACCCCAA GAATACAGAG GTATAGGAAA TCAAAGCAAG
      421 GAAAAACAGG AGCCAGGATA GAAGAACGAG TTCGGGAGTG TTGCCGGGTA GACAATACAG
      481 TTTGAGTAAA GAAAAGACCT AGTGGAATAG ATCGGGCGAG TAGTCATGAC AAGGGCAAAG
      541 CGTCATACAA AAGACATGAG GGCGGAGGAG ATAGAGACAT TCCTGTAGCG GTTGCGACCC
      601 GAGACGACGT GGCGAAACAG TACACAAAAA CAGGCGCTGT AGACGTTGCT GTTCCTGTAT
      661 CGCGAAGTGA TGGGCATCCA GATGCCGTGG ATGAAGTCAG TAGTCCAGAC CAAGAGTCAG
      721 CAGAAGATTC CGAAGATGCT GTCAAGTGCG GAAAAACAAG TGAAACTGGC GTTGATGANA
      781 GGACAGGTCG CGCTGAAGGG GTCGCTAATG TGGGGCACCA GGATGCAGTT GAAAGAAAGC
      841 GTGCGGTTGC GGGTCCAGGA TGTGGGCTTC GATCACAACG AGATCTGCGT GCGCAACGGC
      901 AAGGGTGGCA AGGATCGGCG GGTACCGTTG CCGCGACGGG TGCGCGAGCG CTTGCTGGAA
      961 CAGGTCGAAC GCGTGCGGAT CCTGCATGGC CAGGATCTAA CCACGGGGGC CGGCGAGGTC
     1021 TTCCTGCCGC ATGCGCTGGC GCGCAAGTAT CCGGGCGCGG GGCGCGAGTT CTGCTGGCAG
     1081 TACGTGTTCC CCTCGTTGCG CGAGTCGAAG GATCCGCGCA GCGGCAAGCG GCGACGGCAC
     1141 CATGTGGACG AAGGCGTGCT GCAGCGTGCG GTCAAGATCG CGCGGGACAA GGCCGGGATA
     1201 GACAAGCCGG CCAGCTGCCA TACCTTGCGG CATTCGTTCG CCACCCACCT GCTGGAATCG
     1261 GGGCAGGACA TCCGCACGGT GCAGGAACTG ATGGGCCACA AGGACGTGTC GACCACCATG
     1321 ATTTACACTC ACGT
//

LOCUS       AM778842                1515 aa    DNA              BCT 01-JAN-1980
DEFINITION  Pseudomonas aeruginosa pMATVIM-7 plasmid.
ACCESSION   AM778842
VERSION     AM778842.1  GI:156104616
KEYWORDS    blaVIM-7 gene; integrase; intI1 gene; kfrA gene; KfrA protein; merA
            gene; MerA protein; merD gene; MerD protein; merE gene; MerE
            protein; merP gene; MerP protein; merR gene; MerR protein; merT
            gene; MerT protein; metallo-beta-lactamase VIM-7; ORF2; ORF215;
            ORF217; ORF3; ORF7; putative partition protein; rA gene; rA1 gene;
            rC gene; rE gene; rE protein; repA gene; replication protein;
            resolvase; tnpA15 gene; tnpM gene; tnpR gene; traI gene; TraI
            protein; traJ gene; TraJ protein; traK gene; TraK protein;
            transposase modulator; trbJ gene; Trbj protein; trbk gene; Trbk
            protein; trbL gene; TrbL protein; yacA gene
SOURCE      Pseudomonas aeruginosa
  ORGANISM  Pseudomonas aeruginosa
            Bacteria; Proteobacteria; Gammaproteobacteria; Pseudomonadales;
            Pseudomonadaceae; Pseudomonas
FEATURES             Location/Qualifiers
     source          1..1515
                     /absolute_start="12810"
                     /absolute_stop="14324"
                     /country="USA:Texas"
                     /db="nr"
                     /db_xref="taxon:287"
                     /isolation_source="clinical isolate"
                     /mol_type="genomic DNA"
                     /organism="Pseudomonas aeruginosa"
                     /plasmid="pMATVIM-7"
                     /status_IntI="functional"
                     /status_LexAbox="functional"
                     /strain="07-406"
                     /strand="1"
                     /tag="AM778842@14324"
     CDS             502..1515
                     /C-term="normal"
                     /N-term="normal"
                     /absolute_start="13311"
                     /absolute_stop="14324"
                     /best_hit="EcoIntI1_ACJ63266 (e=0.0; 100%:1-337)"
                     /catalytic_site="predicted functional"
                     /frameshift="no"
                     /gene="intI"
                     /start="as annotated (verified by blast)"
                     /stop="as annotated (verified by blast)"
     protein_bind    complement(471..492)
                     /bound_moiety="LexA"
                     /distance_to_TLS="-31"
                     /function="binding of LexA repressor"
                     /gene="intI"
                     /method="in silico prediction; sequence information
                     content (threshold 0.95); gamma-proteobacteria version"
                     /score="13.97"
                     /sequence="TGACTGTTTTTTTGTACAGTCT"
ORIGIN
        1 CGTAGAAATT GAGCGCGTTA CTGGAAGTCC AATTTGCTTT TCAATCTCCG CGAGAAGGGC
       61 TACCGTGTTC TTCGCCCCCC ACGCTGTATC AATAAGAAGC AACTCATCAG CATCGCGGAC
      121 GATAAGTCCA TTAGACGAGT ACACCGTGTC ACCGAGTTTC TGAGTTGCGA TATGCGACCA
      181 AACGCCATCG CCAATCTTGT ACAGCCGAAC TTCCCCTACC GGTATGTCAT CTACTGTCGG
      241 ATATTCACCG CCAGGCTGTG CGGAATATGC TGCTGATCCA AGTACGGCCA TGACGAATGC
      301 ACTGATACCA ACCAGAAAGC TGCGAATTTG AAACATCAAT ACTCCTCGGG GGCCGACTGC
      361 GATAACTTTG TTTTAGGGCG ACTGCCCTGC TGCGTAACAT CGTTGCTGCT CCATAACATC
      421 AAACATCGAC CCACGGCGTA ACGCGCTTGC TGCTTGGATG CCCGAGGCAT AGACTGTACA
      481 AAAAAACAGT CATAACAAGC CATGAAAACC GCCACTGCGC CGTTACCACC GCTGCGTTCG
      541 GTCAAGGTTC TGGACCAGTT GCGTGAGCGC ATACGCTACT TGCATTACAG TTTACGAACC
      601 GAACAGGCTT ATGTCCACTG GGTTCGTGCC TTCATCCGTT TCCACGGTGT GCGTCACCCG
      661 GCAACCTTGG GCAGCAGCGA AGTCGAGGCA TTTCTGTCCT GGCTGGCGAA CGAGCGCAAG
      721 GTTTCGGTCT CCACGCATCG TCAGGCATTG GCGGCCTTGC TGTTCTTCTA CGGCAAGGTG
      781 CTGTGCACGG ATCTGCCCTG GCTTCAGGAG ATCGGAAGAC CTCGGCCGTC GCGGCGCTTG
      841 CCGGTGGTGC TGACCCCGGA TGAAGTGGTT CGCATCCTCG GTTTTCTGGA AGGCGAGCAT
      901 CGTTTGTTCG CCCAGCTTCT GTATGGAACG GGCATGCGGA TCAGTGAGGG TTTGCAACTG
      961 CGGGTCAAGG ATCTGGATTT CGATCACGGC ACGATCATCG TGCGGGAGGG CAAGGGCTCC
     1021 AAGGATCGGG CCTTGATGTT ACCCGAGAGC TTGGCACCCA GCCTGCGCGA GCAGCTGTCG
     1081 CGTGCACGGG CATGGTGGCT GAAGGACCAG GCCGAGGGCC GCAGCGGCGT TGCGCTTCCC
     1141 GACGCCCTTG AGCGGAAGTA TCCGCGCGCC GGGCATTCCT GGCCGTGGTT CTGGGTTTTT
     1201 GCGCAGCACA CGCATTCGAC CGATCCACGG AGCGGTGTCG TGCGTCGCCA TCACATGTAT
     1261 GACCAGACCT TTCAGCGCGC CTTCAAACGT GCCGTAGAAC AAGCAGGCAT CACGAAGCCC
     1321 GCCACACCGC ACACCCTCCG CCACTCGTTC GCGACGGCCT TGCTCCGCAG CGGTTACGAC
     1381 ATTCGAACCG TGCAGGATCT GCTCGGCCAT TCCGACGTCT CTACGACGAT GATTTACACG
     1441 CATGTGCTGA AAGTTGGCGG TGCCGGAGTG CGCTCACCGC TTGATGCGCT GCCGCCCCTC
     1501 ACTAGTGAGA GGTAG
//

LOCUS       GQ388247                1515 aa    DNA              BCT 01-JAN-1980
DEFINITION  Pseudomonas aeruginosa BM4530 transposon Tn6061, complete sequence.
ACCESSION   GQ388247
VERSION     GQ388247.1  GI:260677483
KEYWORDS    
SOURCE      Pseudomonas aeruginosa
  ORGANISM  Pseudomonas aeruginosa
            Bacteria; Proteobacteria; Gammaproteobacteria; Pseudomonadales;
            Pseudomonadaceae; Pseudomonas
FEATURES             Location/Qualifiers
     source          1..1515
                     /absolute_start="3939"
                     /absolute_stop="5453"
                     /db="nr"
                     /db_xref="taxon:287"
                     /mol_type="genomic DNA"
                     /organism="Pseudomonas aeruginosa"
                     /status_IntI="functional"
                     /status_LexAbox="functional"
                     /strain="BM4530"
                     /strand="-1"
                     /tag="GQ388247@4952"
     CDS             502..1515
                     /C-term="normal"
                     /N-term="normal"
                     /absolute_start="3939"
                     /absolute_stop="4952"
                     /best_hit="EcoIntI1_ACJ63266 (e=0.0; 100%:1-337)"
                     /catalytic_site="predicted functional"
                     /frameshift="no"
                     /gene="intI"
                     /start="as annotated (verified by blast)"
                     /stop="as annotated (verified by blast)"
     protein_bind    complement(471..492)
                     /bound_moiety="LexA"
                     /distance_to_TLS="-31"
                     /function="binding of LexA repressor"
                     /gene="intI"
                     /method="in silico prediction; sequence information
                     content (threshold 0.95); gamma-proteobacteria version"
                     /score="13.97"
                     /sequence="TGACTGTTTTTTTGTACAGTCT"
ORIGIN
        1 AGCAGCTGGT AAACCTGTAC GCCAAACGTA TGCAAATAGA GGAAACCTTT CGTGACCTCA
       61 AAAGCCCGGC ATACGGCTTT GGCTTACGCC AAAGTCGTAC CAACAGTCCA GAGCGATTCG
      121 ACATCATCCT ACTGATAGCG TTGATGGTTC AATGCCTGTT GTGGCTAGTT GGTTTACACG
      181 CACAGCAACA GGGCTGGGAT AAGCATTTTC AGGCCAATAC CATTGGGCAT CGAACGGTAC
      241 TCTCAACGAT TCGCTTGGGA TTGGAGGTAC TCAGGCGGCC TGATTATCAA ATCACGGAGA
      301 AAGAATTGCT GGCGGCCTGG GTATTATTCG CCAATCAGTT GCTCAAATAT GGCTATGCTA
      361 TGGCTGATTT ATGAGGGGAT CCTTCAGTGC TGCGTAACAT CGTTGCTGCT CCATAACATC
      421 AAACATCGAC CCACGGCGTA ACGCGCTTGC TGCTTGGATG CCCGAGGCAT AGACTGTACA
      481 AAAAAACAGT CATAACAAGC CATGAAAACC GCCACTGCGC CGTTACCACC GCTGCGTTCG
      541 GTCAAGGTTC TGGACCAGTT GCGTGAGCGC ATACGCTACT TGCATTACAG CTTACGAACA
      601 GAACAGGCTT ATGTCCACTG GGTTCGTGCC TTCATCCGTT TCCACGGTGT GCGTCACCCG
      661 GCAACCTTGG GCAGCAGCGA AGTCGAGGCA TTTCTGTCCT GGCTGGCGAA CGAGCGCAAG
      721 GTTTCGGTCT CCACGCATCG TCAGGCATTG GCGGCCTTGC TGTTCTTCTA CGGCAAGGTG
      781 CTGTGCACGG ATCTGCCCTG GCTTCAGGAG ATCGGAAGAC CTCGGCCGTC GCGGCGCTTG
      841 CCGGTGGTGC TGACCCCGGA TGAAGTGGTT CGCATCCTCG GTTTTCTGGA AGGCGAGCAT
      901 CGTTTGTTCG CCCAGCTTCT GTATGGAACG GGCATGCGGA TCAGTGAGGG TTTGCAACTG
      961 CGGGTCAAGG ATCTGGATTT CGATCACGGC ACGATCATCG TGCGGGAGGG CAAGGGCTCC
     1021 AAGGATCGGG CCTTGATGTT ACCCGAGAGC TTGGCACCCA GCCTGCGCGA GCAGCTGTCG
     1081 CGTGCACGGG CATGGTGGCT GAAGGACCAG GCCGAGGGCC GCAGCGGCGT TGCGCTTCCC
     1141 GACGCCCTTG AGCGGAAGTA TCCGCGCGCC GGGCATTCCT GGCCGTGGTT CTGGGTTTTT
     1201 GCGCAGCACA CGCATTCGAC CGATCCACGG AGCGGTGTCG TGCGTCGCCA TCACATGTAT
     1261 GACCAGACCT TTCAGCGCGC CTTCAAACGT GCCGTAGAAC AAGCAGGCAT CACGAAGCCC
     1321 GCCACACCGC ACACCCTCCG CCACTCGTTC GCGACGGCCT TGCTCCGCAG CGGTTACGAC
     1381 ATTCGAACCG TGCAGGATCT GCTCGGCCAT TCCGACGTCT CTACGACGAT GATTTACACG
     1441 CATGTGCTGA AAGTTGGCGG TGCCGGAGTG CGCTCACCGC TTGATGCGCT GCCGCCCCTC
     1501 ACTAGTGAGA GGTAG
//

LOCUS       DQ390455                1515 aa    DNA              BCT 01-JAN-1980
DEFINITION  Escherichia coli strain 690FNR plasmid pLEW517, complete sequence.
ACCESSION   DQ390455
VERSION     DQ390455.1  GI:89513165
KEYWORDS    
SOURCE      Escherichia coli
  ORGANISM  Escherichia coli
            Bacteria; Proteobacteria; Gammaproteobacteria; Enterobacteriales;
            Enterobacteriaceae; Escherichia
FEATURES             Location/Qualifiers
     source          1..1515
                     /absolute_start="37723"
                     /absolute_stop="39237"
                     /db="nr"
                     /db_xref="taxon:562"
                     /mol_type="genomic DNA"
                     /note="transconjugant version"
                     /organism="Escherichia coli"
                     /plasmid="pLEW517"
                     /status_IntI="functional"
                     /status_LexAbox="functional"
                     /strain="690FNR"
                     /strand="-1"
                     /tag="DQ390455@38736"
     CDS             502..1515
                     /C-term="normal"
                     /N-term="normal"
                     /absolute_start="37723"
                     /absolute_stop="38736"
                     /best_hit="EcoIntI1_ACJ63266 (e=0.0; 100%:1-337)"
                     /catalytic_site="predicted functional"
                     /frameshift="no"
                     /gene="intI"
                     /start="blast"
                     /stop="blast"
     protein_bind    complement(471..492)
                     /bound_moiety="LexA"
                     /distance_to_TLS="-31"
                     /function="binding of LexA repressor"
                     /gene="intI"
                     /method="in silico prediction; sequence information
                     content (threshold 0.95); gamma-proteobacteria version"
                     /score="13.97"
                     /sequence="TGACTGTTTTTTTGTACAGTCT"
ORIGIN
        1 AAACACGCCG TGGGCGTGAG GTAGTGCCAG AGTGTATATC TCAGCTCCGC CCGCGACGTA
       61 GAGTTCATTG CCGAGTTCGG ATGCCAAAGC GATAGCGTGC GACAGCGTTG AAACAACTAC
      121 GCAGCCAGTG GCGCGGTAGT TAGCTTGGCG TGAGATTACC AATGTGTGAC GGTTCGGTAG
      181 AGGCTTGCCG ATAGACTCAA AGGTCTTTCG CCCCATGACA ACGACTTTTC CCTCAGTGAG
      241 TCTGCGAAAA ATCTTCTGCT CACCCGGAAT TTTCCAGGGG ATATTAGGAC CATTGCCAAT
      301 AACCCGATTG GCTCCCATCG CAGCAACGAG ATAAATGCGT ACTGATTCCG AGTTCATATG
      361 GCTAACTTTG TTTTAGGGCG ACTGCCCTGC TGCGTAACAT CGTTGCTGCT CCATAACATC
      421 AAACATCGAC CCACGGCGTA ACGCGCTTGC TGCTTGGATG CCCGAGGCAT AGACTGTACA
      481 AAAAAACAGT CATAACAAGC CATGAAAACC GCCACTGCGC CGTTACCACC GCTGCGTTCG
      541 GTCAAGGTTC TGGACCAGTT GCGTGAGCGC ATACGCTACT TGCATTACAG CTTACCAACC
      601 GAACAGGCTT ATGTCCACTG GGTTCGTGCC TTCATCCGTT TCCACGGTGT GCGTCACCCG
      661 GCAACCTTGG GCAGCAGCGA AGTCGAGGCA TTTCTGTCCT GGCTGGCGAA CGAGCGCAAG
      721 GTTTCGGTCT CCACGCATCG TCAGGCATTG GCGGCCTTGC TGTTCTTCTA CGGCAAGGTG
      781 CTGTGCACGG ATCTGCCCTG GCTTCAGGAG ATCGGAAGAC CTCGGCCGTC GCGGCGCTTG
      841 CCGGTGGTGC TGACCCCGGA TGAAGTGGTT CGCATCCTCG GTTTTCTGGA AGGCGAGCAT
      901 CGTTTGTTCG CCCAGCTTCT GTATGGAACG GGCATGCGGA TCAGTGAGGG TTTGCAACTG
      961 CGGGTCAAGG ATCTGGATTT CGATCACGGC ACGATCATCG TGCGGGAGGG CAAGGGCTCC
     1021 AAGGATCGGG CCTTGATGTT ACCCGAGAGC TTGGCACCCA GCCTGCGCGA GCAGCTGTCG
     1081 CGTGCACGGG CATGGTGGCT GAAGGACCAG GCCGAGGGCC GCAGCGGCGT TGCGCTTCCC
     1141 GACGCCCTTG AGCGGAAGTA TCCGCGCGCC GGGCATTCCT GGCCGTGGTT CTGGGTTTTT
     1201 GCGCAGCACA CGCATTCGAC CGATCCACGG AGCGGTGTCG TGCGTCGCCA TCACATGTAT
     1261 GACCAGACCT TTCAGCGCGC CTTCAAACGT GCCGTAGAAC AAGCAGGCAT CACGAAGCCC
     1321 GCCACACCGC ACACCCTCCG CCACTCGTTC GCGACGGCCT TGCTCCGCAG CGGTTACGAC
     1381 ATTCGAACCG TGCAGGATCT GCTCGGCCAT TCCGACGTCT CTACGACGAT GATTTACACG
     1441 CATGTGCTGA AAGTTGGCGG TGCCGGAGTG CGCTCACCGC TTGATGCGCT GCCGCCCCTC
     1501 ACTAGTGAGA GGTAG
//

LOCUS       CP001103                1470 aa    DNA              BCT 01-JAN-1980
DEFINITION  Alteromonas macleodii 'Deep ecotype', complete genome.
ACCESSION   CP001103
VERSION     CP001103.1  GI:196110604
KEYWORDS    
SOURCE      Alteromonas macleodii 'Deep ecotype'
  ORGANISM  Alteromonas macleodii 'Deep ecotype'
            Bacteria; Proteobacteria; Gammaproteobacteria; Alteromonadales;
            Alteromonadaceae; Alteromonas
FEATURES             Location/Qualifiers
     source          1..1470
                     /absolute_start="4040942"
                     /absolute_stop="4042411"
                     /db="nr"
                     /db_xref="taxon:314275"
                     /mol_type="genomic DNA"
                     /organism="Alteromonas macleodii 'Deep ecotype'"
                     /status_IntI="functional"
                     /status_LexAbox="none"
                     /strand="-1"
                     /tag="CP001103@4041910"
     CDS             502..1470
                     /C-term="normal"
                     /N-term="normal"
                     /absolute_start="4040942"
                     /absolute_stop="4041910"
                     /best_hit="VsaIntIHS_CAC35342 (e=7.98843e-119;
                     100%:1-320)"
                     /catalytic_site="predicted functional despite minor
                     mutations: L201I [202-LIVM]; P210Q [211-PRQ]"
                     /frameshift="no"
                     /gene="intI"
                     /start="as annotated (verified by blast) - alternative
                     at 490"
                     /stop="as annotated (verified by blast)"
ORIGIN
        1 TTTAATGTCA CTCTTAACGA GCATTCAAAT GGCCGTGTAT TGTTTCTAAG TTCTTCTATA
       61 CACAGCGAAG ATACCCATGA ATCGTGAAGT GATTGAGGGT GATTCAATTC GTAGTGATCT
      121 TCGTTTGATG CAAAAGAAAA TAGCTCTGGA GGCATAGACT TCCTGTTTGC CTTAATTGAA
      181 TCCATATAAT CGTCGAAGCT AATATTCATT ACACAGTACT TTCCTTGGCA CATAACAATT
      241 TAATCGTTCC CTAAACGGGG CGATTTAACG AACCAGAACG GGGTTTTTGT CCGTTTGGTT
      301 ATAAATATGA TTAAACCATA ACCTATCGAT AGGATTAGTA AAATACGTTT TTGGTGTATT
      361 TTACTCAAAA GCTAAAAACA CCAAATCGGG TTGCAGGTGA ATTTGGGATA TTTCGTGAGT
      421 GCCTTTGCAA CAAAACAGGC ACTAAAGTCA GTTATCTCGT TGCGATTTAT CAAATAGACT
      481 TCTTTTATTT TGGAGTCGAA TATGAAGTCT CAGTTTATTA AATCCCTGTA CGAGCACATG
      541 ATGCTCAAGC GCTATGCAAA GCGTACTATA CAAACCTACA TAAACTGGAT TTCAGATTAC
      601 ATTCGTTTTC ACAAATTTCA GCACCCGAAA GATCTCGACG TGTTGCATGT TGAAGCATAC
      661 CTTACTCATC TATCTACCAA GCGAAAAAAT GCGCGGTCTA CACAAGCCAC AGCACTTAAT
      721 GCATTGGTCT TCCTGTACAA CAAGTATTTA GAACAGCCAC TCCCTTCTGA CATGAATTTT
      781 GTAGGAAGCG GAAGGGAAAG AAAGCTGCCA GTTGTGCTAA CCCAGTTAGA AGTAAAAGCA
      841 TTGCTTGGTA GGGTGCCTAC CCATCATTAC TTAGCAGTAG CACTTCTTTA TGGCAGTGGC
      901 CTTCGATTAA TGGAGTGCGT GCGTCTTAGA ACGGGAGATA TAGACTTCGA CTACAAGTGT
      961 GTGAGGATTT GGTTTGGGAA AGGGGGCAAG CATCGAGTGG TAACACTGTC AGAATCACTT
     1021 ATCCCACTTT TAAAAAATCA TATCAGTGAA AGTGAAAAAC TTTTGCAACG AGATTTGATG
     1081 GTGCCAGACT TTGCTGGTGC TTGGATTCCA CATGGGTTGA GGAAAAAGTA TCAACAGCGC
     1141 AATAAAACGC TGGAATGGCA GTATTTGTTC CCTGCATCAA AGTTAAGTAT CGATCCAGAA
     1201 AGCAAGCTAT TACGGCGTCA TCATATAGAT GAAAAACAGA TACAACGCGC GGTAAGTCGT
     1261 GCTTCAAGTG ATGCGGGAAT AATCAAGCAT GTTACGCCTC ACACGCTTCG TCATTCATTT
     1321 GCTACTCATT TACTGCAATC TGGCGCAGAC ATCAGAACGG TGCAAGACCA ACTAGGTCAT
     1381 GCCGATGTTA GAACCACTCA AATTTATACC CATATACTTC AACAAGGAGC GAATGGTGTC
     1441 GTCAGCCCAC TTTCTAATTT AGCGTTTTAG
//

LOCUS       AJ278514                1515 aa    DNA              BCT 01-JAN-1980
DEFINITION  Achromobacter xylosoxidans subsp. denitrificans plasmid pAX22, DNA
            for integron In70.
ACCESSION   AJ278514
VERSION     AJ278514.1  GI:13508543
KEYWORDS    (6')-Ib' aminoglycoside acetyltransferase; aacA4 gene; aadA1 gene;
            aminoglycoside adenyl transferase; aminoglycoside
            phosphotransferase; aph gene; blaVIM-1 gene; DNA integrase IntI1;
            intI1 gene; VIM-1 metallo-beta-lactamase
SOURCE      Achromobacter denitrificans
  ORGANISM  Achromobacter denitrificans
            Bacteria; Proteobacteria; Betaproteobacteria; Burkholderiales;
            Alcaligenaceae; Achromobacter
FEATURES             Location/Qualifiers
     source          1..1515
                     /absolute_start="316"
                     /absolute_stop="1830"
                     /country="Italy:Veneto, Verona"
                     /db="nr"
                     /db_xref="taxon:32002"
                     /isolate="AX22"
                     /lab_host="E. coli"
                     /mol_type="genomic DNA"
                     /organism="Achromobacter denitrificans"
                     /plasmid="pAX22"
                     /status_IntI="functional"
                     /status_LexAbox="functional"
                     /strand="-1"
                     /sub_species="denitrificans"
                     /tag="AJ278514@1329"
     CDS             502..1515
                     /C-term="normal"
                     /N-term="normal"
                     /absolute_start="316"
                     /absolute_stop="1329"
                     /best_hit="EcoIntI1_ACJ63266 (e=0.0; 100%:1-337)"
                     /catalytic_site="predicted functional"
                     /frameshift="no"
                     /gene="intI"
                     /start="as annotated (verified by blast)"
                     /stop="as annotated (verified by blast)"
     protein_bind    complement(471..492)
                     /bound_moiety="LexA"
                     /distance_to_TLS="-31"
                     /function="binding of LexA repressor"
                     /gene="intI"
                     /method="in silico prediction; sequence information
                     content (threshold 0.95); gamma-proteobacteria version"
                     /score="13.97"
                     /sequence="TGACTGTTTTTTTGTACAGTCT"
ORIGIN
        1 GAGACTGCAC GCGTTACGGG AAGTCCAATT TGCTTTTCAA TCTCCGCGAG AAGTGCCGCT
       61 GTGTTTTTCG CACCCCACGC TGTATCAATC AAAAGCAACT CATCACCATC ACGGACAATG
      121 AGACCATTGG ACGGGTAGAC CGCGCCATCA AACGACTGCG TTGCGATATG CGACCAAACA
      181 CCATCGGCAA TCTGGTAAAG TCGGACCTCT CCGACCGGAA TTTCGTTGAC TGTCGGATAC
      241 TCACCACTCG GCTCCCCGGA ATGGGCTAAC GGACTTGCGA CAGCCATGAC AGACGCGGTC
      301 ATGTAGACCA ATAAACTACT AATAACTTTT AACATCAAGA CTCCATAGGG GTGGGTGCGG
      361 CATAACTTTG TTTTAGGGCG ACTGCCCTGC TGCGTAACAT CGTTGCTGCT CCATAACATC
      421 AAACATCGAC CCACGGCGTA ACGCGCTTGC TGCTTGGATG CCCGAGGCAT AGACTGTACA
      481 AAAAAACAGT CATAACAAGC CATGAAAACC GCCACTGCGC CGTTACCACC GCTGCGTTCG
      541 GTCAAGGTTC TGGACCAGTT GCGTGAGCGC ATACGCTACT TGCATTACAG CTTACGAACC
      601 GAACAGGCTT ATGTCAACTG GGTTCGTGCC TTCATCCGTT TCCACGGTGT GCGTCACCCG
      661 GCAACCTTGG GCAGCAGCGA AGTCGAGGCA TTTCTGTCCT GGCTGGCGAA CGAGCGCAAG
      721 GTTTCGGTCT CCACGCATCG TCAGGCATTG GCGGCCTTGC TGTTCTTCTA CGGCAAGGTG
      781 CTGTGCACGG ATCTGCCCTG GCTTCAGGAG ATCGGAAGAC CTCGGCCGTC GCGGCGCTTG
      841 CCGGTGGTGC TGACCCCGGA TGAAGTGGTT CGCATCCTCG GTTTTCTGGA AGGCGAGCAT
      901 CGTTTGTTCG CCCAGCTTCT GTATGGAACG GGCATGCGGA TCAGTGAGGG TTTGCAACTG
      961 CGGGTCAAGG ATCTGGATTT CGATCACGGC ACGATCATCG TGCGGGAGGG CAAGGGCTCC
     1021 AAGGATCGGG CCTTGATGTT ACCCGAGAGC TTGGCACCCA GCCTGCGCGA GCAGCTGTCG
     1081 CGTGCACGGG CATGGTGGCT GAAGGACCAG GCCGAGGGCC GCAGCGGCGT TGCGCTTCCC
     1141 GACGCCCTTG AGCGGAAGTA TCCGCGCGCC GGGCATTCCT GGCCGTGGTT CTGGGTTTTT
     1201 GCGCAGCACA CGCATTCGAC CGATCCACGG AGCGGTGTCG TGCGTCGCCA TCACATGTAT
     1261 GACCAGACCT TTCAGCGCGC CTTCAAACGT GCCGTAGAAC AAGCAGGCAT CACGAAGCCC
     1321 GCCACACCGC ACACCCTCCG CCACTCGTTC GCGACGGCCT TGCTCCGCAG CGGTTACGAC
     1381 ATTCGAACCG TGCAGGATCT GCTCGGCCAT TCCGACGTCT CTACGACGAT GATTTACACG
     1441 CATGTGCTGA AAGTTGGCGG TGCCGGAGTG CGCTCACCGC TTGATGCGCT GCCGCCCCTC
     1501 ACTAGTGAGA GGTAG
//

LOCUS       AF315351                1016 aa    DNA              BCT 01-JAN-1980
DEFINITION  Pseudomonas aeruginosa integron integrase (int1) gene, partial cds;
            and beta-lactamase OXA-32 (bla oxa-32) and acetyltransferase
            (aacA4) genes, complete cds.
ACCESSION   AF315351
VERSION     AF315351.1  GI:14276839
KEYWORDS    
SOURCE      Pseudomonas aeruginosa
  ORGANISM  Pseudomonas aeruginosa
            Bacteria; Proteobacteria; Gammaproteobacteria; Pseudomonadales;
            Pseudomonadaceae; Pseudomonas
FEATURES             Location/Qualifiers
     source          1..1016
                     /absolute_start="1"
                     /absolute_stop="1016"
                     /db="nr"
                     /db_xref="taxon:287"
                     /mol_type="genomic DNA"
                     /note="integron"
                     /organism="Pseudomonas aeruginosa"
                     /status_IntI="unknown"
                     /status_LexAbox="functional"
                     /strand="-1"
                     /tag="AF315351@515"
     CDS             502..1016
                     /C-term="unavailable"
                     /N-term="normal"
                     /absolute_start="1"
                     /absolute_stop="515"
                     /best_hit="EcoIntI1_ACJ63266 (e=4.37494e-91; 50%:1-171)"
                     /catalytic_site="predicted functional"
                     /frameshift="no"
                     /gene="intI"
                     /start="as annotated (verified by blast)"
                     /stop="unavailable"
     protein_bind    complement(471..492)
                     /bound_moiety="LexA"
                     /distance_to_TLS="-31"
                     /function="binding of LexA repressor"
                     /gene="intI"
                     /method="in silico prediction; sequence information
                     content (threshold 0.95); gamma-proteobacteria version"
                     /score="13.97"
                     /sequence="TGACTGTTTTTTTGTACAGTCT"
ORIGIN
        1 GATCGCAAAT CTTGGTCTTG ATTGTGGCCT GCAAAGCCCC TGTTAACGCC GTCCCATCGA
       61 AAAATCTGGA ACTCATCACG AACAGCGCCT GCATCAAGTG CAAAAAGTGT ATGAGGTATC
      121 TTGAATGTCG ATGCAGGCGA GTAGCGTTTC TTCGATCGCA CAGGATCAAA AACCAACATG
      181 GCACGATCCG CTTGGCGTTC GTCTGCCACA ACTATCGTGC CTTTGGCTTG AAATTCGCTG
      241 AAAAACTTCC TCCAGTCAGA ACGTTCTAGC GTGCCTTCTT GCGCATGCGC GAAAGTGGCA
      301 AGAGAAAAAA TGGAGAAAAG TATCGCGAAG ATTCGGATTG CCATTAACTT TTCCTTAATG
      361 CCCAACTTTG TTTTAGGGCG ACTGCCCTGC TGCGTAACAT CGTTGCTGCT CCATAACATC
      421 AAACATCGAC CCACGGCGTA ACGCGCTTGC TGCTTGGATG CCCGAGGCAT AGACTGTACA
      481 AAAAAACAGT CATAACAAGC CATGAAAACC GCCACTGCGC CGTTACCACC GCTGCGTTCG
      541 GTCAAGGTTC TGGACCAGTT GCGTGAGCGC ATACGCTACT TGCATTACAG TTTACGAACC
      601 GAACAGGCTT ATGTCCACTG GGTTCGTGCC TTCATCCGTT TCCACGGTGT GCGTCACCCG
      661 GCAACCTTGG GCAGCAGCGA AGTCGAGGCA TTTCTGTCCT GGCTGGCGAA CGAGCGCAAG
      721 GTTTCGGTCT CCACGCATCG TCAGGCATTG GCGGCCTTGC TGTTCTTCTA CGGCAAGGTG
      781 CTGTGCACGG ATCTGCCCTG GCTTCAGGAG ATCGGAAGAC CTCGGCCGTC GCGGCGCTTG
      841 CCGGTGGTGC TGACCCCGGA TGAAGTGGTT CGCATCCTCG GTTTTCTGGA AGGCGAGCAT
      901 CGTTTGTTCG CCCAGCTTCT GTATGGAACG GGCATGCGGA TCAGTGAGGG TTTGCAACTG
      961 CGGGTCAAGG ATCTGGATTT CGATCACGGC ACGATCATCG TGCGGGAGGG CAAGGG
//

LOCUS       DQ282302                1419 aa    DNA              ENV 01-JAN-1980
DEFINITION  Uncultured bacterium clone SAF-Int-B4 integron nonfunctional
            integrase gene, partial sequence.
ACCESSION   DQ282302
VERSION     DQ282302.1  GI:89147539
KEYWORDS    ENV
SOURCE      uncultured bacterium
  ORGANISM  uncultured bacterium
            Bacteria; environmental samples
FEATURES             Location/Qualifiers
     source          931..1419
                     /absolute_start="1"
                     /absolute_stop="489"
                     /clone="SAF-Int-B4"
                     /country="South Africa"
                     /db="nr"
                     /db_xref="taxon:77133"
                     /environmental_sample=""
                     /isolation_source="agricultural soil"
                     /mol_type="genomic DNA"
                     /organism="uncultured bacterium"
                     /status_IntI="inactivated"
                     /status_LexAbox="unknown"
                     /strand="1"
                     /tag="DQ282302@489"
     CDS             931..1419
                     /C-term="unavailable"
                     /N-term="unavailable"
                     /absolute_start="1"
                     /absolute_stop="489"
                     /best_hit="UbIntI6_AAK00307 (e=3.51448e-60;
                     53%:144-305)"
                     /catalytic_site="predicted functional"
                     /frameshift="no"
                     /gene="intI"
                     /start="unavailable"
                     /stop="early in-frame and unavailable"
ORIGIN
        1 NNNNNNNNNN NNNNNNNNNN NNNNNNNNNN NNNNNNNNNN NNNNNNNNNN NNNNNNNNNN
       61 NNNNNNNNNN NNNNNNNNNN NNNNNNNNNN NNNNNNNNNN NNNNNNNNNN NNNNNNNNNN
      121 NNNNNNNNNN NNNNNNNNNN NNNNNNNNNN NNNNNNNNNN NNNNNNNNNN NNNNNNNNNN
      181 NNNNNNNNNN NNNNNNNNNN NNNNNNNNNN NNNNNNNNNN NNNNNNNNNN NNNNNNNNNN
      241 NNNNNNNNNN NNNNNNNNNN NNNNNNNNNN NNNNNNNNNN NNNNNNNNNN NNNNNNNNNN
      301 NNNNNNNNNN NNNNNNNNNN NNNNNNNNNN NNNNNNNNNN NNNNNNNNNN NNNNNNNNNN
      361 NNNNNNNNNN NNNNNNNNNN NNNNNNNNNN NNNNNNNNNN NNNNNNNNNN NNNNNNNNNN
      421 NNNNNNNNNN NNNNNNNNNN NNNNNNNNNN NNNNNNNNNN NNNNNNNNNN NNNNNNNNNN
      481 NNNNNNNNNN NNNNNNNNNN NNNNNNNNNN NNNNNNNNNN NNNNNNNNNN NNNNNNNNNN
      541 NNNNNNNNNN NNNNNNNNNN NNNNNNNNNN NNNNNNNNNN NNNNNNNNNN NNNNNNNNNN
      601 NNNNNNNNNN NNNNNNNNNN NNNNNNNNNN NNNNNNNNNN NNNNNNNNNN NNNNNNNNNN
      661 NNNNNNNNNN NNNNNNNNNN NNNNNNNNNN NNNNNNNNNN NNNNNNNNNN NNNNNNNNNN
      721 NNNNNNNNNN NNNNNNNNNN NNNNNNNNNN NNNNNNNNNN NNNNNNNNNN NNNNNNNNNN
      781 NNNNNNNNNN NNNNNNNNNN NNNNNNNNNN NNNNNNNNNN NNNNNNNNNN NNNNNNNNNN
      841 NNNNNNNNNN NNNNNNNNNN NNNNNNNNNN NNNNNNNNNN NNNNNNNNNN NNNNNNNNNN
      901 NNNNNNNNNN NNNNNNNNNN NNNNNNNNNN CGGGTTAAGG ATGTTGATTT CGGCTATGGC
      961 CAGATCATGG TGCGCGACGG CAAAGGCTTG AAGGATCGGG TAACGGTATT GCCACGCAAG
     1021 CTGCGGGAGC CGTTGCGGGT GCATTTGGAA CGGGTGCGGC TTTTGCATCG ACAGGACCTC
     1081 GCATGAGGCG GAGGAGAGGT GTATTTGCCC TTTGCATTGA GCCGAAAGTA TCCAAACGCA
     1141 AAGCGGGCAT GGAGTTGGCA ATACGTGTTT CCGGCGGCGA AGCTGTCAGT TGATCCGCGC
     1201 TCGCACGAGG TGCGACGGCA TCATGTGCAA GAAAAGAATC TGCAGAATGC GGTGAAGATC
     1261 GCGGTGCGAG AGGCAGGGAT AACGAAGCCG GCGAGCTGTC ATACGCTGCG GCATTCTTTT
     1321 GCGACCCATC TGCTGGAAAA CGGGTCGGAT ATAAGAACGG TCCAGGAATT GTTAGGACAC
     1381 AAGGATGTGA GCACGACCAT GATCTACACG CATGTGCTG
//

LOCUS       AY035340                1590 aa    DNA              BCT 01-JAN-1980
DEFINITION  Vibrio cholerae biovar eltor SXT(ET) constin locus resistance
            integron TraF (traF), site-specific tyrosine recombinase (intI9),
            and dihydrofolate reductase (dfrA1) genes, complete cds; and
            unknown genes.
ACCESSION   AY035340
VERSION     AY035340.1  GI:16197747
KEYWORDS    
SOURCE      Vibrio cholerae O1 biovar El Tor
  ORGANISM  Vibrio cholerae O1 biovar El Tor
            Bacteria; Proteobacteria; Gammaproteobacteria; Vibrionales;
            Vibrionaceae; Vibrio
FEATURES             Location/Qualifiers
     source          1..1590
                     /absolute_start="1202"
                     /absolute_stop="2791"
                     /country="Bangladesh"
                     /db="nr"
                     /db_xref="taxon:686"
                     /mol_type="genomic DNA"
                     /note="isolated 1999 serogroup: O1; biovar: eltor"
                     /organism="Vibrio cholerae O1 biovar El Tor"
                     /status_IntI="functional"
                     /status_LexAbox="none"
                     /strain="C10488"
                     /strand="-1"
                     /tag="AY035340@2290"
     CDS             502..1590
                     /C-term="normal"
                     /N-term="normal"
                     /absolute_start="1202"
                     /absolute_stop="2290"
                     /best_hit="VchIntISXT_AAK95987 (e=0.0; 100%:1-362)"
                     /catalytic_site="predicted functional"
                     /frameshift="no"
                     /gene="intI"
                     /start="as annotated (verified by blast) - alternative
                     at 523"
                     /stop="as annotated (verified by blast)"
ORIGIN
        1 TAGTGTATCT ACTTGATCGA TCAGGCTTTT GTATATCTCC CCACCACCTG AAACAATGAC
       61 ATGATCCGTT ATTTTCTTTA GGTTGGTTAA AGCATCTTTA ATTGATGGAA AGATCAATAC
      121 GTTCTCATTG TCAGATGTAA AACTTGAACG TGTTACGACC GCATACTTTC GGTTGGGTAA
      181 TGCTCCCATT GATTCAAAAG TCTTGCGTCC AACCAACAGC CATTGGTTAT AGGTAATAGC
      241 TTTAAACAGG AGCTGTTCAC CTTTGGCACT CCATGGAATA TCAGGGCCAT TCCCGATAAC
      301 TCCATTCTTC GATATAGCTA CCATTAGTGA TAGTTTCACA ATTCTTCCTC AGAGGTTAAC
      361 AGTTATTATG TAGACCTCTC AGTAACATCC GAAAGGCAAA ACAAATATAT ACCTATGAGT
      421 TTACTGAAAA TCAATAACTT AAGAAGCTAG TTAAGGACTT AATTTACTTT TAATTTACGA
      481 CATTACTGAG ACTTCTCAGT AATGTCTCCA CCCCAAAACG GGGTGATATT ATTAATATCA
      541 ATGCCTTATC TTGATTTAGC CTCCTTATCA TCAGGTGTTA CTAAGAAAGT CTCAAGTAAC
      601 ACCACTTCGA TAATCAACAA AGGAGCTTAC ATGACTCGTT CACCTTTCCT TGAAAGCATC
      661 AGACAGGTTA TGCGGACCAA GCATTACTCA ATTCAGACTG AAAAAACCTA TTTACTTTGG
      721 ATAAAACGCT TCATTTTGTT TAACAAAAAA CAGCATCCTA AGAACATGGG GGAACAAGAG
      781 GTAACTAATT TTTTGACATA TTTAGCCGTA AACCGACAAG TTACGGCGTC TACTCAAAAC
      841 TTGGCGCTTT GCGCTATCGT CTTCATGTAT AAACATATAC TTCAGAGAGA ACTTACTTTA
      901 CTACCTGATA CGATAAAAGC ACGCGCACCT AAACGGGTTC CATCCGTCTT ATCTCATAAC
      961 GAAGCAATGA GTATCATCAA TCAGCTATCC GGTAGCTATA AACTGATGTT TTCGCTTTTA
     1021 TATGGTTGTG GGCTAAGGAA AGCAGAACTA TTAATGCTAA GAGTTAAAGA TATCGATTTT
     1081 GAGTCAAGGA ATGTCTATGT ATTTCGTGGC AAAGGCGGTA AAGATCGAGT CAAGATGTTA
     1141 CCTGAAAAGC TTGTTGAACC CCTTAAATTG CATATTGAAA AGGTTCGTGA TCTTCATGAA
     1201 AAGGATCTTT GCGAAGGTGA GGGTAAAACA AGTCTCCCGT CAGGGCTCGC TCGAAAATAC
     1261 CCTTACGCAA TTTCTGATTT TAAGTGGCAA TTTATATTCC CATCATCTGT CAGGTGTAAG
     1321 CATCCAGTGG ATGGATATGT TTGCCGCCAT CACTTGCATT GGACGTCCCT AACAAAGAAA
     1381 TTAAGGAGCG CTGTTATACG GTCAGGTGTT CAGAAACACG TTACCGCACA CATATTCAGG
     1441 CACTCTTTCG CAACGCAGCT TTTAAAAGCG GGAACAGACA TTCGTACAGT TCAAGAGCTG
     1501 TTAGGGCATT CGGATTTGAA GACAACTCAA ATATATACAC ATGTCATCGG TCAACATTCA
     1561 TCAGGGACAA TTAGCCCTAT AGACCGATAA
//

LOCUS       AY625688                 782 aa    DNA              BCT 01-JAN-1980
DEFINITION  Pseudomonas aeruginosa strain DM14158/00 type 1 integron
            metallo-beta-lactamase (blaIMP-1) gene, complete cds.
ACCESSION   AY625688
VERSION     AY625688.1  GI:48994751
KEYWORDS    
SOURCE      Pseudomonas aeruginosa
  ORGANISM  Pseudomonas aeruginosa
            Bacteria; Proteobacteria; Gammaproteobacteria; Pseudomonadales;
            Pseudomonadaceae; Pseudomonas
FEATURES             Location/Qualifiers
     source          1..782
                     /absolute_start="1"
                     /absolute_stop="782"
                     /db="nr"
                     /db_xref="taxon:287"
                     /mol_type="genomic DNA"
                     /organism="Pseudomonas aeruginosa"
                     /status_IntI="unknown"
                     /status_LexAbox="functional"
                     /strain="DM14158/00"
                     /strand="-1"
                     /tag="AY625688@281"
     CDS             502..782
                     /C-term="unavailable"
                     /N-term="normal"
                     /absolute_start="1"
                     /absolute_stop="281"
                     /best_hit="EcoIntI1_ACJ63266 (e=9.88997e-52; 27%:1-93)"
                     /catalytic_site="predicted functional"
                     /frameshift="no"
                     /gene="intI"
                     /start="blast"
                     /stop="unavailable"
     protein_bind    complement(471..492)
                     /bound_moiety="LexA"
                     /distance_to_TLS="-31"
                     /function="binding of LexA repressor"
                     /gene="intI"
                     /method="in silico prediction; sequence information
                     content (threshold 0.95); gamma-proteobacteria version"
                     /score="13.97"
                     /sequence="TGACTGTTTTTTTGTACAGTCT"
ORIGIN
        1 ATGCATACGT GGGGATAGAT CGAGAATTAA GCCACTCTAT TCCGCCCGTG CTGTCGCTAT
       61 GAAAATGAGA GGAAATGCTG CCTTTTATTT TATAGCCACG CTCCACAAAC CAAGTGACTA
      121 ACTTTTCAGT ATCTTTAGCC GTAAATGGAG TGTCAATTAG GTAAGCCTCA GCATTTACAA
      181 GAACCACCAA ACCATGTTTA GGAACAACGC CCCACCCGTT AACTTCTTCA AACGAAGTAT
      241 GAACATAAAC GCCTTCATCA AGCTTTTCAA TTTTTAAATC TGGCAAAGAC TCTGCTGCGG
      301 TAGCAATGCT GCAAAACAAA AATATAAAGA ATACAGATAA CTTGCTCATA CTTTTCCTTT
      361 TCTAACTTTG TTTTAGGGCG ACTGCCCTGC TGCGTAACAT CGTTGCTGCT CCATAACATC
      421 AAACATCGAC CCACGGCGTA ACGCGCTTGC TGCTTGGATG CCCGAGGCAT AGACTGTACA
      481 AAAAAACAGT CATAACAAGC CATGAAAACC GCCACTGCGC CGTTACCACC GCTGCGTTCG
      541 GTCAAGGTTC TGGACCAGTT GCGTGAGCGC ATACGCTACT TGCATTACAG TTTACGAACC
      601 GAACAGGCTT ATGTCCACTG GGTTCGTGCC TTCATCCGTT TCCACGGTGT GCGTCACCCG
      661 GCAACCTTGG GCAGCAGCGA AGTCGAGGCA TTTCTGTCCT GGCTGGCGAA CGAGCGCAAG
      721 GTTTCGGTCT CCACGCATCG TCAGGCATTG GCGGCCTTGC TGTTCTTCTA CGGCAAGGTG
      781 CT
//

LOCUS       AF288045                1515 aa    DNA              BCT 01-JAN-1980
DEFINITION  Citrobacter youngae plasmid pOZ172 Tn1696-like transposon tnpRA
            operon, partial sequence; transposon Tn402/5053-like Tn6017 DNA
            integrase (intI1), IMP-4 metallo-beta-lactamase (blaIMP-4),
            quaternary ammonium compound resistance protein (qacG),
            aminoglycoside N (6')-acetyltransferase (aacA4),
            aminoglycoside-modifying enzyme (aphA15), resolvase (tniR), unknown
            (tniQ), NTP-binding protein (tniB), and transposase (tniA) genes,
            complete cds; and Tn1721-like transposon resolvase (tnpR) gene,
            complete cds, and transposase (tnpA) gene, partial cds.
ACCESSION   AF288045
VERSION     AF288045.2  GI:195977007
KEYWORDS    
SOURCE      Citrobacter youngae
  ORGANISM  Citrobacter youngae
            Bacteria; Proteobacteria; Gammaproteobacteria; Enterobacteriales;
            Enterobacteriaceae; Citrobacter
FEATURES             Location/Qualifiers
     source          1..1515
                     /absolute_start="1779"
                     /absolute_stop="3293"
                     /country="China: Guangzhou"
                     /db="nr"
                     /db_xref="taxon:133448"
                     /mol_type="genomic DNA"
                     /organism="Citrobacter youngae"
                     /plasmid="pOZ172"
                     /status_IntI="functional"
                     /status_LexAbox="functional"
                     /strand="-1"
                     /tag="AF288045@2792"
     CDS             502..1515
                     /C-term="normal"
                     /N-term="normal"
                     /absolute_start="1779"
                     /absolute_stop="2792"
                     /best_hit="EcoIntI1_ACJ63266 (e=0.0; 100%:1-337)"
                     /catalytic_site="predicted functional"
                     /frameshift="no"
                     /gene="intI"
                     /start="as annotated (verified by blast)"
                     /stop="as annotated (verified by blast)"
     protein_bind    complement(471..492)
                     /bound_moiety="LexA"
                     /distance_to_TLS="-31"
                     /function="binding of LexA repressor"
                     /gene="intI"
                     /method="in silico prediction; sequence information
                     content (threshold 0.95); gamma-proteobacteria version"
                     /score="13.97"
                     /sequence="TGACTGTTTTTTTGTACAGTCT"
ORIGIN
        1 ACGCATACGT GGGGATGGAT TGAGAATTAA GCCACTCTAT TCCGCCCGTG CTGTCACTAT
       61 GAAAATGAGA GGAAATACTG CCTTTTATTT TATAGCCACG TTCCACAAAC CAAGTGACTA
      121 ACTTTTCAGT ATCTTTAGCC GTAAATGGAG TGTCAATTAG ATAAGCTTCA GCATCTACAA
      181 GAACAACCAA ACCATGTTTA GGAACAACGC CCCACCCGTT AACTTCTTCA AACGAAGTAT
      241 GAACATAAAC GCCTTCATCA AGTTTTTCAA TTTTTAAATC TGGCAAAGGC TCTGCTGCGG
      301 TAGCAATGCT ACAAAACAAA AATATAAAGA ATACAGATAA CTTGCTCATA CTTTCCCTTT
      361 TCTAACTTTG TTTTAGGGCG ACTGCCCTGC TGCGTAACAT CGTTGCTGCT CCATAACATC
      421 AAACATCGAC CCACGGCGTA ACGCGCTTGC TGCTTGGATG CCCGAGGCAT AGACTGTACA
      481 AAAAAACAGT CATAACAAGC CATGAAAACC GCCACTGCGC CGTTACCACC GCTGCGTTCG
      541 GTCAAGGTTC TGGACCAGTT GCGTGAGCGC ATACGCTACT TGCATTACAG CTTACCAACC
      601 GAACAGGCTT ATGTCAACTG GGTTCGTGCC TTCATCCGTT TCCACGGTGT GCGTCACCCG
      661 GCAACCTTGG GCAGCAGCGA AGTCGAGGCA TTTCTGTCCT GGCTGGCGAA CGAGCGCAAG
      721 GTTTCGGTCT CCACGCATCG TCAGGCATTG GCGGCCTTGC TGTTCTTCTA CGGCAAGGTG
      781 CTGTGCACGG ATCTGCCCTG GCTTCAGGAG ATCGGAAGAC CTCGGCCGTC GCGGCGCTTG
      841 CCGGTGGTGC TGACCCCGGA TGAAGTGGTT CGCATCCTCG GTTTTCTGGA AGGCGAGCAT
      901 CGTTTGTTCG CCCAGCTTCT GTATGGAACG GGCATGCGGA TCAGTGAGGG TTTGCAACTG
      961 CGGGTCAAGG ATCTGGATTT CGATCACGGC ACGATCATCG TGCGGGAGGG CAAGGGCTCC
     1021 AAGGATCGGG CCTTGATGTT ACCCGAGAGC TTGGCACCCA GCCTGCGCGA GCAGCTGTCG
     1081 CGTGCACGGG CATGGTGGCT GAAGGACCAG GCCGAGGGCC GCAGCGGCGT TGCGCTTCCC
     1141 GACGCCCTTG AGCGGAAGTA TCCGCGCGCC GGGCATTCCT GGCCGTGGTT CTGGGTTTTT
     1201 GCGCAGCACA CGCATTCGAC CGATCCACGG AGCGGTGTCG TGCGTCGCCA TCACATGTAT
     1261 GACCAGACCT TTCAGCGCGC CTTCAAACGT GCTGTAGAAC AAGCAGGCAT CACGAAGCCC
     1321 GCCACACCGC ACACCCTCCG CCACTCGTTC GCGACGGCCT TGCTCCGCAG CGGTTACGAC
     1381 ATTCGAACCG TGCAGGATCT GCTCGGCCAT TCCGACGTCT CTACGACGAT GATTTACACG
     1441 CATGTGCTGA AAGTTGGCGG TGCCGGAGTG CGCTCACCGC TTGATGCGCT GCCGCCCCTC
     1501 ACTAGTGAGA GGTAG
//

LOCUS       FJ820126                1445 aa    DNA              ENV 01-JAN-1980
DEFINITION  Uncultured bacterium clone BF7D3HS298MRG292 class I integron,
            partial sequence.
ACCESSION   FJ820126
VERSION     FJ820126.1  GI:241992525
KEYWORDS    ENV
SOURCE      uncultured bacterium
  ORGANISM  uncultured bacterium
            Bacteria; environmental samples
FEATURES             Location/Qualifiers
     source          1..1445
                     /absolute_start="1"
                     /absolute_stop="1445"
                     /clone="BF7D3HS298MRG292"
                     /db="nr"
                     /db_xref="taxon:77133"
                     /environmental_sample=""
                     /isolation_source="freshwater biofilm"
                     /mol_type="genomic DNA"
                     /organism="uncultured bacterium"
                     /status_IntI="unknown"
                     /status_LexAbox="functional"
                     /strand="-1"
                     /tag="FJ820126@944"
     CDS             502..1445
                     /C-term="unavailable"
                     /N-term="normal"
                     /absolute_start="1"
                     /absolute_stop="944"
                     /best_hit="EcoIntI1_ACJ63266 (e=7.6036e-179; 93%:1-314)"
                     /catalytic_site="predicted functional"
                     /frameshift="no"
                     /gene="intI"
                     /start="as annotated (verified by blast)"
                     /stop="unavailable"
     protein_bind    complement(471..492)
                     /bound_moiety="LexA"
                     /distance_to_TLS="-31"
                     /function="binding of LexA repressor"
                     /gene="intI"
                     /method="in silico prediction; sequence information
                     content (threshold 0.95); gamma-proteobacteria version"
                     /score="13.97"
                     /sequence="TGACTGTTTTTTTGTACAGTCT"
ORIGIN
        1 TGAAACTTGT ATTGCCCCTC TTAAGGTCAA GTCTCTTTCC CATTGCTTCA TGGCTCTTGG
       61 CTTTCCGTCC CATTTGAAAA CCTGATGCTC ATTCTTTATG ACACCAGTTT CTAGGCCGAT
      121 AATCGCGTTG GGGATCTTAA ATGTTGATGC TGGAAGATAT TCCTTTGATG CACGAGCTAA
      181 GTCATTGGTA GCGCAGGATT TACTGCTACT TTTACAAAGC ACGAAGACAC CATTGACGGC
      241 TTCGGCAGAG AACTCTTTGT TCCAAGACGT ATTTTCTGTA ATTGAACCAG CTAATGCCGT
      301 ACTCGAAAGA CACGCGATAA TTACATATGC GGCAAATGTT TTCATGGCAC CTTCTTGGTG
      361 GCTAACTTTG TTTTAGGGCG ACTGCCCTGC TGCGTAACAT CGTTGCTGCT CCATAACATC
      421 AAACATCGAC CCACGGCGTA ACGCGCTTGC TGCTTGGATG CCCGAGGCAT AGACTGTACA
      481 AAAAAACAGT CATAACAAGC CATGAAAACC GCCACTGCGC CGTTACCACC GCTGCGTTCG
      541 GTCAAGGTTC TGGACCAGTT GCGTGAGCGC ATACGCTACT TGCATTACAG CTTACGAACC
      601 GAACAGGCTT ATGTCCACTG GGTTCGTGCC TTCATCCGTT TCCACGGTGT GCGTCACCCG
      661 GCAACCTTGG GCAGCAGCGA AGTCGAGGCA TTTCTGTCCT GGCTGGCGAA CGAGCGCAAG
      721 GTTTCGGTCT CCACGCATCG TCAGGCATTG GCGGCCTTGC TGTTCTTCTA CGGCAAGGTG
      781 CTGTGCACGG ATCTGCCCTG GCTTCAGGAG ATCGGAAGAC CTCGGCCGTC GCGGCGCTTG
      841 CCGGTGGTGC TGACCCCGGA TGAAGTGGTT CGCATCCTCG GTTTTCTGGA AGGCGAGCAT
      901 CGTTTGTTCG CCCAGCTTCT GTATGGAACG GGCATGCGGA TCAGTGAGGG TTTGCAACTG
      961 CGGGTCAAGG ATCTGGATTT CGATCACGGC ACGATCATCG TGCGGGAGGG CAAGGGCTCC
     1021 AAGGATCGGG CCTTGATGTT ACCCGAGAGC TTGGCACCCA GCCTGCGCGA GCAGCTGTCG
     1081 CGTGCACGGG CATGGTGGCT GAAGGACCAG GCCGAGGGCC GCAGCGGCGT TGCGCTTCCC
     1141 GACGCCCTTG AGCGGAAGTA TCCGCGCGCC GGGCATTCCT GGCCGTGGTT CTGGGTTTTT
     1201 GCGCAGCACA CGCATTCGAC CGATCCACGG AGCGGTGTCG TGCGTCGCCA TCACATGTAT
     1261 GACCAGACCT TTCAGCGCGC CTTCAAACGT GCCGTAGAAC AAGCAGGCAT CACGAAGCCC
     1321 GCCACACCGC ACACCCTCCG CCACTCGTTC GCGACGGCCT TGCTCCGCAG CGGTTACGAC
     1381 ATTCGAACCG TGCAGGATCT GCTCGGCCAT TCCGACGTCT CTACGACAAT GATCTACACA
     1441 CACGT
//

LOCUS       DQ315789                1515 aa    DNA              BCT 01-JAN-1980
DEFINITION  Pseudomonas aeruginosa integron In122, partial sequence.
ACCESSION   DQ315789
VERSION     DQ315789.1  GI:85376218
KEYWORDS    
SOURCE      Pseudomonas aeruginosa
  ORGANISM  Pseudomonas aeruginosa
            Bacteria; Proteobacteria; Gammaproteobacteria; Pseudomonadales;
            Pseudomonadaceae; Pseudomonas
FEATURES             Location/Qualifiers
     source          1..1515
                     /absolute_start="1"
                     /absolute_stop="1515"
                     /db="nr"
                     /db_xref="taxon:287"
                     /mol_type="genomic DNA"
                     /organism="Pseudomonas aeruginosa"
                     /status_IntI="functional"
                     /status_LexAbox="functional"
                     /strand="-1"
                     /tag="DQ315789@1014"
     CDS             502..1515
                     /C-term="normal"
                     /N-term="normal"
                     /absolute_start="1"
                     /absolute_stop="1014"
                     /best_hit="EcoIntI1_ACJ63266 (e=0.0; 100%:1-337)"
                     /catalytic_site="predicted functional"
                     /frameshift="no"
                     /gene="intI"
                     /start="as annotated (verified by blast)"
                     /stop="as annotated (verified by blast)"
     protein_bind    complement(471..492)
                     /bound_moiety="LexA"
                     /distance_to_TLS="-31"
                     /function="binding of LexA repressor"
                     /gene="intI"
                     /method="in silico prediction; sequence information
                     content (threshold 0.95); gamma-proteobacteria version"
                     /score="13.97"
                     /sequence="TGACTGTTTTTTTGTACAGTCT"
ORIGIN
        1 GGCCGCCCGG CGATGACGCC CTCAGCCGCC TCTGGGCACG AGCCCTGCGG AGCCTCCGCG
       61 ATTTCATACG CTTCGTCTGC CCACCAAGCA GGTTCGCAGT CAAGTAACTC ATCCCCGATC
      121 TCCGCTAAGA ATCCATAGTC CAACTCCTCC ATGACGCGCC CGCCGAGCAT TTCAACTATT
      181 GCCTCGAGCT CGCCGCGCCT CTCGCCGGGA AACGTCAGAT CAATATCATC GTGCTTGCGT
      241 GTTACACGCC CTAGCCGTGC ATCGATCGCC CAGCCCCCAC CGATCCAGAG CGGCAGATTT
      301 CGCTCATCTG CCGCAGCTAG AATTTTGTGT ATCAATGTGA CCTGCGTTGT GTCCATGCGG
      361 CCTAACTTTG TTTTAGGGCG ACTGCCCTGC TGCGTAACAT CGTTGCTGCT CCATAACATC
      421 AAACATCGAC CCACGGCGTA ACGCGCTTGC TGCTTGGATG CCCGAGGCAT AGACTGTACA
      481 AAAAAACAGT CATAACAAGC CATGAAAACC GCCACTGCGC CGTTACCACC GCTGCGTTCG
      541 GTCAAGGTTC TGGACCAGTT GCGTGAGCGC ATACGCTACT TGCATTACAG CTTACCAACC
      601 GAACAGGCTT ATGTCCACTG GGTTCGTGCC TTCATCCGTT TCCACGGTGT GCGTCACCCG
      661 GCAACCTTGG GCAGCAGCGA AGTCGAGGCA TTTCTGTCCT GGCTGGCGAA CGAGCGCAAG
      721 GTTTCGGTCT CCACGCATCG TCAGGCATTG GCGGCCTTGC TGTTCTTCTA CGGCAAGGTG
      781 CTGTGCACGG ATCTGCCCTG GCTTCAGGAG ATCGGAAGAC CTCGGCCGTC GCGGCGCTTG
      841 CCGGTGGTGC TGACCCCGGA TGAAGTGGTT CGCATCCTCG GTTTTCTGGA AGGCGAGCAT
      901 CGTTTGTTCG CCCAGCTTCT GTATGGAACG GGCATGCGGA TCAGTGAGGG TTTGCAACTG
      961 CGGGTCAAGG ATCTGGATTT CGATCACGGC ACGATCATCG TGCGGGAGGG CAAGGGCTCC
     1021 AAGGATCGGG CCTTGATGTT ACCCGAGAGC TTGGCACCCA GCCTGCGCGA GCAGCTGTCG
     1081 CGTGCACGGG CATGGTGGCT GAAGGACCAG GCCGAGGGCC GCAGCGGCGT TGCGCTTCCC
     1141 GACGCCCTTG AGCGGAAGTA TCCGCGCGCC GGGCATTCCT GGCCGTGGTT CTGGGTTTTT
     1201 GCGCAGCACA CGCATTCGAC CGATCCACGG AGCGGTGTCG TGCGTCGCCA TCACATGTAT
     1261 GACCAGACCT TTCAGCGCGC CTTCAAACGT GCCGTAGAAC AAGCAGGCAT CACGAAGCCC
     1321 GCCACACCGC ACACCCTCCG CCACTCGTTC GCGACGGCCT TGCTCCGCAG CGGTTACGAC
     1381 ATTCGAACCG TGCAGGATCT GCTCGGCCAT TCCGACGTCT CTACGACGAT GATTTACACG
     1441 CATGTGCTGA AAGTTGGCGG TGCCGGAGTG CGCTCACCGC TTGATGCGCT GCCGCCCCTC
     1501 ACTAGTGAGA GGTAG
//

LOCUS       AB258259                1419 aa    DNA              ENV 01-JAN-1980
DEFINITION  Uncultured bacterium integron IntI gene for integron integrase,
            partial cds, clone: Suiyo.HVP.30.
ACCESSION   AB258259
VERSION     AB258259.1  GI:94442275
KEYWORDS    ENV
SOURCE      uncultured bacterium
  ORGANISM  uncultured bacterium
            Bacteria; environmental samples
FEATURES             Location/Qualifiers
     source          932..1419
                     /absolute_start="1"
                     /absolute_stop="488"
                     /clone="Suiyo.HVP.30"
                     /collected_by="Hosam Elsaied"
                     /country="Japan: Izo-Bonin Arc, Suiyo Seamount"
                     /db="nr"
                     /db_xref="taxon:77133"
                     /environmental_sample=""
                     /isolation_source="Hydrothermal vent plume, Suiyo Seamount"
                     /lat_lon="28.56 N 140.65 E"
                     /mol_type="genomic DNA"
                     /organism="uncultured bacterium"
                     /status_IntI="inactivated"
                     /status_LexAbox="unknown"
                     /strand="1"
                     /tag="AB258259@488"
     CDS             932..1419
                     /C-term="unavailable"
                     /N-term="unavailable"
                     /absolute_start="1"
                     /absolute_stop="488"
                     /best_hit="UbIntI6_AAK00307 (e=1.30452e-52;
                     52%:145-305)"
                     /catalytic_site="predicted non-functional:R86L [136-R];
                     K111P [161-K]; L152F [202-LIVM]; K159T [209-K]"
                     /frameshift="no"
                     /gene="intI"
                     /start="unavailable"
                     /stop="unavailable"
ORIGIN
        1 NNNNNNNNNN NNNNNNNNNN NNNNNNNNNN NNNNNNNNNN NNNNNNNNNN NNNNNNNNNN
       61 NNNNNNNNNN NNNNNNNNNN NNNNNNNNNN NNNNNNNNNN NNNNNNNNNN NNNNNNNNNN
      121 NNNNNNNNNN NNNNNNNNNN NNNNNNNNNN NNNNNNNNNN NNNNNNNNNN NNNNNNNNNN
      181 NNNNNNNNNN NNNNNNNNNN NNNNNNNNNN NNNNNNNNNN NNNNNNNNNN NNNNNNNNNN
      241 NNNNNNNNNN NNNNNNNNNN NNNNNNNNNN NNNNNNNNNN NNNNNNNNNN NNNNNNNNNN
      301 NNNNNNNNNN NNNNNNNNNN NNNNNNNNNN NNNNNNNNNN NNNNNNNNNN NNNNNNNNNN
      361 NNNNNNNNNN NNNNNNNNNN NNNNNNNNNN NNNNNNNNNN NNNNNNNNNN NNNNNNNNNN
      421 NNNNNNNNNN NNNNNNNNNN NNNNNNNNNN NNNNNNNNNN NNNNNNNNNN NNNNNNNNNN
      481 NNNNNNNNNN NNNNNNNNNN NNNNNNNNNN NNNNNNNNNN NNNNNNNNNN NNNNNNNNNN
      541 NNNNNNNNNN NNNNNNNNNN NNNNNNNNNN NNNNNNNNNN NNNNNNNNNN NNNNNNNNNN
      601 NNNNNNNNNN NNNNNNNNNN NNNNNNNNNN NNNNNNNNNN NNNNNNNNNN NNNNNNNNNN
      661 NNNNNNNNNN NNNNNNNNNN NNNNNNNNNN NNNNNNNNNN NNNNNNNNNN NNNNNNNNNN
      721 NNNNNNNNNN NNNNNNNNNN NNNNNNNNNN NNNNNNNNNN NNNNNNNNNN NNNNNNNNNN
      781 NNNNNNNNNN NNNNNNNNNN NNNNNNNNNN NNNNNNNNNN NNNNNNNNNN NNNNNNNNNN
      841 NNNNNNNNNN NNNNNNNNNN NNNNNNNNNN NNNNNNNNNN NNNNNNNNNN NNNNNNNNNN
      901 NNNNNNNNNN NNNNNNNNNN NNNNNNNNNN NGGGTCAAGG ATCTGGATTT CGCCTACCAG
      961 TGTATACACG TACACCAGGC AAAGGGAAAG AAGGACCGCT ATGTTCCGCT GCCCGATACG
     1021 CTCGCAAAGA GTTTGCGGGC ACAGATTGAG ACGGTCAAGC AGTTGCATGA TGAAGACCTG
     1081 GCCGCGGGTT TCGGCGAAGT GGTTTTGCCG GGTGCGCTGC ATCGCAAGTT CCCCGGTGCG
     1141 GGGCGTGAGT TTAAATGGCA ATTTCTGTTT CCATCGGGGC GTTTGTCGGC TGATCCGTAC
     1201 GGTGGGAGAA TACGCCGCCA CCATTTGCAT GAGGGCACGT TACAAAAATC CGTCAAAAAA
     1261 GCCGCCCGGG GCTGTGGCAT TAATAAGCGA GTGGGATGTC ACACGCTCAG GCACTGTTTT
     1321 GCAACCCACC TGCTTGAAGC GAACCATGAC ATTCGTACCG TGCAGGAACT GCTGGGGCAT
     1381 GCTCATGTTT CCACGACGAT GATATACACC CACGTACTC
//

LOCUS       AY907717                 838 aa    DNA              BCT 01-JAN-1980
DEFINITION  Pseudomonas putida isolate YMC 98/2/665 class I integron DNA
            integrase (intI1) gene, partial cds, aminoglycoside
            6'-acetyltransferase type I (aac6'-Ib), metallo-beta-lactamase
            VIM-2 (blaVIM-2), aminoglycoside 6'-acetyltransferase type Ib
            (aac6'-Ib), oxacillinase (blaOXA-2), and quaternary ammonium
            compound-resistance protein (qac) genes, complete cds, quaternary
            ammonium compound-resistance protein (qacEdelta1) gene, partial
            cds, and unknown genes.
ACCESSION   AY907717
VERSION     AY907717.1  GI:59802479
KEYWORDS    
SOURCE      Pseudomonas putida
  ORGANISM  Pseudomonas putida
            Bacteria; Proteobacteria; Gammaproteobacteria; Pseudomonadales;
            Pseudomonadaceae; Pseudomonas
FEATURES             Location/Qualifiers
     source          1..838
                     /absolute_start="1"
                     /absolute_stop="838"
                     /db="nr"
                     /db_xref="taxon:303"
                     /isolate="YMC 98/2/665"
                     /isolation_source="urine"
                     /mol_type="genomic DNA"
                     /organism="Pseudomonas putida"
                     /status_IntI="unknown"
                     /status_LexAbox="functional"
                     /strand="-1"
                     /tag="AY907717@337"
     CDS             502..838
                     /C-term="unavailable"
                     /N-term="normal"
                     /absolute_start="1"
                     /absolute_stop="337"
                     /best_hit="EcoIntI1_ACJ63266 (e=1.5798e-63; 33%:1-112)"
                     /catalytic_site="predicted functional"
                     /frameshift="no"
                     /gene="intI"
                     /start="as annotated (verified by blast)"
                     /stop="unavailable"
     protein_bind    complement(471..492)
                     /bound_moiety="LexA"
                     /distance_to_TLS="-31"
                     /function="binding of LexA repressor"
                     /gene="intI"
                     /method="in silico prediction; sequence information
                     content (threshold 0.95); gamma-proteobacteria version"
                     /score="13.97"
                     /sequence="TGACTGTTTTTTTGTACAGTCT"
ORIGIN
        1 CCCAAGCCTT TGCCCAGTTG TGATGCATTC GCCAGTGACT GGTCTATTCC GCGTACTCCT
       61 GGATCGGTTT CTTCTTCCCA CCATCCGTCC CCGCTTCCAA GAGCAACGTA CGACTGGGCA
      121 TACCCAATCG GCTCTCCATT CAGCATTGCA ATGTATGGAG TGACGGACTC TTGCGCTAAA
      181 ACGCTTGGCA AGTACTGTTC CTGTACGTCA GCAAGTGTCG GGCGTGCTTC TTCTCCGCCC
      241 CACCACTCGA CGATATGAGA TCGATTTAGC CACTCATAGA GCATCGCAAG GTCATGCTCA
      301 GTCATGAGGC GCAGTGTGAC GGAATCGGTG CTGTTGGTCA CGATGCTGTA CTTTGTGATG
      361 CCTAACTTTG TTTTAGGGCG ACTGCCCTGC TGCGTAACAT CGTTGCTGCT CCATAACATC
      421 AAACATCGAC CCACGGCGTA ACGCGCTTGC TGCTTGGATG CCCGAGGCAT AGACTGTACA
      481 AAAAAACAGT CATAACAAGC CATGAAAACC GCCACTGCGC CGTTACCACC GCTGCGTTCG
      541 GTCAAGGTTC TGGACCAGTT GCGTGAGCGC ATACGCTACT TGCATTACAG CTTACCAACC
      601 GAACAGGCTT ATGTCCACTG GGTTCGTGCC TTCATCCGTT TCCACGGTGT GCGTCACCCG
      661 GCAACCTTGG GCAGCAGCGA AGTCGAGGCA TTTCTGTCCT GGCTGGCGAA CGAGCGCAAG
      721 GTTTCGGTCT CCACGCATCG TCAGGCATTG GCGGCCTTGC TGTTCTTCTA CGGCAAGGTG
      781 CTGTGCACGG ATCTGCCCTG GCTTCAGGAG ATCGGAAGAC CTCGGCCGTC GCGGCGCT
//

LOCUS       EU664604                1002 aa    DNA              BCT 01-JAN-1980
DEFINITION  Salmonella enterica subsp. enterica serovar Kentucky strain 02-2691
            Salmonella genomic island 1 variant SGI1-K3, partial sequence.
ACCESSION   EU664604
VERSION     EU664604.1  GI:198286406
KEYWORDS    
SOURCE      Salmonella enterica subsp. enterica serovar Kentucky
  ORGANISM  Salmonella enterica subsp. enterica serovar Kentucky
            Bacteria; Proteobacteria; Gammaproteobacteria; Enterobacteriales;
            Enterobacteriaceae; Salmonella
FEATURES             Location/Qualifiers
     source          1..1002
                     /absolute_start="1216"
                     /absolute_stop="2217"
                     /db="nr"
                     /db_xref="taxon:192955"
                     /mol_type="genomic DNA"
                     /organism="Salmonella enterica subsp. enterica serovar
                     Kentucky"
                     /serovar="Kentucky"
                     /status_IntI="inactivated"
                     /status_LexAbox="none"
                     /strain="02-2691"
                     /strand="1"
                     /sub_species="enterica"
                     /tag="EU664604@2217"
     CDS             502..1002
                     /C-term="unavailable"
                     /N-term="divergent (5/-51); too long compared to best
                     blast hit (5/-46)"
                     /absolute_start="1717"
                     /absolute_stop="2217"
                     /best_hit="EcoIntI1_ACJ63266 (e=2.59646e-43; 24%:5-85)"
                     /catalytic_site="predicted functional"
                     /frameshift="no"
                     /gene="intI"
                     /start="blast - alternative at 490; 454; 415; 403"
                     /stop="early in-frame and unavailable"
ORIGIN
        1 TTCAGCGTGA CATCATTCTG TGGGCCGTAC GCTGGTACTG CAAATACGGC ATCAGTTACC
       61 GTGAGCTGCA GGAGATGCTG GCTGAACGCG GAGTGAATGT CGATCACTCC ACGATTTACC
      121 GCTGGGTTCA GCGTTATGCG CCTGAAATGG AAAAACGGCT GCGCTGGTAC TGGCGTAACC
      181 CTTCCGATCT TTGCCCGTGG CACATGGATG AAACCTACGT GAAGGTCAAT GGCCGCTGGG
      241 CGTATCTGTA CCGGGCCGTC GACAGCCGGG GCCGCACTGT CGATTTTTAT CTCTCCTCCC
      301 GTCGTAACAG CAAAGCTGCA TACCGGTTTC TGGGTAAAAT CCTCAACAAC GTGAAGAAGT
      361 GGCAGATCCC GCGATTCATC AACACGGATA AAGCGCCCGC CTATGGTCGC GCGCTTGCTC
      421 TGCTCAAACG CGAAGGCCGG TGCCCGTCTG ACGTTGAACA CCGACAGATT AAGTACCGGA
      481 ACAACGTGAT TGAATGCGAT CATGGCAAAC TGAAACGGAT AATCGGCGCC ACGCTGGGAT
      541 TTAAATCCAN NNNNNNNNNN NNNNNNNNNN NNNNNNNNNN NNNNNNNNNN NNNNNNNNNN
      601 NNNNNNNNNN NNNNNNNNNN NNNNNNNNNN NNNNNNNNNN NNNNNNNNNC CACTGCGCCG
      661 TTACCACCGC TGCGTTCGGT CAAGGTTCTG GACCAGTTGC GTGAGCGCAT ACGCTACTTG
      721 CATTACAGTT TACGAACCGA ACAGGCTTAT GTCAACTGGG TTCGTGCCTT CATCCGTTTC
      781 CACGGTGTGC GTCACCCGGC AACCTTGGGC AGCAGCGAAG TCGAGGCATT TCTGTCCTGG
      841 CTGGCGAACG AGCGCAAGGT TTCGGTCTCC ACGCATCGTC AGGCATTGGC GGCCTGGCAC
      901 TGTTGCAAAG TTAGCGATGA GGCAGCCTTT TGTCTTATTC AAAGGCCTTA CATTTCAAAA
      961 ACTCTGCTTA CCAGGCGCAT TTCGCCCAGG GGATCACCAT AA
//

LOCUS       CP000148                1506 aa    DNA              BCT 01-JAN-1980
DEFINITION  Geobacter metallireducens GS-15, complete genome.
ACCESSION   CP000148
VERSION     CP000148.1  GI:78192483
KEYWORDS    
SOURCE      Geobacter metallireducens GS-15
  ORGANISM  Geobacter metallireducens GS-15
            Bacteria; Proteobacteria; Deltaproteobacteria; Desulfuromonadales;
            Geobacteraceae; Geobacter
FEATURES             Location/Qualifiers
     source          1..1506
                     /absolute_start="3390204"
                     /absolute_stop="3391709"
                     /db="nr"
                     /db_xref="taxon:269799"
                     /mol_type="genomic DNA"
                     /organism="Geobacter metallireducens GS-15"
                     /status_IntI="functional"
                     /status_LexAbox="none"
                     /strain="GS-15"
                     /strand="1"
                     /tag="CP000148@3391709"
     CDS             502..1506
                     /C-term="normal"
                     /N-term="normal"
                     /absolute_start="3390705"
                     /absolute_stop="3391709"
                     /best_hit="GmeIntIA_YP_385946 (e=0.0; 100%:1-334)"
                     /catalytic_site="predicted functional"
                     /frameshift="no"
                     /gene="intI"
                     /start="as annotated (verified by blast) - alternative
                     at 517"
                     /stop="as annotated (verified by blast)"
ORIGIN
        1 TTGTACTCCT TTTTCAGAAG TTCGTCCGGA TGCGTAGGGA AGGAGAGTGC TGGGTTGCGC
       61 GCATCGTAGT AGATGGTGAT AACATCGCCG ACCGCTCCAC CGCAGACTCG CCATGTCCTG
      121 CGGTAGAGTT GGTTGCCAAC GGTGTAGGAA TATATTTCCA GCTTTTTGGG TGTCGTATTG
      181 TCTATGCCAA CGATGGTGGC TTTGGTAGCC ACTGGAGCTT GGCTTAATTG GTAATATTGC
      241 GGCCAATTAC TCCAAGTAAA GGCAATGAAA ACGGCAAACA CACCAGCTAG CACCAACCAA
      301 AGGGGAAGAA ATATGGCTAT TTTTTTCAAA AGTCCCATTG TGCAACGACC CTACATTCGC
      361 CCATTTCATT GTGTTTGAGT CACCAAGCCC CCCAACGTTG ATTGGACGCC CTAAAAGGCG
      421 TGGAATTTTG CGCCAGTATG GTGTATAAGG CAGTCTTGAG TCAAGCTAAT TAATGAATTC
      481 TACTCGTAAA GGGATTCTGA AATGCACCCC ATCAACATGG GCAAAAACGC CTCTGCTGTC
      541 GAACCCGAAA AACCCCGCCT CCTGGATATC CTCCGCACCA GAATCCGCCT CAAACATTAC
      601 AGCCTCCGCA CGGAGCAGAC TTACACCGAA TGGGCGAAGC GCTACATTCT CTTCCATGGC
      661 AAACGCCATC CCGCCGAGAT GGGGAAGGAA GAGGTGGAGG CGTTTCTCTC CCATCTGGCG
      721 GTGAAGCACA ATGTCTCGGC CTCGACCCAG AGCCAAGCCC GGGCCGCGAT TCTTTTTCTC
      781 TACCGCGAGG TACTCGACAT TGAACTCCCC TGGCTGGACG ATGTGGAACA GGCGAAGAAG
      841 CCCCAACGGC TGCCGGTGGT GCTGACGGTA AGCGAGGTGC AGGCTCTCCT CTCCCGCCTG
      901 ACCGGAACCC ATGCGCTGAT GGGGCGACTG ATGTACGGTA CCGGCATGCG CCTGATGGAG
      961 ACGGTGCGGC TGCGGGTGAA GGATGTGGAT TTCGAGCGGA GCGAGATCAT CGTCCGGGAA
     1021 GGTAAGGGTG CAAAGGATCG GATCACCATG CTCCCCCAAG CGGTTGCGGC CCCGCTGCGG
     1081 GAGCACCTGG GGCGGGTGGA GGCTCTTCAC GGGGCGGATT TGAGGGCCGG CTTCGGCGAG
     1141 GTCCACCTCC CCCATGCCCT CGGGAAGAAG TACCCGAACG CGGGTCGGGA ATGGGGATGG
     1201 CAGTATGTGT TCCCGGCAAA GCAGCTTTCG ACGGACCCGC GCACGGGGGT AACCCGTCGG
     1261 CACCACGCTG ACGAGAAGGG AATCCAGCGG GCCATCCGTC AGGCAGTGCG GGACGCGGAG
     1321 CTTGCCAAGC CAGCCACTCC CCACACGCTA CGGCACTCCT TCGCGACGCA CCTGCTCCAG
     1381 TCGGGCTACG ATATCCGCAC GGTGCAGGAA CTTCTGGGCC ACAAGGATGT GCAGACGACG
     1441 ATGATCTACA CCCATGTGCT GAACCGTGGC GGCAAAGGGG TGGAAAGTCC CCTTGATCGG
     1501 CTGTAG
//

LOCUS       CP000148                1446 aa    DNA              BCT 01-JAN-1980
DEFINITION  Geobacter metallireducens GS-15, complete genome.
ACCESSION   CP000148
VERSION     CP000148.1  GI:78192483
KEYWORDS    
SOURCE      Geobacter metallireducens GS-15
  ORGANISM  Geobacter metallireducens GS-15
            Bacteria; Proteobacteria; Deltaproteobacteria; Desulfuromonadales;
            Geobacteraceae; Geobacter
FEATURES             Location/Qualifiers
     source          1..1446
                     /absolute_start="3165853"
                     /absolute_stop="3167298"
                     /db="nr"
                     /db_xref="taxon:269799"
                     /mol_type="genomic DNA"
                     /organism="Geobacter metallireducens GS-15"
                     /status_IntI="inactivated"
                     /status_LexAbox="functional"
                     /strain="GS-15"
                     /strand="1"
                     /tag="CP000148@3167298"
     CDS             502..1446
                     /C-term="normal"
                     /N-term="normal"
                     /absolute_start="3166354"
                     /absolute_stop="3167298"
                     /best_hit="NmoIntIA_EAR20185 (e=2.31398e-73; 99%:2-319)"
                     /catalytic_site="predicted non-functional:P196D
                     [204-PST]; H233Y [241-HKR]"
                     /frameshift="no"
                     /gene="intI"
                     /start="blast - alternative at 343; 274"
                     /stop="as annotated (verified by blast)"
     protein_bind    complement(405..426)
                     /bound_moiety="LexA"
                     /distance_to_TLS="-97"
                     /function="binding of LexA repressor"
                     /gene="intI"
                     /method="in silico prediction; sequence information
                     content (threshold 0.95); gamma-proteobacteria version"
                     /score="12.16"
                     /sequence="AGACTGTGGAACAATACAGGTT"
ORIGIN
        1 GAGACTTTAT GAGAACTTTC TATTTAACAC CGTAACCCGC GCCGCGCTAA GTTTGCCACC
       61 GATCTGCTTG TATTTTTCAC TTTCTGGGGA TGGCTCATGA TTCAAGTCCC GCGTGATACG
      121 ATGGCCCGGT TCGAGGCTGT TCTCAAGAGG AAGGGAATGC CGCTCGGCAG CTTTGGGGAT
      181 TACAGGAAAT GGCTGCGCTA TTATTTCGAT TTTTCGTCAA AATATCCTGA ATCTCGAGGC
      241 AGGTCTGAAC AGGTTCGCAA GTTTCTGGAA AAGTTGCGTG ACAAGAATCA GTCCGAGGCA
      301 CAACGAAGAC AGGCGGCCCA TGCGATCTCA CTGTATTTTG AGATGCAGCG GGAGGAGGAG
      361 CCGCCGCAGT GTAATGAAAT TCCATCCTCT CCTCCCCAAC GATCAACCTG TATTGTTCCA
      421 CAGTCTCCTC CCCGTCAACG CAAATCATAT TACTCCGAGG CCGGCTATCA GGAAAAATCC
      481 GATTCCCCCG AATGGGACGA GGTGCTGGGC AAACTGGCGG CCGAGATCAA GGTGCGCCAC
      541 TATTCCCGCA AGACCCTGAA AACCTACGCC TTATGGTCGC GAAAATTTCA GCGGTTCCTG
      601 AAGAACAAGC CTCCGCAAGA GCTTTCAACC GCCGATGTGA AGGAGTACCT GACCTACCTG
      661 GCGGTAAAGT GCAATGTCGC GGCTTCGACC CAGAACCAGG CGTTCAATTC GCTGCTATTC
      721 CTCTTCCGCC ACGGTTTGAA GCGGGAATTC GGCGAACTGC GCGATGTGCC GCGGGCGAAG
      781 AAGTCCCTGT ATGTGCCGGT GGTGCTCTCC CGCGAGGAGA TCGACGCCAT TCTGAAGCAT
      841 CTGTCCCATC CGTTCAGCCT GGTGGTGAAC CTGCTCTTCG GCTGCGGCCT GAGGCTGTTC
      901 GAGTGTCTGC AGTTGCGGGT GCGGGATTTC AATTTCGATG CCGTCGTCCT GACGGTGCAT
      961 GGCAAGGGGA AAAAGGACCG GACCGTGCCG CTGCCGGAGG CGATCCTTCC GGAGCTGACG
     1021 GCACAGATTG AACGGGTGAA GGCTTTACAC GAAAAGGATC TTGCAGCGGG ATACGCGGGG
     1081 GTGTTCCTCG ACGACGCCGT GGAGAAGAAG TATCCCCATG CCCCGAAGGA GCTGATCCAC
     1141 CAGTGGTTCT TTCCGCAGCA GTCGTTGACG CTGGTGGAGG AAACCGGGGA ACTGAGACGC
     1201 TATCATCTCC ACGAGTCCCT GTTGCAGGAG GCTCTGTACG TGGCCGTGCG CAGGGCGAAG
     1261 ATACCCAAGC GGGTCACGGC CCACACCTTC CGGCATTCCT ACGCGACCCA CCTCTTGCAA
     1321 GCCAATTACG ATATCCGCAC CATCCAGACC AAGCTGGGAC ACGCAAGCCT CAAAACAACC
     1381 ATGATCTATA CCCACTGCGT GCCGGTCCGG ACGGTGAAGG AGGCGAAAAG CCCGCTGGAT
     1441 TTCTAG
//

LOCUS       FM866490                1445 aa    DNA              ENV 01-JAN-1980
DEFINITION  Uncultured bacterium partial IntI gene for integron integrase,
            clone contig0063.
ACCESSION   FM866490
VERSION     FM866490.1  GI:215408013
KEYWORDS    ENV
SOURCE      uncultured bacterium
  ORGANISM  uncultured bacterium
            Bacteria; environmental samples
FEATURES             Location/Qualifiers
     source          971..1445
                     /PCR_primers="fwd_name: HS463A, fwd_seq:
                     ctggatttcgatcacggcacg, rev_name: HS464, rev_seq:
                     acatgcgtgtaaatcatcgtcg"
                     /absolute_start="1"
                     /absolute_stop="475"
                     /clone="contig0063"
                     /collected_by="J.E. Koenig"
                     /country="Canada:Cape Breton, Sydney Tar Ponds"
                     /db="nr"
                     /db_xref="taxon:77133"
                     /environmental_sample=""
                     /isolation_source="Tar Pond"
                     /mol_type="genomic DNA"
                     /organism="uncultured bacterium"
                     /status_IntI="inactivated"
                     /status_LexAbox="unknown"
                     /strand="1"
                     /tag="FM866490@475"
     CDS             971..1445
                     /C-term="unavailable"
                     /N-term="unavailable"
                     /absolute_start="1"
                     /absolute_stop="475"
                     /best_hit="EcoIntI1_ACJ63266 (e=2.99783e-92;
                     46%:158-314)"
                     /catalytic_site="predicted non-functional:L28P
                     [212-LIVM]; P29A [213-PST]; K35R [219-K]; Y36V
                     [220-YFWH]; P37H [221-PRQ]; R65G [249-RKH]; H66I
                     [250-HKR]; H67P [251-HKR]; H93C [277-H]; H97P [281-H];
                     H119S [303-HW]; Y128S [312-Y]"
                     /frameshift="no"
                     /gene="intI"
                     /start="unavailable"
                     /stop="unavailable"
ORIGIN
        1 NNNNNNNNNN NNNNNNNNNN NNNNNNNNNN NNNNNNNNNN NNNNNNNNNN NNNNNNNNNN
       61 NNNNNNNNNN NNNNNNNNNN NNNNNNNNNN NNNNNNNNNN NNNNNNNNNN NNNNNNNNNN
      121 NNNNNNNNNN NNNNNNNNNN NNNNNNNNNN NNNNNNNNNN NNNNNNNNNN NNNNNNNNNN
      181 NNNNNNNNNN NNNNNNNNNN NNNNNNNNNN NNNNNNNNNN NNNNNNNNNN NNNNNNNNNN
      241 NNNNNNNNNN NNNNNNNNNN NNNNNNNNNN NNNNNNNNNN NNNNNNNNNN NNNNNNNNNN
      301 NNNNNNNNNN NNNNNNNNNN NNNNNNNNNN NNNNNNNNNN NNNNNNNNNN NNNNNNNNNN
      361 NNNNNNNNNN NNNNNNNNNN NNNNNNNNNN NNNNNNNNNN NNNNNNNNNN NNNNNNNNNN
      421 NNNNNNNNNN NNNNNNNNNN NNNNNNNNNN NNNNNNNNNN NNNNNNNNNN NNNNNNNNNN
      481 NNNNNNNNNN NNNNNNNNNN NNNNNNNNNN NNNNNNNNNN NNNNNNNNNN NNNNNNNNNN
      541 NNNNNNNNNN NNNNNNNNNN NNNNNNNNNN NNNNNNNNNN NNNNNNNNNN NNNNNNNNNN
      601 NNNNNNNNNN NNNNNNNNNN NNNNNNNNNN NNNNNNNNNN NNNNNNNNNN NNNNNNNNNN
      661 NNNNNNNNNN NNNNNNNNNN NNNNNNNNNN NNNNNNNNNN NNNNNNNNNN NNNNNNNNNN
      721 NNNNNNNNNN NNNNNNNNNN NNNNNNNNNN NNNNNNNNNN NNNNNNNNNN NNNNNNNNNN
      781 NNNNNNNNNN NNNNNNNNNN NNNNNNNNNN NNNNNNNNNN NNNNNNNNNN NNNNNNNNNN
      841 NNNNNNNNNN NNNNNNNNNN NNNNNNNNNN NNNNNNNNNN NNNNNNNNNN NNNNNNNNNN
      901 NNNNNNNNNN NNNNNNNNNN NNNNNNNNNN NNNNNNNNNN NNNNNNNNNN NNNNNNNNNN
      961 NNNNNNNNNN TTCTGGATTT CGATCACGGC ACGATCATCG TGCGGGAGGG CAAGGGCTCC
     1021 AAGGATCGGG CCTTGATGTT ACCCGAGAGC TTGGCACCCA GCCTGCGCGA GCAGCTGTCG
     1081 CGTGCACGGG CATGGTGGCT GAAGGACCAG GCCGAGGGCC GCAGCGGCGT TGCGCTTCCC
     1141 GACGCCCTTG AGCGGAAGTA TCCGCGCGCC GGGCATTCCT GGCCGTGGTT CTGGGTTTTT
     1201 GCGCAGCACA CGCATTCGAC CGATCCACGG AGCGGTGTCG TGCGTCGCCA TCACATGTAT
     1261 GACCAGACCT TTCAGCGCGC CTTCAAACGT GCCGTAGAAC AAGCAGGCAT CACGAAGCCC
     1321 GCCACACCGC ACACCCTCCG CCACTCGTTC GCGACGGCCT TGCTCCGCAG CGGTTACGAC
     1381 ATTCGAACCG TGCAGGATCT GCTCGGCCAT TCCGACGTCT CTACGACGAT GATTTACACG
     1441 CATGT
//

LOCUS       AB258278                1359 aa    DNA              ENV 01-JAN-1980
DEFINITION  Uncultured bacterium integron IntI gene for integron integrase,
            partial cds, clone: Pika.HVP.6.
ACCESSION   AB258278
VERSION     AB258278.1  GI:94442313
KEYWORDS    ENV
SOURCE      uncultured bacterium
  ORGANISM  uncultured bacterium
            Bacteria; environmental samples
FEATURES             Location/Qualifiers
     source          727..1359
                     /absolute_start="1"
                     /absolute_stop="633"
                     /clone="Pika.HVP.6"
                     /collected_by="Hosam Elsaied"
                     /country="USA: Mariana Spreading Centre, Pika site"
                     /db="nr"
                     /db_xref="taxon:77133"
                     /environmental_sample=""
                     /isolation_source="Hydrothermal vent plume, Pika site,
                     Mariana Spreading Centre"
                     /lat_lon="12.55 N 143.38 E"
                     /mol_type="genomic DNA"
                     /organism="uncultured bacterium"
                     /status_IntI="inactivated"
                     /status_LexAbox="unknown"
                     /strand="1"
                     /tag="AB258278@633"
     CDS             727..1359
                     /C-term="unavailable"
                     /N-term="unavailable"
                     /absolute_start="1"
                     /absolute_stop="633"
                     /best_hit="DarIntIA_YP_286626 (e=6.8254e-66;
                     64%:76-286)"
                     /catalytic_site="predicted non-functional:Y142S
                     [218-YFWH]"
                     /frameshift="no"
                     /gene="intI"
                     /start="unavailable"
                     /stop="unavailable"
ORIGIN
        1 NNNNNNNNNN NNNNNNNNNN NNNNNNNNNN NNNNNNNNNN NNNNNNNNNN NNNNNNNNNN
       61 NNNNNNNNNN NNNNNNNNNN NNNNNNNNNN NNNNNNNNNN NNNNNNNNNN NNNNNNNNNN
      121 NNNNNNNNNN NNNNNNNNNN NNNNNNNNNN NNNNNNNNNN NNNNNNNNNN NNNNNNNNNN
      181 NNNNNNNNNN NNNNNNNNNN NNNNNNNNNN NNNNNNNNNN NNNNNNNNNN NNNNNNNNNN
      241 NNNNNNNNNN NNNNNNNNNN NNNNNNNNNN NNNNNNNNNN NNNNNNNNNN NNNNNNNNNN
      301 NNNNNNNNNN NNNNNNNNNN NNNNNNNNNN NNNNNNNNNN NNNNNNNNNN NNNNNNNNNN
      361 NNNNNNNNNN NNNNNNNNNN NNNNNNNNNN NNNNNNNNNN NNNNNNNNNN NNNNNNNNNN
      421 NNNNNNNNNN NNNNNNNNNN NNNNNNNNNN NNNNNNNNNN NNNNNNNNNN NNNNNNNNNN
      481 NNNNNNNNNN NNNNNNNNNN NNNNNNNNNN NNNNNNNNNN NNNNNNNNNN NNNNNNNNNN
      541 NNNNNNNNNN NNNNNNNNNN NNNNNNNNNN NNNNNNNNNN NNNNNNNNNN NNNNNNNNNN
      601 NNNNNNNNNN NNNNNNNNNN NNNNNNNNNN NNNNNNNNNN NNNNNNNNNN NNNNNNNNNN
      661 NNNNNNNNNN NNNNNNNNNN NNNNNNNNNN NNNNNNNNNN NNNNNNNNNN NNNNNNNNNN
      721 NNNNNNACCC AGAACCAGGC GTTGTCGGCC CTGCTATTCC TCTATAAAGA CATCTTTGGC
      781 AAGGACTTGC CATGGATGAA GGGCATCGTT CACGCCAAGC GAAAGAAAAA GCTGCCGGTG
      841 GTTATGAGCC AAAAGGAAGT CCAGGTTGTG CTGGGGGAGA TGGTTGGCAC GCCAAAGTTA
      901 GTCGCGACGG TCCTCTACGG TTCCGGGCTG CGGCTCATGG AGGGCTGCCG CCTGCGCGTG
      961 AAGGATGTTG ACTTTGACAG GCATGAGATC CATATCCGCA ACGGCAAGGG GGGGAAAGAC
     1021 CGAAAAACAA TGCTCCCTCA TCGCCTGGTG GGGCCATTGG AGCAGCATCT GCGTCTTGTC
     1081 CGGCAGCAAC ACCGGGAAGA TTGCGCGCGC GGATGGGGGA GTGTGGAATT GCCCGGCGCC
     1141 ATAGATAAGA AATCACCCAC ATCTCCTTGG GACTGGGCGT GGCAATGGGT TTTCCCTGCA
     1201 ACCTCGGCGT ATTTGCACGA AGCAACCAGA AAACGCCGAC GCCACCATTT GCATGAAACG
     1261 GTCATTCAGA AGGAAGTGCG GCGCAGCGTC CAGGCATTGA AAATGTCAAA GCGCGTCACC
     1321 TGCCATACGT TTCGCCACTC GTTTGCCACA CATCTGCTA
//

LOCUS       AB188812                 928 aa    DNA              BCT 01-JAN-1980
DEFINITION  Pseudomonas aeruginosa class 1 integron intI1, blaIMP-6, aacA4,
            aadA1, blaOXA-2 genes for DNA integrase, metallo-beta-lactamase
            IMP-6, aminoglycoside modifying enzyme, aminoglycoside modifying
            enzyme, beta-lactamase OXA-2, partial and complete cds.
ACCESSION   AB188812
VERSION     AB188812.1  GI:51555859
KEYWORDS    
SOURCE      Pseudomonas aeruginosa
  ORGANISM  Pseudomonas aeruginosa
            Bacteria; Proteobacteria; Gammaproteobacteria; Pseudomonadales;
            Pseudomonadaceae; Pseudomonas
FEATURES             Location/Qualifiers
     source          1..928
                     /absolute_start="1"
                     /absolute_stop="928"
                     /country="Japan"
                     /db="nr"
                     /db_xref="taxon:287"
                     /mol_type="genomic DNA"
                     /organism="Pseudomonas aeruginosa"
                     /status_IntI="unknown"
                     /status_LexAbox="functional"
                     /strand="-1"
                     /tag="AB188812@427"
     CDS             502..928
                     /C-term="unavailable"
                     /N-term="normal"
                     /absolute_start="1"
                     /absolute_stop="427"
                     /best_hit="EcoIntI1_ACJ63266 (e=7.39907e-72; 42%:1-142)"
                     /catalytic_site="predicted functional"
                     /frameshift="no"
                     /gene="intI"
                     /start="as annotated (verified by blast)"
                     /stop="unavailable"
     protein_bind    complement(471..492)
                     /bound_moiety="LexA"
                     /distance_to_TLS="-31"
                     /function="binding of LexA repressor"
                     /gene="intI"
                     /method="in silico prediction; sequence information
                     content (threshold 0.95); gamma-proteobacteria version"
                     /score="13.97"
                     /sequence="TGACTGTTTTTTTGTACAGTCT"
ORIGIN
        1 ATGCATACGT GGGGATAGAT CGAGAATTAA GCCACTCTAT TCCGCCCGTG CTGTCGCTAT
       61 GAAAATGAGA GGAAATGCTG CCTTTTATTT TATAGCCACG CTCCACAAAC CAAGTGACTA
      121 ACTTTTCAGT ATCTTTAGCC GTAAATGGAG TGTCAATTAG GTAAGCCTCA GCATTTACAA
      181 GAACCACCAA ACCATGTTTA GGAACAACGC CCCACCCGTT AACTTCTTCA AACGAAGTAT
      241 GAACATAAAC GCCTTCATCA AGCTTTTCAA TTTTTAAATC TGGCAAAGAC TCTGCTGCGG
      301 TAGCAATGCT GCAAAACAAA AATATAAAGA ATACAGATAA CTTGCTCATA CTTTTCCTTT
      361 TCTAACTTTG TTTTAGGGCG ACTGCCCTGC TGCGTAACAT CGTTGCTGCT CCATAACATC
      421 AAACATCGAC CCACGGCGTA ACGCGCTTGC TGCTTGGATG CCCGAGGCAT AGACTGTACA
      481 AAAAAACAGT CATAACAAGC CATGAAAACC GCCACTGCGC CGTTACCACC GCTGCGTTCG
      541 GTCAAGGTTC TGGACCAGTT GCGTGAGCGC ATACGCTACT TGCATTACAG TTTACGAACC
      601 GAACAGGCTT ATGTCCACTG GGTTCGTGCC TTCATCCGTT TCCACGGTGT GCGTCACCCG
      661 GCAACCTTGG GCAGCAGCGA AGTCGAGGCA TTTCTGTCCT GGCTGGCGAA CGAGCGCAAG
      721 GTTTCGGTCT CCACGCATCG TCAGGCATTG GCGGCCTTGC TGTTCTTCTA CGGCAAGGTG
      781 CTGTGCACGG ATCTGCCCTG GCTTCAGGAG ATCGGAAGAC CTCGGCCGTC GCGGCGCTTG
      841 CCGGTGGTGC TGACCCCGGA TGAAGTGGTT CGCATCCTCG GTTTTCTGGA AGGCGAGCAT
      901 CGTTTGTTCG CCCAGCTTCT GTATGGAA
//

LOCUS       EU935739                1515 aa    DNA              BCT 01-JAN-1980
DEFINITION  Escherichia coli strain A plasmid pEK499, complete sequence.
ACCESSION   EU935739
VERSION     EU935739.1  GI:228480645
KEYWORDS    
SOURCE      Escherichia coli
  ORGANISM  Escherichia coli
            Bacteria; Proteobacteria; Gammaproteobacteria; Enterobacteriales;
            Enterobacteriaceae; Escherichia
FEATURES             Location/Qualifiers
     source          1..1515
                     /absolute_start="65567"
                     /absolute_stop="67081"
                     /clone="EO499"
                     /db="nr"
                     /db_xref="taxon:562"
                     /mol_type="genomic DNA"
                     /note="UK epidemic CTX-M-producing strain
                     (PFGE-defined); MLST-defined ST131 lineage"
                     /organism="Escherichia coli"
                     /plasmid="pEK499"
                     /status_IntI="functional"
                     /status_LexAbox="functional"
                     /strain="A"
                     /strand="-1"
                     /tag="EU935739@66580"
     CDS             502..1515
                     /C-term="normal"
                     /N-term="normal"
                     /absolute_start="65567"
                     /absolute_stop="66580"
                     /best_hit="EcoIntI1_ACJ63266 (e=0.0; 100%:1-337)"
                     /catalytic_site="predicted functional"
                     /frameshift="no"
                     /gene="intI"
                     /start="as annotated (verified by blast)"
                     /stop="as annotated (verified by blast)"
     protein_bind    complement(471..492)
                     /bound_moiety="LexA"
                     /distance_to_TLS="-31"
                     /function="binding of LexA repressor"
                     /gene="intI"
                     /method="in silico prediction; sequence information
                     content (threshold 0.95); gamma-proteobacteria version"
                     /score="13.97"
                     /sequence="TGACTGTTTTTTTGTACAGTCT"
ORIGIN
        1 AAATGAATTA TATCTGCTTT TTCAATAAGG CTATTATAGA TTTGACCCCC GCCAGAGACA
       61 TATACATGAT CTGTAACTTT TGATAGCTCT TTCAAAGCAT TTTCTATTGA AGGAAAAACT
      121 AGGACGTTTT CATTTGAGCT TGAAATTCCG TTCTTTGACA CTACTGCATA TTTGCGATTT
      181 GGAAGAACAC CCATAGAGTC AAATGTTTTT CTTCCGACAA GGAGCCATTG ATTATATGTG
      241 AGCGCTTTAA AGAGTAGTTG CTCACCTTTT ACTGACCACG GGATATCAGG ACCACTACCG
      301 ATTACGCCAT TTTCTGACAC TGCAGAAATC AATGATATTT TCAATTTAAC TCCCTTAATG
      361 GCTAACTTTG TTTTAGGGCG ACTGCCCTGC TGCGTAACAT CGTTGCTGCT CCATAACATC
      421 AAACATCGAC CCACGGCGTA ACGCGCTTGC TGCTTGGATG CCCGAGGCAT AGACTGTACA
      481 AAAAAACAGT CATAACAAGC CATGAAAACC GCCACTGCGC CGTTACCACC GCTGCGTTCG
      541 GTCAAGGTTC TGGACCAGTT GCGTGAGCGC ATACGCTACT TGCATTACAG TTTACGAACC
      601 GAACAGGCTT ATGTCCACTG GGTTCGTGCC TTCATCCGTT TCCACGGTGT GCGTCACCCG
      661 GCAACCTTGG GCAGCAGCGA AGTCGAGGCA TTTCTGTCCT GGCTGGCGAA CGAGCGCAAG
      721 GTTTCGGTCT CCACGCATCG TCAGGCATTG GCGGCCTTGC TGTTCTTCTA CGGCAAGGTG
      781 CTGTGCACGG ATCTGCCCTG GCTTCAGGAG ATCGGAAGAC CTCGGCCGTC GCGGCGCTTG
      841 CCGGTGGTGC TGACCCCGGA TGAAGTGGTT CGCATCCTCG GTTTTCTGGA AGGCGAGCAT
      901 CGTTTGTTCG CCCAGCTTCT GTATGGAACG GGCATGCGGA TCAGTGAGGG TTTGCAACTG
      961 CGGGTCAAGG ATCTGGATTT CGATCACGGC ACGATCATCG TGCGGGAGGG CAAGGGCTCC
     1021 AAGGATCGGG CCTTGATGTT ACCCGAGAGC TTGGCACCCA GCCTGCGCGA GCAGCTGTCG
     1081 CGTGCACGGG CATGGTGGCT GAAGGACCAG GCCGAGGGCC GCAGCGGCGT TGCGCTTCCC
     1141 GACGCCCTTG AGCGGAAGTA TCCGCGCGCC GGGCATTCCT GGCCGTGGTT CTGGGTTTTT
     1201 GCGCAGCACA CGCATTCGAC CGATCCACGG AGCGGTGTCG TGCGTCGCCA TCACATGTAT
     1261 GACCAGACCT TTCAGCGCGC CTTCAAACGT GCCGTAGAAC AAGCAGGCAT CACGAAGCCC
     1321 GCCACACCGC ACACCCTCCG CCACTCGTTC GCGACGGCCT TGCTCCGCAG CGGTTACGAC
     1381 ATTCGAACCG TGCAGGATCT GCTCGGCCAT TCCGACGTCT CTACGACGAT GATTTACACG
     1441 CATGTGCTGA AAGTTGGCGG TGCCGGAGTG CGCTCACCGC TTGATGCGCT GCCGCCCCTC
     1501 ACTAGTGAGA GGTAG
//

LOCUS       XXU37105                1515 aa    DNA              BCT 01-JAN-1980
DEFINITION  Pseudomonas aeruginosa plasmid R388-R151 hybrid transposon Tn1404
            class 1 integron, partial sequence.
ACCESSION   U37105
VERSION     U37105.2  GI:17157971
KEYWORDS    
SOURCE      Pseudomonas aeruginosa
  ORGANISM  Pseudomonas aeruginosa
            Bacteria; Proteobacteria; Gammaproteobacteria; Pseudomonadales;
            Pseudomonadaceae; Pseudomonas
FEATURES             Location/Qualifiers
     source          1..1515
                     /absolute_start="137"
                     /absolute_stop="1651"
                     /db="nr"
                     /db_xref="taxon:287"
                     /mol_type="genomic DNA"
                     /organism="Pseudomonas aeruginosa"
                     /plasmid="R388-R151 hybrid"
                     /status_IntI="functional"
                     /status_LexAbox="functional"
                     /strand="-1"
                     /tag="U37105@1150"
     CDS             502..1515
                     /C-term="normal"
                     /N-term="normal"
                     /absolute_start="137"
                     /absolute_stop="1150"
                     /best_hit="EcoIntI1_ACJ63266 (e=0.0; 100%:1-337)"
                     /catalytic_site="predicted functional"
                     /frameshift="no"
                     /gene="intI"
                     /start="as annotated (verified by blast)"
                     /stop="as annotated (verified by blast)"
     protein_bind    complement(471..492)
                     /bound_moiety="LexA"
                     /distance_to_TLS="-31"
                     /function="binding of LexA repressor"
                     /gene="intI"
                     /method="in silico prediction; sequence information
                     content (threshold 0.95); gamma-proteobacteria version"
                     /score="13.97"
                     /sequence="TGACTGTTTTTTTGTACAGTCT"
ORIGIN
        1 TGAAACTTGT ATTGCCCCTC TTAAGGTCAA GTCTCTTTCC CATTGCTTCA TGGCTCTTGG
       61 CTTTCCGTCC CATTTGAAAA CCTGATGCTC ATTCTTTATG ACACCAGTTT CTAGGCCGAT
      121 AATTGCGTTG GGGATCTTAA ATGTTGATGC TGGAAGATAT TCCTTTGATG CACGAGCTAA
      181 GTCATTGGTA GCGCAGGATT TACTGCTACT TTTACAAAGC ACGAAGACAC CATTGACGGC
      241 TTCGGCAGAG AACTCTTTGT TCCAAGACGT ATTTTCTGTA ATTGAACCAG CTAATGCCGT
      301 ACTCGAAAGA CACGCGATAA TTACATATGC GGCAAATGTT TTCATGGCAC CTTCTTGGTG
      361 GCTAACTTTG TTTTAGGGCG ACTGCCCTGC TGCGTAACAT CGTTGCTGCT CCATAACATC
      421 AAACATCGAC CCACGGCGTA ACGCGCTTGC TGCTTGGATG CCCGAGGCAT AGACTGTACA
      481 AAAAAACAGT CATAACAAGC CATGAAAACC GCCACTGCGC CGTTACCACC GCTGCGTTCG
      541 GTCAAGGTTC TGGACCAGTT GCGTGAGCGC ATACGCTACT TGCATTACAG TTTACGAACC
      601 GAACAGGCTT ATGTCAACTG GGTTCGTGCC TTCATCCGTT TCCACGGTGT GCGTCACCCG
      661 GCAACCTTGG GCAGCAGCGA AGTCGAGGCA TTTCTGTCCT GGCTGGCGAA CGAGCGCAAG
      721 GTTTCGGTCT CCACGCATCG TCAGGCATTG GCGGCCTTGC TGTTCTTCTA CGGCAAGGTG
      781 CTGTGCACGG ATCTGCCCTG GCTTCAGGAG ATCGGAAGAC CTCGGCCGTC GCGGCGCTTG
      841 CCGGTGGTGC TGACCCCGGA TGAAGTGGTT CGCATCCTCG GTTTTCTGGA AGGCGAGCAT
      901 CGTTTGTTCG CCCAGCTTCT GTATGGAACG GGCATGCGGA TCAGTGAGGG TTTGCAACTG
      961 CGGGTCAAGG ATCTGGATTT CGATCACGGC ACGATCATCG TGCGGGAGGG CAAGGGCTCC
     1021 AAGGATCGGG CCTTGATGTT ACCCGAGAGC TTGGCACCCA GCCTGCGCGA GCAGCTGTCG
     1081 CGTGCACGGG CATGGTGGCT GAAGGACCAG GCCGAGGGCC GCAGCGGCGT TGCGCTTCCC
     1141 GACGCCCTTG AGCGGAAGTA TCCGCGCGCC GGGCATTCCT GGCCGTGGTT CTGGGTTTTT
     1201 GCGCAGCACA CGCATTCGAC CGATCCACGG AGCGGTGTCG TGCGTCGCCA TCACATGTAT
     1261 GACCAGACCT TTCAGCGCGC CTTCAAACGT GCCGTAGAAC AAGCAGGCAT CACGAAGCCC
     1321 GCCACACCGC ACACCCTCCG CCACTCGTTC GCGACGGCCT TGCTCCGCAG CGGTTACGAC
     1381 ATTCGAACCG TGCAGGATCT GCTCGGCCAT TCCGACGTCT CTACGACGAT GATTTACACG
     1441 CATGTGCTGA AAGTTGGCGG TGCCGGAGTG CGCTCACCGC TTGATGCGCT GCCGCCCCTC
     1501 ACTAGTGAGA GGTAG
//

LOCUS       GQ281659                1515 aa    DNA              BCT 01-JAN-1980
DEFINITION  Acinetobacter baumannii strain Ab08-ColR class 1 integron integrase
            (intI1) gene, complete cds.
ACCESSION   GQ281659
VERSION     GQ281659.1  GI:254595916
KEYWORDS    
SOURCE      Acinetobacter baumannii
  ORGANISM  Acinetobacter baumannii
            Bacteria; Proteobacteria; Gammaproteobacteria; Pseudomonadales;
            Moraxellaceae; Acinetobacter
FEATURES             Location/Qualifiers
     source          502..1515
                     /absolute_start="1"
                     /absolute_stop="1014"
                     /db="nr"
                     /db_xref="taxon:470"
                     /mol_type="genomic DNA"
                     /organism="Acinetobacter baumannii"
                     /status_IntI="functional"
                     /status_LexAbox="unknown"
                     /strain="Ab08-ColR"
                     /strand="1"
                     /tag="GQ281659@1014"
     CDS             502..1515
                     /C-term="normal"
                     /N-term="normal"
                     /absolute_start="1"
                     /absolute_stop="1014"
                     /best_hit="EcoIntI1_ACJ63266 (e=0.0; 100%:1-337)"
                     /catalytic_site="predicted functional"
                     /frameshift="no"
                     /gene="intI"
                     /start="as annotated (verified by blast)"
                     /stop="as annotated (verified by blast)"
ORIGIN
        1 NNNNNNNNNN NNNNNNNNNN NNNNNNNNNN NNNNNNNNNN NNNNNNNNNN NNNNNNNNNN
       61 NNNNNNNNNN NNNNNNNNNN NNNNNNNNNN NNNNNNNNNN NNNNNNNNNN NNNNNNNNNN
      121 NNNNNNNNNN NNNNNNNNNN NNNNNNNNNN NNNNNNNNNN NNNNNNNNNN NNNNNNNNNN
      181 NNNNNNNNNN NNNNNNNNNN NNNNNNNNNN NNNNNNNNNN NNNNNNNNNN NNNNNNNNNN
      241 NNNNNNNNNN NNNNNNNNNN NNNNNNNNNN NNNNNNNNNN NNNNNNNNNN NNNNNNNNNN
      301 NNNNNNNNNN NNNNNNNNNN NNNNNNNNNN NNNNNNNNNN NNNNNNNNNN NNNNNNNNNN
      361 NNNNNNNNNN NNNNNNNNNN NNNNNNNNNN NNNNNNNNNN NNNNNNNNNN NNNNNNNNNN
      421 NNNNNNNNNN NNNNNNNNNN NNNNNNNNNN NNNNNNNNNN NNNNNNNNNN NNNNNNNNNN
      481 NNNNNNNNNN NNNNNNNNNN NATGAAAACC GCCACTGCGC CGTTACCACC GCTGCGTTCG
      541 GTCAAGGTTC TGGACCAGTT GCGTGAGCGC ATACGCTACT TGCATTACAG TTTACGAACC
      601 GAACAGGCTT ATGTCAACTG GGTTCGTGCC TTCATCCGTT TCCACGGTGT GCGTCACCCG
      661 GCAACCTTGG GCAGCAGCGA AGTCGAGGCA TTTCTGTCCT GGCTGGCGAA CGAGCGCAAG
      721 GTTTCGGTCT CCACGCATCG TCAGGCATTG GCGGCCTTGC TGTTCTTCTA CGGCAAGGTG
      781 CTGTGCACGG ATCTGCCCTG GCTTCAGGAG ATCGGAAGAC CTCGGCCGTC GCGGCGCTTG
      841 CCGGTGGTGC TGACCCCGGA TGAAGTGGTT CGCATCCTCG GTTTTCTGGA AGGCGAGCAT
      901 CGTTTGTTCG CCCAGCTTCT GTATGGAACG GGCATGCGGA TCAGTGAGGG TTTGCAACTG
      961 CGGGTCAAGG ATCTGGATTT CGATCACGGC ACGATCATCG TGCGGGAGGG CAAGGGCTCC
     1021 AAGGATCGGG CCTTGATGTT ACCCGAGAGC TTGGCACCCA GCCTGCGCGA GCAGCTGTCG
     1081 CGTGCACGGG CATGGTGGCT GAAGGACCAG GCCGAGGGCC GCAGCGGCGT TGCGCTTCCC
     1141 GACGCCCTTG AGCGGAAGTA TCCGCGCGCC GGGCATTCCT GGCCGTGGTT CTGGGTTTTT
     1201 GCGCAGCACA CGCATTCGAC CGATCCACGG AGCGGTGTCG TGCGTCGCCA TCACATGTAT
     1261 GACCAGACCT TTCAGCGCGC CTTCAAACGT GCCGTAGAAC AAGCAGGCAT CACGAAGCCC
     1321 GCCACACCGC ACACCCTCCG CCACTCGTTC GCGACGGCCT TGCTCCGCAG CGGTTACGAC
     1381 ATTCGAACCG TGCAGGATCT GCTCGGCCAT TCCGACGTCT CTACGACGAT GATTTACACG
     1441 CATGTGCTGA AAGTTGGCGG TGCCGGAGTG CGCTCACCGC TTGATGCGCT GCCGCCCCTC
     1501 ACTAGTGAGA GGTAG
//

LOCUS       AB258251                1419 aa    DNA              ENV 01-JAN-1980
DEFINITION  Uncultured bacterium integron IntI gene for integron integrase,
            partial cds, clone: Suiyo.HVP.22.
ACCESSION   AB258251
VERSION     AB258251.1  GI:94442259
KEYWORDS    ENV
SOURCE      uncultured bacterium
  ORGANISM  uncultured bacterium
            Bacteria; environmental samples
FEATURES             Location/Qualifiers
     source          932..1419
                     /absolute_start="1"
                     /absolute_stop="488"
                     /clone="Suiyo.HVP.22"
                     /collected_by="Hosam Elsaied"
                     /country="Japan: Izo-Bonin Arc, Suiyo Seamount"
                     /db="nr"
                     /db_xref="taxon:77133"
                     /environmental_sample=""
                     /isolation_source="Hydrothermal vent plume, Suiyo Seamount"
                     /lat_lon="28.56 N 140.65 E"
                     /mol_type="genomic DNA"
                     /organism="uncultured bacterium"
                     /status_IntI="inactivated"
                     /status_LexAbox="unknown"
                     /strand="1"
                     /tag="AB258251@488"
     CDS             932..1419
                     /C-term="unavailable"
                     /N-term="unavailable"
                     /absolute_start="1"
                     /absolute_stop="488"
                     /best_hit="UbIntI6_AAK00307 (e=4.33641e-53;
                     52%:145-305)"
                     /catalytic_site="predicted non-functional:R86L [136-R];
                     K111P [161-K]; L152F [202-LIVM]; K159T [209-K]"
                     /frameshift="no"
                     /gene="intI"
                     /start="unavailable"
                     /stop="unavailable"
ORIGIN
        1 NNNNNNNNNN NNNNNNNNNN NNNNNNNNNN NNNNNNNNNN NNNNNNNNNN NNNNNNNNNN
       61 NNNNNNNNNN NNNNNNNNNN NNNNNNNNNN NNNNNNNNNN NNNNNNNNNN NNNNNNNNNN
      121 NNNNNNNNNN NNNNNNNNNN NNNNNNNNNN NNNNNNNNNN NNNNNNNNNN NNNNNNNNNN
      181 NNNNNNNNNN NNNNNNNNNN NNNNNNNNNN NNNNNNNNNN NNNNNNNNNN NNNNNNNNNN
      241 NNNNNNNNNN NNNNNNNNNN NNNNNNNNNN NNNNNNNNNN NNNNNNNNNN NNNNNNNNNN
      301 NNNNNNNNNN NNNNNNNNNN NNNNNNNNNN NNNNNNNNNN NNNNNNNNNN NNNNNNNNNN
      361 NNNNNNNNNN NNNNNNNNNN NNNNNNNNNN NNNNNNNNNN NNNNNNNNNN NNNNNNNNNN
      421 NNNNNNNNNN NNNNNNNNNN NNNNNNNNNN NNNNNNNNNN NNNNNNNNNN NNNNNNNNNN
      481 NNNNNNNNNN NNNNNNNNNN NNNNNNNNNN NNNNNNNNNN NNNNNNNNNN NNNNNNNNNN
      541 NNNNNNNNNN NNNNNNNNNN NNNNNNNNNN NNNNNNNNNN NNNNNNNNNN NNNNNNNNNN
      601 NNNNNNNNNN NNNNNNNNNN NNNNNNNNNN NNNNNNNNNN NNNNNNNNNN NNNNNNNNNN
      661 NNNNNNNNNN NNNNNNNNNN NNNNNNNNNN NNNNNNNNNN NNNNNNNNNN NNNNNNNNNN
      721 NNNNNNNNNN NNNNNNNNNN NNNNNNNNNN NNNNNNNNNN NNNNNNNNNN NNNNNNNNNN
      781 NNNNNNNNNN NNNNNNNNNN NNNNNNNNNN NNNNNNNNNN NNNNNNNNNN NNNNNNNNNN
      841 NNNNNNNNNN NNNNNNNNNN NNNNNNNNNN NNNNNNNNNN NNNNNNNNNN NNNNNNNNNN
      901 NNNNNNNNNN NNNNNNNNNN NNNNNNNNNN NGGGTCAAGG ATCTGGATTT CGCCTACCAG
      961 TGTATACACG TACACCAGGC AAAGGGAAAG AAGGACCGCT ATGTTCCGCT GCCCGATACG
     1021 CTCGCAAAGA GTTTGCGGGC ACAGATTGAG ACGGTCAAGC AGTTGCATGA TGAAGACCTG
     1081 GCCGCGGGTT TCGGCGAAGT GGTTTTGCCG GGCGCGCTGC ATCGCAAGTT CCCCGGTGCG
     1141 GGGCGTGAGT TTAAATGGCA ATTTCTGTTT CCATCGGGGC GTTTGTCGGC TGATCCGTAC
     1201 GGTGGGAGAA TACGCCGCCA CCATTTGCAT GAGAGCACGT TACAAAAATC CGTCAAAAAA
     1261 GCCGCCCGGG GCTGTGGCAT TAATAAGCGA GTGGGATGTC ACACGCTCAG GCACTGTTTT
     1321 GCAACCCACC TGCTTGAAGC GAACCATGAC ATTCGTACCG TGCAGGAACT GCTGGGGCAT
     1381 GCTCATGTTT CCACGACCAT GATATACACA CACGTACTA
//

LOCUS       FM866473                1437 aa    DNA              ENV 01-JAN-1980
DEFINITION  Uncultured bacterium partial IntI gene for integron integrase,
            clone int_arthro.
ACCESSION   FM866473
VERSION     FM866473.1  GI:215407979
KEYWORDS    ENV
SOURCE      uncultured bacterium
  ORGANISM  uncultured bacterium
            Bacteria; environmental samples
FEATURES             Location/Qualifiers
     source          1092..1437
                     /PCR_primers="fwd_name: HS463A, fwd_seq:
                     ctggatttcgatcacggcacg, rev_name: HS464, rev_seq:
                     acatgcgtgtaaatcatcgtcg"
                     /absolute_start="1"
                     /absolute_stop="346"
                     /clone="int_arthro"
                     /collected_by="J.E. Koenig"
                     /country="Canada:Cape Breton, Sydney Tar Ponds"
                     /db="nr"
                     /db_xref="taxon:77133"
                     /environmental_sample=""
                     /isolation_source="Tar Pond"
                     /mol_type="genomic DNA"
                     /organism="uncultured bacterium"
                     /status_IntI="inactivated"
                     /status_LexAbox="unknown"
                     /strand="-1"
                     /tag="FM866473@345"
     CDS             1092..1437
                     /C-term="unavailable"
                     /N-term="unavailable"
                     /absolute_start="1"
                     /absolute_stop="345"
                     /best_hit="EcoIntI1_ACJ63266 (e=3.45788e-66;
                     34%:198-312)"
                     /catalytic_site="predicted non-functional:L29A
                     [212-LIVM]; P30V [213-PST]; K36A [219-K]; Y37A
                     [220-YFWH]; P38H [221-PRQ]; H67T [250-HKR]; H68S
                     [251-HKR]; H98A [281-H]"
                     /frameshift="no"
                     /gene="intI"
                     /start="unavailable"
                     /stop="unavailable"
ORIGIN
        1 NNNNNNNNNN NNNNNNNNNN NNNNNNNNNN NNNNNNNNNN NNNNNNNNNN NNNNNNNNNN
       61 NNNNNNNNNN NNNNNNNNNN NNNNNNNNNN NNNNNNNNNN NNNNNNNNNN NNNNNNNNNN
      121 NNNNNNNNNN NNNNNNNNNN NNNNNNNNNN NNNNNNNNNN NNNNNNNNNN NNNNNNNNNN
      181 NNNNNNNNNN NNNNNNNNNN NNNNNNNNNN NNNNNNNNNN NNNNNNNNNN NNNNNNNNNN
      241 NNNNNNNNNN NNNNNNNNNN NNNNNNNNNN NNNNNNNNNN NNNNNNNNNN NNNNNNNNNN
      301 NNNNNNNNNN NNNNNNNNNN NNNNNNNNNN NNNNNNNNNN NNNNNNNNNN NNNNNNNNNN
      361 NNNNNNNNNN NNNNNNNNNN NNNNNNNNNN NNNNNNNNNN NNNNNNNNNN NNNNNNNNNN
      421 NNNNNNNNNN NNNNNNNNNN NNNNNNNNNN NNNNNNNNNN NNNNNNNNNN NNNNNNNNNN
      481 NNNNNNNNNN NNNNNNNNNN NNNNNNNNNN NNNNNNNNNN NNNNNNNNNN NNNNNNNNNN
      541 NNNNNNNNNN NNNNNNNNNN NNNNNNNNNN NNNNNNNNNN NNNNNNNNNN NNNNNNNNNN
      601 NNNNNNNNNN NNNNNNNNNN NNNNNNNNNN NNNNNNNNNN NNNNNNNNNN NNNNNNNNNN
      661 NNNNNNNNNN NNNNNNNNNN NNNNNNNNNN NNNNNNNNNN NNNNNNNNNN NNNNNNNNNN
      721 NNNNNNNNNN NNNNNNNNNN NNNNNNNNNN NNNNNNNNNN NNNNNNNNNN NNNNNNNNNN
      781 NNNNNNNNNN NNNNNNNNNN NNNNNNNNNN NNNNNNNNNN NNNNNNNNNN NNNNNNNNNN
      841 NNNNNNNNNN NNNNNNNNNN NNNNNNNNNN NNNNNNNNNN NNNNNNNNNN NNNNNNNNNN
      901 NNNNNNNNNN NNNNNNNNNN NNNNNNNNNN NNNNNNNNNN NNNNNNNNNN NNNNNNNNNN
      961 NNNNNNNNNN NNNNNNNNNN NNNNNNNNNN NNNNNNNNNN NNNNNNNNNN NNNNNNNNNN
     1021 NNNNNNNNNN NNNNNNNNNN NNNNNNNNNN NNNNNNNNNN NNNNNNNNNN NNNNNNNNNN
     1081 NNNNNNNNNN NATGGTGGCT GAAGGACCAG GCCGAGGGCC GCAGCGGCGT TGCGCTTCCC
     1141 GACGCCCTTG AGCGGAAGTA TCCGCGCGCC GGGCATTCCT GGCCGTGGTT CTGGGTTTTT
     1201 GCGCAGCACA CGCATTCGAC CGATCCACGG AGCGGTGTCG TGCGTCGCCA TCACATGTAT
     1261 GACCAGACCT TTCAGCGCGC CTTCAAACGT GCCGTAGAAC AAGCAGGCAT CACGAAGCCC
     1321 GCCACACCGC ACACCCTCCG CCACTCGTTC GCGACGGCCT TGCTCCGCAG CGGTTACGAC
     1381 ATTCGAACCG TGCAGGATCT GCTCGGCCAT TCCGACGTCT CTACGACGAT TGATTAC
//

LOCUS       EU435311                 879 aa    DNA              ENV 01-JAN-1980
DEFINITION  Uncultured bacterium clone 6 class I integron class 1 integrase
            (intI1) gene, partial cds.
ACCESSION   EU435311
VERSION     EU435311.1  GI:167966279
KEYWORDS    ENV
SOURCE      uncultured bacterium
  ORGANISM  uncultured bacterium
            Bacteria; environmental samples
FEATURES             Location/Qualifiers
     source          594..879
                     /absolute_start="1"
                     /absolute_stop="286"
                     /clone="6"
                     /country="USA: South Carolina"
                     /db="nr"
                     /db_xref="taxon:77133"
                     /environmental_sample=""
                     /isolation_source="Beaver Dam Creek site D"
                     /mol_type="genomic DNA"
                     /note="PCR_primers=fwd_name: qIntI1F, rev_name: qIntI1R"
                     /organism="uncultured bacterium"
                     /status_IntI="inactivated"
                     /status_LexAbox="unknown"
                     /strand="1"
                     /tag="EU435311@286"
     CDS             594..879
                     /C-term="unavailable"
                     /N-term="unavailable"
                     /absolute_start="1"
                     /absolute_stop="286"
                     /best_hit="EcoIntI1_ACJ63266 (e=3.40126e-43;
                     27%:33-126)"
                     /catalytic_site="predicted non-functional:R11C
                     [249-RKH]; H12L [250-HKR]; H39R [277-H]; H43F [281-H];
                     H65G [303-HW]; Y74K [312-Y]"
                     /frameshift="no"
                     /gene="intI"
                     /start="unavailable"
                     /stop="unavailable"
ORIGIN
        1 NNNNNNNNNN NNNNNNNNNN NNNNNNNNNN NNNNNNNNNN NNNNNNNNNN NNNNNNNNNN
       61 NNNNNNNNNN NNNNNNNNNN NNNNNNNNNN NNNNNNNNNN NNNNNNNNNN NNNNNNNNNN
      121 NNNNNNNNNN NNNNNNNNNN NNNNNNNNNN NNNNNNNNNN NNNNNNNNNN NNNNNNNNNN
      181 NNNNNNNNNN NNNNNNNNNN NNNNNNNNNN NNNNNNNNNN NNNNNNNNNN NNNNNNNNNN
      241 NNNNNNNNNN NNNNNNNNNN NNNNNNNNNN NNNNNNNNNN NNNNNNNNNN NNNNNNNNNN
      301 NNNNNNNNNN NNNNNNNNNN NNNNNNNNNN NNNNNNNNNN NNNNNNNNNN NNNNNNNNNN
      361 NNNNNNNNNN NNNNNNNNNN NNNNNNNNNN NNNNNNNNNN NNNNNNNNNN NNNNNNNNNN
      421 NNNNNNNNNN NNNNNNNNNN NNNNNNNNNN NNNNNNNNNN NNNNNNNNNN NNNNNNNNNN
      481 NNNNNNNNNN NNNNNNNNNN NNNNNNNNNN NNNNNNNNNN NNNNNNNNNN NNNNNNNNNN
      541 NNNNNNNNNN NNNNNNNNNN NNNNNNNNNN NNNNNNNNNN NNNNNNNNNN NNNACCAACC
      601 GAACAGGCTT ATGTCCACTG GGTTCGTGCC TTCATCCGTT TCCACGGTGT GCGTCACCCG
      661 GCAACCTTGG GCAGCAGCGA AGTCGAGGCA TTTCTGTCCT GGCTGGCGAA CGAGCGCAAG
      721 GTTTCGGTCT CCACGCATCG TCAGGCATTG GCGGCCTTGA TGTTCTTCTA CGGCAAGGTG
      781 CTGTGCACGG ATCTGCCCTG GCTTCAGGAG ATCGGAAGAC CTCGGCCGTC GCGGCGCTTG
      841 CCGGTGGTGC TGACCCCGGA TGAAGTGGTT CGCATCCTC
//

LOCUS       DQ915929                1527 aa    DNA              BCT 01-JAN-1980
DEFINITION  Escherichia coli strain rl0457 class I integron, partial sequence.
ACCESSION   DQ915929
VERSION     DQ915929.1  GI:117344304
KEYWORDS    
SOURCE      Escherichia coli
  ORGANISM  Escherichia coli
            Bacteria; Proteobacteria; Gammaproteobacteria; Enterobacteriales;
            Enterobacteriaceae; Escherichia
FEATURES             Location/Qualifiers
     source          557..1527
                     /absolute_start="1"
                     /absolute_stop="971"
                     /db="nr"
                     /db_xref="taxon:562"
                     /mol_type="genomic DNA"
                     /organism="Escherichia coli"
                     /status_IntI="inactivated"
                     /status_LexAbox="unknown"
                     /strain="rl0457"
                     /strand="1"
                     /tag="DQ915929@971"
     CDS             557..1527
                     /C-term="divergent (46/50); too short compared to best
                     blast hit (46/50/45)"
                     /N-term="unavailable"
                     /absolute_start="1"
                     /absolute_stop="971"
                     /best_hit="EcoIntI1_ACJ63266 (e=1.65144e-152;
                     80%:20-291)"
                     /catalytic_site="predicted non-functional:K161R
                     [171-K]; L202G [212-LIVM]; P203I [213-PST]; K209G
                     [219-K]; P211L [221-PRQ]; R239S [249-RKH]; H240N
                     [250-HKR]; H241V [251-HKR]; H267A [277-H]; H271X
                     [281-H]; H293X [303-HW]; Y302X [312-Y] / minor
                     mutations: Y210F [220-YFWH]"
                     /frameshift="no"
                     /gene="intI"
                     /start="unavailable"
                     /stop="blast"
ORIGIN
        1 NNNNNNNNNN NNNNNNNNNN NNNNNNNNNN NNNNNNNNNN NNNNNNNNNN NNNNNNNNNN
       61 NNNNNNNNNN NNNNNNNNNN NNNNNNNNNN NNNNNNNNNN NNNNNNNNNN NNNNNNNNNN
      121 NNNNNNNNNN NNNNNNNNNN NNNNNNNNNN NNNNNNNNNN NNNNNNNNNN NNNNNNNNNN
      181 NNNNNNNNNN NNNNNNNNNN NNNNNNNNNN NNNNNNNNNN NNNNNNNNNN NNNNNNNNNN
      241 NNNNNNNNNN NNNNNNNNNN NNNNNNNNNN NNNNNNNNNN NNNNNNNNNN NNNNNNNNNN
      301 NNNNNNNNNN NNNNNNNNNN NNNNNNNNNN NNNNNNNNNN NNNNNNNNNN NNNNNNNNNN
      361 NNNNNNNNNN NNNNNNNNNN NNNNNNNNNN NNNNNNNNNN NNNNNNNNNN NNNNNNNNNN
      421 NNNNNNNNNN NNNNNNNNNN NNNNNNNNNN NNNNNNNNNN NNNNNNNNNN NNNNNNNNNN
      481 NNNNNNNNNN NNNNNNNNNN NNNNNNNNNN NNNNNNNNNN NNNNNNNNNN NNNNNNNNNN
      541 NNNNNNNNNN NNNNNNAGTT GCGTGAGCGC ATACGCTACT TGCATTACAG TTTACGAACC
      601 GAACAGGCTT ATGTCCACTG GGTTCGTGCC TTCATCCGTT TCCACGGTGT GCGTCACCCG
      661 GCAACCTTGG GCAGCAGCGA AGTCGAGGCA TTTCTGTCCT GGCTGGCGAA CGAGCGCAAG
      721 GTTTCGGTCT CCACGCATCG TCAGGCATTG GCGGCCTTGC TGTTCTTCTA CGGCAAGGTG
      781 CTGTGCACGG ATCTGCCCTG GCTTCAGGAG ATCGGAAGAC CTCGGCCGTC GCGGCGCTTG
      841 CCGGTGGTGC TGACCCCGGA TGAAGTGGTT CGCATCCTCG GTTTTCTGGA AGGCGAGCAT
      901 CGTTTGTTCG CCCAGCTTCT GTATGGAACG GGCATGCGGA TCAGTGAGGG TTTGCAACTG
      961 CGGGTCAAGG ATCTGGATTT CGATCACGGC ACGATCATCG TGCGGGAGGG CAAGGGCTCC
     1021 AAGGATCGGG CCTTGATGTT ACCCGAGAGC TTGGCACCCA GCCTGCGCGA GCAGCTGTCG
     1081 CGTGCACGGG CATGGTGGCT GAAGGACCAG GCCGAGGGCC GCAGCGGCGT TGCGCTTCCC
     1141 GACGCCCTTG AGCGGAAGTA TCCGCGCGCC GGGCATTCCT GGCCGTGGTT CTGGGTTTTT
     1201 GCGCAGCACA CGCATTCGAC CGATCCACGG AGCGGTGTCG TGCGTCGCCA TCACATGTAT
     1261 GACCAGACCT TTCAGCGCGC CTTCAAACGT GCCGTAGAAC AAGCAGGCAT CACGAAGCCC
     1321 GCCACACCGC ACACCCTCCG CCACTCGTTC GCGACGGCCT TGCTCCGCAG CGGTTNNNNN
     1381 NNNNNNNNNN NNNNNNNNNN NNNNNNNNNN NNNNNNNNNN NNNNNNNNNN NNNNNNNNNN
     1441 NNNNNNNNNN NNNNNNNNNN NNNNNNNNNN NNNNNGTTTG ATGTTATGGA GCAGCAACGA
     1501 TGTTACGCAG CAGGGCAGTC GCCCTAA
//

LOCUS       FM242708                 832 aa    DNA              BCT 01-JAN-1980
DEFINITION  Escherichia coli partial pEC58 plasmid class I integron, strain
            EC58.
ACCESSION   FM242708
VERSION     FM242708.1  GI:260894014
KEYWORDS    
SOURCE      Escherichia coli
  ORGANISM  Escherichia coli
            Bacteria; Proteobacteria; Gammaproteobacteria; Enterobacteriales;
            Enterobacteriaceae; Escherichia
FEATURES             Location/Qualifiers
     source          1..832
                     /absolute_start="1"
                     /absolute_stop="832"
                     /country="Germany"
                     /db="nr"
                     /db_xref="taxon:562"
                     /isolation_source="Sus scrofa"
                     /mol_type="genomic DNA"
                     /organism="Escherichia coli"
                     /plasmid="pEC58"
                     /status_IntI="unknown"
                     /status_LexAbox="functional"
                     /strain="EC58"
                     /strand="-1"
                     /tag="FM242708@331"
     CDS             502..832
                     /C-term="unavailable"
                     /N-term="normal"
                     /absolute_start="1"
                     /absolute_stop="331"
                     /best_hit="EcoIntI1_ACJ63266 (e=2.40463e-63; 32%:1-110)"
                     /catalytic_site="predicted functional"
                     /frameshift="no"
                     /gene="intI"
                     /start="as annotated (verified by blast)"
                     /stop="unavailable"
     protein_bind    complement(471..492)
                     /bound_moiety="LexA"
                     /distance_to_TLS="-31"
                     /function="binding of LexA repressor"
                     /gene="intI"
                     /method="in silico prediction; sequence information
                     content (threshold 0.95); gamma-proteobacteria version"
                     /score="13.97"
                     /sequence="TGACTGTTTTTTTGTACAGTCT"
ORIGIN
        1 GCTACAAGCT GGGAAAGAAA TCCCCCCAAA GACATGCCGA CTAAATGAGC AGCTTCCAGA
       61 CCATAACCAT CAATGACGCG AACCACATCA TCTGCTAATT CTTCAACGGA ATATGGAGCC
      121 TGACCTGGCT CATAGCTTGT TGATTTCCCG GTATCACGGT GGTCGTACCG GATCACATAG
      181 CGACCCATTT TGGCAAGTTG GGAACAAAAC TCATCAGGCC ACCACACCGC AGACGACATT
      241 GCCCCCATGA TCAGAATAAT GGGTTCATGG GCCGGGTCGC CGAATGATTC GGTATAGAGT
      301 GAAATCGCTT TATCAACAAC TACCTTTTCT TTCATACTTA AATTGCCTTC GAGTTCTACG
      361 TACAACTTTG TTTTAGGGCG ACTGCCCTGC TGCGTAACAT CGTTGCTGCT CCATAACATC
      421 AAACATCGAC CCACGGCGTA ACGCGCTTGC TGCTTGGATG CTCGAGGCAT AGACTGTACA
      481 AAAAAACAGT CATAACAAGC CATGAAAACC GCCACTGCGC CGTTACCACC GCTGCGTTCG
      541 GTCAAGGTTC TGGACCAGTT GCGTGAGCGC ATACGCTACT TGCATTACAG TTTACGAACC
      601 GAACAGGCTT ATGTCCACTG GGTTCGTGCC TTCATCCGTT TCCACGGTGT GCGTCACCCG
      661 GCAACCTTGG GCAGCAGCGA AGTCGAGGCA TTTCTGTCCT GGCTGGCGAA CGAGCGCAAG
      721 GTTTCGGTCT CCACGCATCG TCAGGCATTG GCGGCCTTGC TGTTCTTCTA CGGCAAGGTG
      781 CTGTGCACGG ATCTGCCCTG GCTTCAGGAG ATCGGAAGAC CTCGGCCGTC GC
//

LOCUS       AB366442                1515 aa    DNA              BCT 01-JAN-1980
DEFINITION  Salmonella enterica subsp. enterica serovar Dublin plasmid pMAK3
            DNA, complete genome, strain: L-2156.
ACCESSION   AB366442
VERSION     AB366442.1  GI:159885530
KEYWORDS    
SOURCE      Salmonella enterica subsp. enterica serovar Dublin
  ORGANISM  Salmonella enterica subsp. enterica serovar Dublin
            Bacteria; Proteobacteria; Gammaproteobacteria; Enterobacteriales;
            Enterobacteriaceae; Salmonella
FEATURES             Location/Qualifiers
     source          1..1515
                     /absolute_start="29673"
                     /absolute_stop="31187"
                     /db="nr"
                     /db_xref="taxon:98360"
                     /mol_type="genomic DNA"
                     /organism="Salmonella enterica subsp. enterica serovar
                     Dublin"
                     /plasmid="pMAK3"
                     /serovar="Dublin"
                     /status_IntI="functional"
                     /status_LexAbox="functional"
                     /strain="L-2156"
                     /strand="-1"
                     /sub_species="enterica"
                     /tag="AB366442@30686"
     CDS             502..1515
                     /C-term="normal"
                     /N-term="normal"
                     /absolute_start="29673"
                     /absolute_stop="30686"
                     /best_hit="EcoIntI1_ACJ63266 (e=0.0; 100%:1-337)"
                     /catalytic_site="predicted functional"
                     /frameshift="no"
                     /gene="intI"
                     /start="as annotated (verified by blast)"
                     /stop="as annotated (verified by blast)"
     protein_bind    complement(471..492)
                     /bound_moiety="LexA"
                     /distance_to_TLS="-31"
                     /function="binding of LexA repressor"
                     /gene="intI"
                     /method="in silico prediction; sequence information
                     content (threshold 0.95); gamma-proteobacteria version"
                     /score="13.97"
                     /sequence="TGACTGTTTTTTTGTACAGTCT"
ORIGIN
        1 CCTTCTAAAT TTCTTTCTTT CGCTTTCTTT TCTGTTTCAA AAATTAGTAT TTTACCAAAT
       61 CCCTTATTTT GATGTTTTTT CTTAATAACC ATTGGATGTA GTTCCCAAGT TTTTTTATAC
      121 ATTTCTCTTA ATCCAACCCA ACCACACAAT TCATCGTTTA TTAAAATGCC AATACAAATG
      181 TTTTCGGCGC TAATACATTC TATTACAGTT TCTGTAGCCT TTTGGAGTGA CGGCCAAGAA
      241 TCGAAATTTA TGTGTGAAAA TACATCAAAT AGAATTTCTG CAGCTTGCGT TATATACTTT
      301 TCAGAATCTT TAATATTAAC AATGTTGTAT TTCATAAAAC CTCTTCGCGC GCAGCGTCCG
      361 GCTAACTTTG TTTTAGGGCG ACTGCCCTGC TGCGTAACAT CGTTGCTGCT CCATAACATC
      421 AAACATCGAC CCACGGCGTA ACGCGCTTGC TGCTTGGATG CCCGAGGCAT AGACTGTACA
      481 AAAAAACAGT CATAACAAGC CATGAAAACC GCCACTGCGC CGTTACCACC GCTGCGTTCG
      541 GTCAAGGTTC TGGACCAGTT GCGTGAGCGC ATACGCTACT TGCATTACAG TTTACGAACC
      601 GAACAGGCTT ATGTCCACTG GGTTCGTGCC TTCATCCGTT TCCACGGTGT GCGTCACCCG
      661 GCAACCTTGG GCAGCAGCGA AGTCGAGGCA TTTCTGTCCT GGCTGGCGAA CGAGCGCAAG
      721 GTTTCGGTCT CCACGCATCG TCAGGCATTG GCGGCCTTGC TGTTCTTCTA CGGCAAGGTG
      781 CTGTGCACGG ATCTGCCCTG GCTTCAGGAG ATCGGAAGAC CTCGGCCGTC GCGGCGCTTG
      841 CCGGTGGTGC TGACCCCGGA TGAAGTGGTT CGCATCCTCG GTTTTCTGGA AGGCGAGCAT
      901 CGTTTGTTCG CCCAGCTTCT GTATGGAACG GGCATGCGGA TCAGTGAGGG TTTGCAACTG
      961 CGGGTCAAGG ATCTGGATTT CGATCACGGC ACGATCATCG TGCGGGAGGG CAAGGGCTCC
     1021 AAGGATCGGG CCTTGATGTT ACCCGAGAGC TTGGCACCCA GCCTGCGCGA GCAGCTGTCG
     1081 CGTGCACGGG CATGGTGGCT GAAGGACCAG GCCGAGGGCC GCAGCGGCGT TGCGCTTCCC
     1141 GACGCCCTTG AGCGGAAGTA TCCGCGCGCC GGGCATTCCT GGCCGTGGTT CTGGGTTTTT
     1201 GCGCAGCACA CGCATTCGAC CGATCCACGG AGCGGTGTCG TGCGTCGCCA TCACATGTAT
     1261 GACCAGACCT TTCAGCGCGC CTTCAAACGT GCCGTAGAAC AAGCAGGCAT CACGAAGCCC
     1321 GCCACACCGC ACACCCTCCG CCACTCGTTC GCGACGGCCT TGCTCCGCAG CGGTTACGAC
     1381 ATTCGAACCG TGCAGGATCT GCTCGGCCAT TCCGACGTCT CTACGACGAT GATTTACACG
     1441 CATGTGCTGA AAGTTGGCGG TGCCGGAGTG CGCTCACCGC TTGATGCGCT GCCGCCCCTC
     1501 ACTAGTGAGA GGTAG
//

LOCUS       EF415651                 836 aa    DNA              BCT 01-JAN-1980
DEFINITION  Escherichia coli strain DR22806 class 1 integron integrase (intI1)
            gene, partial cds, aminoglycoside acetyltransferase
            (aac(6')-Ib-cr), OXA-1 beta-lactamase (blaOXA-1), chloramphenicol
            acetyltransferase (catB3), and rifampin ADP-ribosylating
            transferase (arr-3) genes, complete cds, and quaternary ammonium
            compound-resistance protein (qacEdeltal) gene, partial cds.
ACCESSION   EF415651
VERSION     EF415651.2  GI:152963115
KEYWORDS    
SOURCE      Escherichia coli
  ORGANISM  Escherichia coli
            Bacteria; Proteobacteria; Gammaproteobacteria; Enterobacteriales;
            Enterobacteriaceae; Escherichia
FEATURES             Location/Qualifiers
     source          1..836
                     /absolute_start="1"
                     /absolute_stop="836"
                     /db="nr"
                     /db_xref="taxon:562"
                     /mol_type="genomic DNA"
                     /organism="Escherichia coli"
                     /status_IntI="unknown"
                     /status_LexAbox="functional"
                     /strain="DR22806"
                     /strand="-1"
                     /tag="EF415651@335"
     CDS             502..836
                     /C-term="unavailable"
                     /N-term="normal"
                     /absolute_start="1"
                     /absolute_stop="335"
                     /best_hit="EcoIntI1_ACJ63266 (e=1.36717e-63; 32%:1-111)"
                     /catalytic_site="predicted functional"
                     /frameshift="no"
                     /gene="intI"
                     /start="as annotated (verified by blast)"
                     /stop="unavailable"
     protein_bind    complement(471..492)
                     /bound_moiety="LexA"
                     /distance_to_TLS="-31"
                     /function="binding of LexA repressor"
                     /gene="intI"
                     /method="in silico prediction; sequence information
                     content (threshold 0.95); gamma-proteobacteria version"
                     /score="13.97"
                     /sequence="TGACTGTTTTTTTGTACAGTCT"
ORIGIN
        1 CTCTCCATTC AGCATTGCAA TGTATGGAGT GACGGACTCT TGCGCTAAAA CGCTTGGCAA
       61 GTACTGTTCC TGTACGTCAG CAAGTGTCGG GCGTGCTTCT TCTCCGCCCC ACCACTCGAC
      121 GATATGAGAT CGATTTAGCC ACTCATAGAG CATCGCAAGG TCATGCTCAG TCATGAGGCG
      181 CAGTGTGACG GAATCGTTGC TGTTGGTCAC GATGCTGTAC TTTGTGATGC CTAACTTTGT
      241 TTTTGCGTTG CTCATGATGT CTAACTCCCA ATTTGTGTAG GGCTTATTAT GCACGCTTAA
      301 AAATAATAAA AACAGACTTG ACCTGATAGT TTGGCTGTGA GCAATTATGT GCTTAGTGCA
      361 TCTAACTTTG TTTTAGGGCG ACTGCCCTGC TGCGTAACAT CGTTGCTGCT CCATAACATC
      421 AAACATCGAC CCACGGCGTA ACGCGCTTGC TGCTTGGATG CCCGAGGCAT AGACTGTACA
      481 AAAAAACAGT CATAACAAGC CATGAAAACC GCCACTGCGC CGTTACCACC GCTGCGTTCG
      541 GTCAAGGTTC TGGACCAGTT GCGTGAGCGC ATACGCTACT TGCATTACAG TTTACGAACC
      601 GAACAGGCTT ATGTCCACTG GGTTCGTGCC TTCATCCGTT TCCACGGTGT GCGTCACCCG
      661 GCAACCTTGG GCAGCAGCGA AGTCGAGGCA TTTCTGTCCT GGCTGGCGAA CGAGCGCAAG
      721 GTTTCGGTCT CCACGCATCG TCAGGCATTG GCGGCCTTGC TGTTCTTCTA CGGCAAGGTG
      781 CTGTGCACGG ATCTGCCCTG GCTTCAGGAG ATCGGAAGAC CTCGGCCGTC GCGGCG
//

LOCUS       DQ975275                1479 aa    DNA              BCT 01-JAN-1980
DEFINITION  Shigella sonnei truncated integrase (intI2), dehydrofolate
            reductase type I (dfrA1), streptothricin acetyltransferase (sat1),
            aminoglycoside adenyltransferase (aadA1), and hypothetical protein
            genes, complete cds.
ACCESSION   DQ975275
VERSION     DQ975275.1  GI:125380577
KEYWORDS    
SOURCE      Shigella sonnei
  ORGANISM  Shigella sonnei
            Bacteria; Proteobacteria; Gammaproteobacteria; Enterobacteriales;
            Enterobacteriaceae; Shigella
FEATURES             Location/Qualifiers
     source          1..1479
                     /absolute_start="937"
                     /absolute_stop="2415"
                     /db="nr"
                     /db_xref="taxon:624"
                     /mol_type="genomic DNA"
                     /organism="Shigella sonnei"
                     /status_IntI="inactivated"
                     /status_LexAbox="functional"
                     /strand="-1"
                     /tag="DQ975275@1914"
     CDS             502..1479
                     /C-term="normal"
                     /N-term="normal"
                     /absolute_start="937"
                     /absolute_stop="1914"
                     /best_hit="EcoIntI2_BAB12601 (e=0.0; 100%:1-325)"
                     /catalytic_site="predicted functional"
                     /frameshift="no"
                     /gene="intI"
                     /start="blast - alternative at 481"
                     /stop="early in-frame"
     protein_bind    complement(462..483)
                     /bound_moiety="LexA"
                     /distance_to_TLS="-40"
                     /function="binding of LexA repressor"
                     /gene="intI"
                     /method="in silico prediction; sequence information
                     content (threshold 0.95); gamma-proteobacteria version"
                     /score="14.01"
                     /sequence="CAACTGTCTGCCTATACAGTCT"
ORIGIN
        1 AATATTATCT GGCCGGAGCG CTGCACAGCG GGACAGGTAA AGTCAGCTGT GTGGGCGGCA
       61 ACAGCAAAAG TTCGGCGCTG TTCATCAGCC TGCTGAAGCG GCTTAAAGCG ACATACCGTC
      121 GGGCGAAAAC CATCACGCTG ATCGTGGACA ACTACATTAT CCACAAAAGC CGGGAAACAC
      181 AGAGCTGGCT GAAGGAGAAC CCGAAGTTCA GGGTCATTTA TCAGCCGGTT TACTCGCCAT
      241 GGGTGAATCA TGTTGAACGG GTATGGCAGG CACTTCACGA CACAATAACG CGTAATCATC
      301 AGTGCAGCTC AATGTGGCAA CTGTTGAAAA AAGTTCGCCA TTTTATGGAA ACCGTCAGCC
      361 CATTCCCCGG AGGCAAACAT GGGCTGGCAA AAGTGTAGCT GGTATTAGGC GCAGCTATTT
      421 AGGCGTAAAA AACAGGCACT TTTTTGAATC CCAGCTAGAA TAGACTGTAT AGGCAGACAG
      481 TTGCAAGACA AGGAGCGTTT TATGTCTAAC AGTCCATTTT TAAATTCTAT ACGCACGGAT
      541 ATGCGACAAA AAGGTTATGC GCTGAAAACT GAAAAAACTT ACCTGCACTG GATTAAGCGT
      601 TTTATTCTGT TTCACAAAAA ACGTCATCCT CAGACCATGG GCAGTGAAGA GGTCAGGCTG
      661 TTTTTATCCA GCTTAGCAAA CAGCAGACAT GTAGCCATAA ACACGCAGAA AATCGCTTTA
      721 AATGCCCTAG CTTTTTTGTA CAACAGGTTT TTACAACAGC CGTTGGGCGA TATTGATTAT
      781 ATCCCTGCAA GCAAGCCTAG ACGGCTACCC TCTGTTATCT CTGCAAATGA AGTGCAACGC
      841 ATTTTGCAGG TTATGGATAC TCGCAACCAA GTTATTTTTA CGCTGCTGTA TGGTGCAGGT
      901 TTGCGCATTA ATGAATGCTT GCGTTTGCGG GTTAAAGATT TTGATTTTGA TAATGGCTGC
      961 ATCACTGTGC ATGACGGTAA GGGTGGGAAA AGCAGAAACA GCCTACTGCC CACGCGCCTA
     1021 ATCCCAGCAA TAAAATAACT CATTGAGCAA GCGCGGCTTA TTCAGCAAGA CGACAACTTA
     1081 CAAGGCGTAG GGCCATCGCT GCCTTTTGCT TTAGATCACA AATACCCTTC TGCTTATCGA
     1141 CAAGCGGCGT GGATGTTTGT CTTTCCCTCC AGCACGCTCT GCAACCACCC GTATAACGGC
     1201 AAATTATGCC GCCATCATCT GCATGACTCC GTTGCGCGAA AGGCATTGAA GGCAGCCGTA
     1261 CAAAAAGCAG GCATCGTTAG CAAGCGTGTC ACTTGTCATA CATTTCGTCA CTCGTTTGCT
     1321 ACGCATCTAT TACAAGCGGG GCGTGATATT CGCACTGTGC AAGAACTCTT AGGGCATAAC
     1381 GATGTTAAGA CCACGCAAAT CTATACGCAT GTGTTGGGTC AGCATTTTGC CGGCACCACC
     1441 AGTCCTGCGG ATGGACTGAT GCTACTTATC AATCAGTAA
//

LOCUS       AY065966                 930 aa    DNA              BCT 01-JAN-1980
DEFINITION  Pseudomonas putida class I integron DNA integrase (intI1) gene,
            partial cds; aminoglycoside acetyltransferase (aac6'-Ib) and
            metallo-beta-lactamase (blaVIM-2) genes, complete cds; and unknown
            genes.
ACCESSION   AY065966
VERSION     AY065966.1  GI:17978819
KEYWORDS    
SOURCE      Pseudomonas putida
  ORGANISM  Pseudomonas putida
            Bacteria; Proteobacteria; Gammaproteobacteria; Pseudomonadales;
            Pseudomonadaceae; Pseudomonas
FEATURES             Location/Qualifiers
     source          1..930
                     /absolute_start="1"
                     /absolute_stop="930"
                     /db="nr"
                     /db_xref="taxon:303"
                     /isolate="YMC 99/10/431"
                     /mol_type="genomic DNA"
                     /organism="Pseudomonas putida"
                     /status_IntI="unknown"
                     /status_LexAbox="functional"
                     /strand="-1"
                     /tag="AY065966@429"
     CDS             502..930
                     /C-term="unavailable"
                     /N-term="normal"
                     /absolute_start="1"
                     /absolute_stop="429"
                     /best_hit="EcoIntI1_ACJ63266 (e=3.68026e-72; 42%:1-143)"
                     /catalytic_site="predicted functional"
                     /frameshift="no"
                     /gene="intI"
                     /start="as annotated (verified by blast)"
                     /stop="unavailable"
     protein_bind    complement(471..492)
                     /bound_moiety="LexA"
                     /distance_to_TLS="-31"
                     /function="binding of LexA repressor"
                     /gene="intI"
                     /method="in silico prediction; sequence information
                     content (threshold 0.95); gamma-proteobacteria version"
                     /score="13.97"
                     /sequence="TGACTGTTTTTTTGTACAGTCT"
ORIGIN
        1 CCCAAGCCTT TGCCCAGTTG TGATGCATTC GCCAGTGACT GGTCTATTCC GCGTACTCCT
       61 GGATCGGTTT CTTCTTCCCA CCATCCGTCC CCGCTTCCAA GAGCAACGTA CGACTGGGCA
      121 TACCCAATCG GCTCTCCATT CAGCATTGCA ATGTATGGAG TGACGGACTC TTGCGCTAAA
      181 ACGCTTGGCA AGTACTGTTC CTGTACGTCA GCAAGTGTCG GGCGTGCTTC TTCTCCGCCC
      241 CACCACTCGA CGATATGAGA TCGATTTAGC CACTCATAGA GCATCGCAAG GTCATGCTCA
      301 GTCATGAGGC GCAGTGTGAC GGAATCGTTG CTGTTGGTCA CGATGCTGTA CTTTGTGATG
      361 CCTAACTTTG TTTTAGGGCG ACTGCCCTGC TGCGTAACAT CGTTGCTGCT CCATAACATC
      421 AAACATCGAC CCACGGCGTA ACGCGCTTGC TGCTTGGATG CCCGAGGCAT AGACTGTACA
      481 AAAAAACAGT CATAACAAGC CATGAAAACC GCCACTGCGC CGTTACCACC GCTGCGTTCG
      541 GTCAAGGTTC TGGACCAGTT GCGTGAGCGC ATACGCTACT TGCATTACAG TTTACGAACC
      601 GAACAGGCTT ATGTCAACTG GGTTCGTGCC TTCATCCGTT TCCACGGTGT GCGTCACCCG
      661 GCAACCTTGG GCAGCAGCGA AGTCGAGGCA TTTCTGTCCT GGCTGGCGAA CGAGCGCAAG
      721 GTTTCGGTCT CCACGCATCG TCAGGCATTG GCGGCCTTGC TGTTCTTCTA CGGCAAGGTG
      781 CTGTGCACGG ATCTGCCCTG GCTTCAGGAG ATCGGAAGAC CTCGGCCGTC GCGGCGCTTG
      841 CCGGTGGTGC TGACCCCGGA TGAAGTGGTT CGCATCCTCG GTTTTCTGGA AGGCGAGCAT
      901 CGTTTGTTCG CCCAGCTTCT GTATGGAACG
//

LOCUS       DQ125241                1515 aa    DNA              BCT 01-JAN-1980
DEFINITION  Escherichia coli integron In117 IntI1 (intI1), EstX (estX), AadA1
            (aadA1), QacEdelta1 (qacEdelta1), Sul1 (sul1), putative
            recombinase, beta lactamase CTX-M-2 (blaCTX-M-2), ORF3-QacEdelta1
            fusion protein, Sul1 (sul1), IstB (istB), IstA (istA), TniBdelta1
            (tniBdelta1), TniA (tniA), unknown (merE), MerD (merD), MerA
            (merA), MerC (merC), MerP (merP), and MerT (merT) genes, complete
            cds, and unknown genes.
ACCESSION   DQ125241
VERSION     DQ125241.2  GI:87295500
KEYWORDS    
SOURCE      Escherichia coli
  ORGANISM  Escherichia coli
            Bacteria; Proteobacteria; Gammaproteobacteria; Enterobacteriales;
            Enterobacteriaceae; Escherichia
FEATURES             Location/Qualifiers
     source          1..1515
                     /absolute_start="142"
                     /absolute_stop="1656"
                     /db="nr"
                     /db_xref="taxon:562"
                     /mol_type="genomic DNA"
                     /organism="Escherichia coli"
                     /status_IntI="functional"
                     /status_LexAbox="functional"
                     /strain="VS27"
                     /strand="-1"
                     /tag="DQ125241@1155"
     CDS             502..1515
                     /C-term="normal"
                     /N-term="normal"
                     /absolute_start="142"
                     /absolute_stop="1155"
                     /best_hit="EcoIntI1_ACJ63266 (e=0.0; 100%:1-337)"
                     /catalytic_site="predicted functional"
                     /frameshift="no"
                     /gene="intI"
                     /start="as annotated (verified by blast)"
                     /stop="as annotated (verified by blast)"
     protein_bind    complement(471..492)
                     /bound_moiety="LexA"
                     /distance_to_TLS="-31"
                     /function="binding of LexA repressor"
                     /gene="intI"
                     /method="in silico prediction; sequence information
                     content (threshold 0.95); gamma-proteobacteria version"
                     /score="13.97"
                     /sequence="TGACTGTTTTTTTGTACAGTCT"
ORIGIN
        1 GCTACAAGCT GGGAAAGAAA TCCCCCCAAA GACATGCCGA CTAAATGAGC AGCTTCCAGA
       61 CCATAACCAT CAATGACGCG AACCACATCA TCTGCTAATT CTTCAACGGA ATATGGAGCT
      121 TGACCTGGCT CATAGCTTGT TGATTTCCCG GTATCACGGT GGTCGTACCG GATCACATAG
      181 CGACCCATTT TGGCTAGTTG GGAGCAAAAC TCATCAGGCC ACCACACCGC AGACGACATT
      241 GCCCCCATGA TCAGGATAAT GGGTTCATGG GCCGGGTCGC CGAATGATTC GGTATAGAGT
      301 GAAATCGCTT TATCAACAAC TACCTTTTCT TTCATACTAA AATTGCCTTC GAGTTTTACG
      361 TACAACTTTG TTTTAGGGCG ACTGCCCTGC TGCGTAACAT CGTTGCTGCT CCATAACATC
      421 AAACATCGAC CCACGGCGTA ACGCGCTTGC TGCTTGGATG CCCGAGGCAT AGACTGTACA
      481 AAAAAACAGT CATAACAAGC CATGAAAACC GCCACTGCGC CGTTACCACC GCTGCGTTCG
      541 GTCAAGGTTC TGGACCAGTT GCGTGAGCGC ATACGCTACT TGCATTACAG TTTACGAACC
      601 GAACAGGCTT ATGTCCACTG GGTTCGTGCC TTCATCCGTT TCCACGGTGT GCGTCACCCG
      661 GCAACCTTGG GCAGCAGCGA AGTCGAGGCA TTTCTGTCCT GGCTGGCGAA CGAGCGCAAG
      721 GTTTCGGTCT CCACGCATCG TCAGGCATTG GCGGCCTTGC TGTTCTTCTA CGGCAAGGTG
      781 CTGTGCACGG ATCTGCCCTG GCTTCAGGAG ATCGGAAGAC CTCGGCCGTC GCGGCGCTTG
      841 CCGGTGGTGC TGACCCCGGA TGAAGTGGTT CGCATCCTCG GTTTTCTGGA AGGCGAGCAT
      901 CGTTTGTTCG CCCAGCTTCT GTATGGAACG GGCATGCGGA TCAGTGAGGG TTTGCAACTG
      961 CGGGTCAAGG ATCTGGATTT CGATCACGGC ACGATCATCG TGCGGGAGGG CAAGGGCTCC
     1021 AAGGATCGGG CCTTGATGTT ACCCGAGAGC TTGGCACCCA GCCTGCGCGA GCAGCTGTCG
     1081 CGTGCACGGG CATGGTGGCT GAAGGACCAG GCCGAGGGCC GCAGCGGCGT TGCGCTTCCC
     1141 GACGCCCTTG AGCGGAAGTA TCCGCGCGCC GGGCATTCCT GGCCGTGGTT CTGGGTTTTT
     1201 GCGCAGCACA CGCATTCGAC CGATCCACGG AGCGGTGTCG TGCGTCGCCA TCACATGTAT
     1261 GACCAGACCT TTCAGCGCGC CTTCAAACGT GCCGTAGAAC AAGCAGGCAT CACGAAGCCC
     1321 GCCACACCGC ACACCCTCCG CCACTCGTTC GCGACGGCCT TGCTCCGCAG CGGTTACGAC
     1381 ATTCGAACCG TGCAGGATCT GCTCGGCCAT TCCGACGTCT CTACGACGAT GATTTACACG
     1441 CATGTGCTGA AAGTTGGCGG TGCCGGAGTG CGCTCACCGC TTGATGCGCT GCCGCCCCTC
     1501 ACTAGTGAGA GGTAG
//

LOCUS       CP000142                1449 aa    DNA              BCT 01-JAN-1980
DEFINITION  Pelobacter carbinolicus DSM 2380, complete genome.
ACCESSION   CP000142
VERSION     CP000142.2  GI:90823168
KEYWORDS    
SOURCE      Pelobacter carbinolicus DSM 2380
  ORGANISM  Pelobacter carbinolicus DSM 2380
            Bacteria; Proteobacteria; Deltaproteobacteria; Desulfuromonadales;
            Pelobacteraceae; Pelobacter
FEATURES             Location/Qualifiers
     source          1..1449
                     /absolute_start="655309"
                     /absolute_stop="656757"
                     /db="nr"
                     /db_xref="taxon:338963"
                     /mol_type="genomic DNA"
                     /organism="Pelobacter carbinolicus DSM 2380"
                     /status_IntI="functional"
                     /status_LexAbox="none"
                     /strain="DSM 2380"
                     /strand="1"
                     /tag="CP000142@656757"
     CDS             502..1449
                     /C-term="normal"
                     /N-term="too short compared to best blast hit (17/18)"
                     /absolute_start="655810"
                     /absolute_stop="656757"
                     /best_hit="MflIntIA_YP_544521 (e=7.90364e-97;
                     94%:17-330)"
                     /catalytic_site="predicted functional"
                     /frameshift="no"
                     /gene="intI"
                     /start="blast - alternative at 457"
                     /stop="as annotated (verified by blast)"
ORIGIN
        1 AAAAATCCAA GCCAAAGTTG TTTCTTTATT AAATGCAAAT GTCAGTAGTG CACATGCCCC
       61 TAGAACATAG CCTGCCATTG TTCCACCTAT TTCAAACTTA TCTTTTGTGC AATATCTCGG
      121 ACTATTTATG CTTTTTTCGT ACGGGGTTCT TTTGATTAAT GACGCGCACG TTGAGATGCA
      181 AAAAGAAACT ATTGAAAGGA CCGTGAAGAC CAGAGCAGAA ATGCTTGGCT CCTTTGAGTT
      241 GAGGACAACT ATTACGCCCA AAATAAGGGC GACAACTTTT TTTTGGTGCT TTAGTTCAAT
      301 CATGCTTGTT GGCACCTAAC ATTGGTGATA GATGGAAAAT TTTCCACCTA TCACCCTTAT
      361 AGCGTGGAAA GTTTTCCATC TATCCTGATA TTGAGAGGTG AAAAGTGGAA AATATCCCCT
      421 TGATTTTTCC ATGTGCTGAT ATTATAAATT TTTCTTATGA AAAACAAGTC AAAATTCAGA
      481 CCAAATCCTG AGCTAAAACT CATGGATCAA GTTCGCGAGG TCTTGCGTTA CCATCATTAT
      541 GCCTACCGAA CCGAGCAAAC CTATTGCGAC TGGATTGTGC GCTATATCCG GTTCTTTGGG
      601 GCGAAATACC ACCCCTGCGA TATGGGCAAA AAAGAGATCG AGGCTTTTTT GAGCCACCTG
      661 GCAACGGATT GCAAAGTCTC GGCAAACACT CAACGTCAAG CACTGAACGC TATCGTGTTT
      721 TTATACAGAC AAGTTCTTGA CCAACCGGTG GATGAGCTCA TCGAGCATAT AAAAGCCAGA
      781 AAAAACCGAC GTCCACAGGT TGTGCTAAGC CAAAGCGAAG TTCAACAGGT GCTGGCCCGG
      841 ATGACAGGGA CGCATCTGTT AATGGCTCAG CTTCTGTACG GTGGCGGTCT GCGATGGATG
      901 GAATGTATCC GATTACGCGT GCAGGATCTT GATTTCGAAA GGGATTTGAT CTACGTGAGG
      961 GATGGTAAAG GCGGGAAAGA TCGAACCACG ACCTTTCCAG CTTCGATAAA GAATGGCTTA
     1021 CAGACGCATG TCGACAGAAT TGGGCAACTC CACGAACAGG ATCTGGCCAA AGGATACGGA
     1081 AGCGTCTATC TGCCCAATGC ACTTGACATA AAATACCCAA ATGCGGAAAA AGAATTCGCC
     1141 TGGCAGTATG TTTTCCCAAG CAAACGCCTG AGCACAGATC CACGTTCCGG CAAGATTCGC
     1201 CGCCATCATG TCCTTGAGTC CGGCTTGCAA AAGGCGGTAA AGGTTGCGGT AAACCGTGCC
     1261 GGAATCCATA AAAGAGTCGG CTGTCATACC TTTCGCCATT CGTTCGCGAC CCACTTGCTG
     1321 GAAAACGGTG TGAATATCCG CGTGGTGCAG GAACTGATGG GGCATGCCGA CGTCAAAACC
     1381 ACCGAGATTT ACACCCATGT CATGGCCAAA AATATTGATG CTGTGACCAG CCCGCTCGAT
     1441 GTGCTATAG
//

LOCUS       CP000142                1458 aa    DNA              BCT 01-JAN-1980
DEFINITION  Pelobacter carbinolicus DSM 2380, complete genome.
ACCESSION   CP000142
VERSION     CP000142.2  GI:90823168
KEYWORDS    
SOURCE      Pelobacter carbinolicus DSM 2380
  ORGANISM  Pelobacter carbinolicus DSM 2380
            Bacteria; Proteobacteria; Deltaproteobacteria; Desulfuromonadales;
            Pelobacteraceae; Pelobacter
FEATURES             Location/Qualifiers
     source          1..1458
                     /absolute_start="1615835"
                     /absolute_stop="1617292"
                     /db="nr"
                     /db_xref="taxon:338963"
                     /mol_type="genomic DNA"
                     /organism="Pelobacter carbinolicus DSM 2380"
                     /status_IntI="functional"
                     /status_LexAbox="none"
                     /strain="DSM 2380"
                     /strand="-1"
                     /tag="CP000142@1616791"
     CDS             502..1458
                     /C-term="normal"
                     /N-term="normal"
                     /absolute_start="1615835"
                     /absolute_stop="1616791"
                     /best_hit="NmoIntIA_EAR20185 (e=4.62416e-104;
                     98%:4-319)"
                     /catalytic_site="predicted functional"
                     /frameshift="no"
                     /gene="intI"
                     /start="blast - alternative at 457"
                     /stop="as annotated (verified by blast)"
ORIGIN
        1 AACAGGTCAG GAATCATGCG GGACCTGACA TGTAACCGTA TCGTCATATC AGACTCCTTT
       61 AGATTTCACC GCAGAGAATA TCAAAAAGCA TATCCCGAGC TAAGAATAAC GGGAAGCTTT
      121 TTCTGCTAAT GGAATCATCC GGGACCCAAC AGTTAGCCAT ATATAATCCA AACGCTTCCA
      181 CCATACCTCA CCTATTGGCT TCCAAAAGAC AAGCCAAAGG TGGAGACCGG CAAGCAATAG
      241 TGCCAGAAAA CTAAATAGCC ACAAGGGATT TGAACCAATT TCAACTATTC GCGGAATTTC
      301 AATCACAATA TTCTCCAACA TTGTGGTTAA GTGGAAAATT TTCCAGCATA ACACCCTTAT
      361 AGCAGGCAAA TTTTTCCACT TATTGCATTA TTAAAGGGTA AAAAGTGGAA AATATCCCCT
      421 TGATTTTTCC ATCTGCTGAT AATATAAATT TTTCTTATGA AAAACAAGCA AAAGTTCCAT
      481 CCAAATCCTG AACTGAAACT CATGGACCAG GTCCGTGAGG TGCTGCGATA TCACCACTAT
      541 GCCTACCGAA CTGAACAGAA TTATTGCCAG TGGATCGTTC GCTTCATCAG GTTTTTCGAT
      601 GCGAAGATCC ATCCCAAGGA TATGGGCAAA GGGGAAATCG AATCCTTTTT GAGTCATTTG
      661 GCAACCGAGG GAAATGTATC CGCCGCAACG CAGCGACAGG CATTAAATGC CATTATATTT
      721 CTTTACAAGA GGGTACTTGA TCAACCGGTT GACGAAATAC TTGAACACAT TAGAGCCAAA
      781 AGGAAACGGC GACCACCGAT CGTTTTAAGC CAGGGGGAGG TCCAAAAGGT ACTCAATCAA
      841 ATGACGGGCA CACATTTGCT GATGACCCAA CTGTTATATG GCGGGGGATT GCGATTAATG
      901 GAATGCATAC GATTACGCAT TCAGGGTCTC GATTTTGAAA GGAACCTTAT CTATCTTCGC
      961 GATGGCAAGG GCGGAAAGGA TCGCACAACC ATTTTTCCCG CCTCCATGAA AAGAGCATTG
     1021 CAAAAACACG TCGAGAAGGT CAAACAGCTG CATGAACAGG ACCTGGCTGA TGGTTACGGT
     1081 ACAGTTTTTC TCCCCCATGC CCTGGCAAAA AAATACCCTA AAGCACCACA GGAGTTTGGC
     1141 TGGCAATATC TCTTCCCGGC CAGAGGGCGT AGCACCGATC CACGCTCCGG CAAGATTCGC
     1201 CGCCATCATG TCCTTGAGTC CGGCTTGCAA AAGGCGGTAA AGGTTGCGGT AAACCGTGCC
     1261 GGAATCCATA AAAGAGTCGG CTGTCATACC TTTCGCCATT CGTTCGCGAC CCACTTGCTG
     1321 GAAAACGGTG TGAATATCCG CGTGGTGCAG GAACTGATGG GGCATGCCGA CGTCAAAACC
     1381 ACTGAGATTT ACACCCATGT CATGGCCAAG GATATCAATG CGGTGGCCAG CCCTCTGGAT
     1441 TCCCTTGAAA AACCGTAA
//

LOCUS       CP000142                1488 aa    DNA              BCT 01-JAN-1980
DEFINITION  Pelobacter carbinolicus DSM 2380, complete genome.
ACCESSION   CP000142
VERSION     CP000142.2  GI:90823168
KEYWORDS    
SOURCE      Pelobacter carbinolicus DSM 2380
  ORGANISM  Pelobacter carbinolicus DSM 2380
            Bacteria; Proteobacteria; Deltaproteobacteria; Desulfuromonadales;
            Pelobacteraceae; Pelobacter
FEATURES             Location/Qualifiers
     source          1..1488
                     /absolute_start="3099005"
                     /absolute_stop="3100491"
                     /db="nr"
                     /db_xref="taxon:338963"
                     /mol_type="genomic DNA"
                     /organism="Pelobacter carbinolicus DSM 2380"
                     /status_IntI="inactivated"
                     /status_LexAbox="none"
                     /strain="DSM 2380"
                     /strand="-1"
                     /tag="CP000142@3099990"
     CDS             502..1488
                     /C-term="normal"
                     /N-term="normal"
                     /absolute_start="3099005"
                     /absolute_stop="3099990"
                     /best_hit="NeuIntIA_NP_842193 (e=1.19e-106; 99%:1-322)"
                     /catalytic_site="predicted non-functional:R143S
                     [140-R]; H248P [245-HKR]"
                     /frameshift="3099857 (1n)"
                     /gene="intI"
                     /start="blast"
                     /stop="blast"
ORIGIN
        1 ACTCCGACAG TTCCTCCAGC GAGGTGCCGG CGATTTTTTC CTTAAGGTAG TACTCCACCG
       61 CTTTGACATC GTGGTTGGTC ACCGCCTCGA TCTTTTTCAC TTTCTGCGCT TCTTCTGGAG
      121 TGAAGTCATC CACAATGGCA CGCAGGGTCT GTTCCTCTTC GGCTGTAACC GCCCGGCATT
      181 CCGCAATCCC CGGCTCGGCG CATAGCGCCA GCAACCACAA CACTTCCACC TTTACGCGAT
      241 TGCGCAGCAG CGCATATTCC GAAAAGCACT CGGTCAGTTC CGTAACCTTC GATGCATAAC
      301 GCCCGTCCAG CGGGCTGATA GCCGTAATCA TGGCAATCTC CTTCTTGATT TTGAATAATC
      361 CCATACTATA GATGGGCTGG CCGGATTCTG CAAGGTTTTT GATGTTTCTC AGTTAGTTGT
      421 AGTAAGGCGC TCCCATTAAA ATACATTGAC CTTAAAAGGT TAAACGGTTA TAAAAAAGAG
      481 GCTATTGAAT GGTCCAGTTA TGTGAAGCGC CAGCTCGGTA ACCGGGAGGG AGCACCAAAA
      541 CTTCTGGATC AGTTGCGAGA GGCGCTAGGT ACCCGTCATT ACAGCCGCCG AACTGAATCA
      601 ACCTATTGTC AATGGGTAAA GCGGTATATT TTTTNTCATG ATGTTCGTCA CCCGAAGGAA
      661 ATGGCCGAAC CGGAGATCAA TGCCTTTCTC ACTCATCTGG CGGTAAAACA CAAGGTCAGC
      721 GCATCTACTC AAAGCCAGGC ATTGTCGGCA CGGTTGTTTC TATACAGGCA TGTTCTTGGT
      781 CGGGAGATTG GCAATCTGGG CGAGGTTATC AGAGCTAGGA AGCCCAAGCG GTTGCCGATC
      841 GTGATGACGC GCGATGAGGT GAGAGAGGTT TTAAGCCATC TTACCAGCAG TAAAAAGTTA
      901 ATGGCCGGCC TGCTTTACGG CGCTGGTTTG AGCTTGATGG AATGCTTGCG TTTACGTGTA
      961 CATGACTTAG GTTTCGGGCA AGGCGAAATT CTGGTTCGAG ATGGAAAAGG TGGTAAGGAT
     1021 CGGCGCACCA TGTTCCCTGA GTCGTTGAGT ACCCCGGTAA AGGCCCATTT GAACAATGTG
     1081 AAACTGCTGC ATGAGAAAGA CATTGCGGAA GGGTGGGGCC GGGTTTCGTT GCCTGATGCG
     1141 TTAGAGGATA AATATCCTAA TGCCTCCAGG GAATGGCGCT GGCAATGGGT TTTCCCGCAG
     1201 GAAAACCGGT GGAAAAACAT GAAGACAGGA GAGGAAGGTC GACATCCCCT TCACGAAACC
     1261 CTTCTTCAGC GTGCCATCAA AGAAGCTGTC TTCAAGGCAA ACATTGTCAA ACGGATCGGG
     1321 TGTCATACCT TCCGTCATTT CTTTGCCACT CATCTTTTGG AAGATGGGTG CGATATTCGG
     1381 ACGATTCAGG AGTTGCTTGG CCACAAGGAT ATCTGTACGA CGATGATCTA CACCCATGTC
     1441 CTCAATAAGG GAGGACGCAG AGTCCGTAGC CCGGTGGATG CTCTTTGA
//

LOCUS       CP000116                1482 aa    DNA              BCT 01-JAN-1980
DEFINITION  Thiobacillus denitrificans ATCC 25259, complete genome.
ACCESSION   CP000116
VERSION     CP000116.1  GI:74055513
KEYWORDS    
SOURCE      Thiobacillus denitrificans ATCC 25259
  ORGANISM  Thiobacillus denitrificans ATCC 25259
            Bacteria; Proteobacteria; Betaproteobacteria; Hydrogenophilales;
            Hydrogenophilaceae; Thiobacillus
FEATURES             Location/Qualifiers
     source          1..1482
                     /absolute_start="1270223"
                     /absolute_stop="1271704"
                     /db="nr"
                     /db_xref="ATCC:25259; taxon:292415"
                     /mol_type="genomic DNA"
                     /organism="Thiobacillus denitrificans ATCC 25259"
                     /status_IntI="functional"
                     /status_LexAbox="none"
                     /strain="ATCC 25259"
                     /strand="1"
                     /tag="CP000116@1271704"
     CDS             502..1482
                     /C-term="normal"
                     /N-term="normal"
                     /absolute_start="1270724"
                     /absolute_stop="1271704"
                     /best_hit="TdeIntIA_YP_314973 (e=0.0; 100%:1-326)"
                     /catalytic_site="predicted functional"
                     /frameshift="no"
                     /gene="intI"
                     /start="as annotated (verified by blast) - alternative
                     at 466"
                     /stop="as annotated (verified by blast)"
ORIGIN
        1 GCTCGCCGCA CATATAGCGA TGATTGTGAA TGTTGCCAAG AGATAGCGCC ATGCAACCAT
       61 TGGAAGTGTT CTCTAACGCT ACAGGTAAGC AGCCGGCCAC AACGGACGCA ACGAGGGACG
      121 AGAACAATGG ATGACCAGCA GAACATGAAC GAAGCCGCTG ATGGCCGGTC TGCCTTGACC
      181 GCAGAGTTGG GCTTGAAGCC TCGCCCGTTT TGCGGAGGCA CGCCGGAGAT GCTTCGCAAG
      241 GGAAACGACT TCACCAAGAA GCGCAGCATA ACGATCAAGT GCCGTGGGTG CAGGGCAGAG
      301 CGAACAGACT CAGCATTGCG GAACGGCATG GCTTGGCTTG AAGGCGTGGC CGTAGAGAAC
      361 TGGAACCAGC GGCCCAACGT TATTTAGACG GCCCAGACTT TAGACCGCCG CGCCGCCTAA
      421 ATCAACCAGC CGGGCTTATT TCGCGCCGCT CAGTGACATC CACGCTTGAG CCCGCTTTTA
      481 GACACGCCTA AAATTCAGCG GATGGAAGCT AAGGCTGTTT CTCAAGATTC GCCTAAATTG
      541 CTCGACCGGG TTCGGGCCGA GATCCGCGTG CGCCACTACA GCCTGCGCAC CGAGCAGTCC
      601 TACGTCGACT GGGCGCGGCG CTACATCCTC TTTCACCAGA AGCGGCACCC GGCGGAGATG
      661 GGCGCGGCAG AGGTGCGCGA ATTTCTTTCC CATCTGGCGG TCGAGCGGAA TGTTTCGGCT
      721 TCGACGCAGA ATCAGGCCAA GTCGGCGCTG CTTTTCCTCT ATCGCGAGGT GTTGAAGATC
      781 GAATTGCCGT GGCTCGACGA GGTTGTCGTC GCGAAGTCGG CGAAGCGCCT GCCCGTGGTG
      841 CTGACGCAGG TCGAGGTGCG CGCGTTGCTG AACGCGATGT CGGGGACGAT GGGCCTGGTG
      901 GCGAGCCTGC TCTACGGCAC TGGGATGCGG CTGCTCGAGG GGTTACGCCT GCGCGTCAAG
      961 GACGTGGAGT TCTCGCGGCG CGAGATCATC GTGCGCGAGG GCAAAGGCAA CAAGGATCGG
     1021 GTGACGGTGC TGCCGGAAAA CCTGATCCTG CCGCTCAAGG CGCATCTCGA GAAGGTGCGG
     1081 ACGCTGCACG AGCGCGATCT CGAAGCGGGC TACGGCGCGG TCTATCTTCC CGATGCGCTG
     1141 GCGGCCAAGT ATCCGAATGC GGCCCGCGCC TGGGGCTGGC AGTACGTCTT TCCGTCGCCG
     1201 GTGCGTGCGG TCGATCCGCG CTCGGGTGTC GAGCGCCGGC ACCACGTCTA CGAAACGAGC
     1261 GTGCAGCGCG CGGTGCGCGA AGCGGCGAGG GCGGCCGGCC TGCACAAGCC GGTGACGCCG
     1321 CACGTTTTGC GCCATTCGTT CGCGACGCAT CTGTTGCAGG CCGGTTACGA TATCCGCACG
     1381 GTGCAGGAAC TGCTCGGCCA CAAGGACGTT TCGACGACGA TGATTTACAC CCACGTATTG
     1441 AACAAGGGCG GGCGCGGCGT GACGAGCCCG CTCGACATGT GA
//

LOCUS       AY138987                1278 aa    DNA              BCT 01-JAN-1980
DEFINITION  Acinetobacter baumannii TnpR (tnpR) gene, partial cds; TnpM (tnpM)
            gene, complete cds; integron IntI1 (intI1) gene, partial sequence;
            insertion sequence IS26 TnpA (tnpA), complete cds; pWP hypothetical
            protein, and AacC2 (aacC2) genes, complete cds; insertion sequence
            IS1133, partial sequence; ORF1 transposase gene, complete cds; and
            ORF2 transposase gene, partial cds.
ACCESSION   AY138987
VERSION     AY138987.1  GI:25044852
KEYWORDS    
SOURCE      Acinetobacter baumannii
  ORGANISM  Acinetobacter baumannii
            Bacteria; Proteobacteria; Gammaproteobacteria; Pseudomonadales;
            Moraxellaceae; Acinetobacter
FEATURES             Location/Qualifiers
     source          1..1278
                     /absolute_start="833"
                     /absolute_stop="2110"
                     /db="nr"
                     /db_xref="taxon:470"
                     /mol_type="genomic DNA"
                     /organism="Acinetobacter baumannii"
                     /status_IntI="inactivated"
                     /status_LexAbox="none"
                     /strain="PAU"
                     /strand="-1"
                     /tag="AY138987@1609"
     CDS             502..1278
                     /C-term="normal"
                     /N-term="too short compared to best blast hit (94/77)"
                     /absolute_start="833"
                     /absolute_stop="1609"
                     /best_hit="EcoIntI1_ACJ63266 (e=1.50674e-129;
                     72%:94-337)"
                     /catalytic_site="predicted functional"
                     /frameshift="no"
                     /gene="intI"
                     /start="blast - alternative at 463; 460; 424; 412; 334;
                     322; 286"
                     /stop="early in-frame"
ORIGIN
        1 ACTGGCGTAA CCCTTCCGAT CTTTGCCCGT GGCACATGGA TGAAACCTAC GTGAAGGTCA
       61 ATGGCCGCTG GGCGTATCTG TACCGGGCCG TCGACAGCCG GGGCCGCACT GTCGATTTTT
      121 ATCTCTCCTC CCGTCGTAAC AGCAAAGCTG CATACCGGTT TCTGGGTAAA ATCCTCAACA
      181 ACGTGAAGAA GTGGCAGATC CCGCGATTCA TCAACACGGA TAAAGCGCCC GCCTATGGTC
      241 GCGCGCTTGC TCTGCTCAAA CGCGAAGGCC GGTGCCCGTC TGACGTTGAA CACCGACAGA
      301 TTAAGTACCG GAACAACGTG ATTGAATGCG ATCATGGCAA ACTGAAACGG ATAATCGGCG
      361 CCACGCTGGG ATTTAAATCC ATGAAGACGG CTTACGCCAC CATCAAAGGT ATTGAGGTGA
      421 TGCGTGCACT ACGCAAAGGC CAGGCCTCAG CATTTTATTA TGGTGATCCC CTGGGCGAAA
      481 TGCGCCTGGT AAGCAGAGTT TTTGAAAGGT AAGGCCTTTG AATAAGACAA AAGGCTGCCT
      541 CATCGCTAAC TTTGCAACAG TGCCCTTCAG GAGATCGGAA GACCTCGGCC GTCGCGGCGC
      601 TTGCCGGTGG TGCTGACCCC GGATGAAGTG GTTCGCATCC TCGGTTTTCT GGAAGGCGAG
      661 CATCGTTTGT TCGCCCAGCT TCTGTATGGA ACGGGCATGC GGATCAGTGA GGGTTTGCAA
      721 CTGCGGGTCA AGGATCTGGA TTTCGATCAC GGCACGATCA TCGTGCGGGA GGGCAAGGGC
      781 TCCAAGGATC GGGCCTTGAT GTTACCCGAG AGCTTGGCAC CCAGCCTGCG CGAGCACGTG
      841 TCGCGTGCAC GGGCATGGTG GCTGAAGGAC CAGGCCGAGG GCCGCAGCGG CGTTGCGCTT
      901 CCCGACGCCC TTGAGCGGAA GTATCCGCGC GCCGGGCATT CCTGGCCGTG GTTCTGGGTT
      961 TTTGCGCAGC ACACGCATTC GACCGATCCA CGGAGCGGTG TCGTGCGTCG CCATCACATG
     1021 TATGACCAGA CCTTTCAGCG CGCCTTCAAA CGTGCCGTAG AACAAGCAGG CATCACGAAG
     1081 CCCGCCACAC CGCACACCCT CCGCCACTCG TTCGCGACGG CCTTGCTCCG CAGCGGTTAC
     1141 GACATTCGAA CCGTGCAGGA TCTGCTCGGC CATTCCGACG TCTCTACGAC GATGATTTAC
     1201 ACGCATGTGC TGAAAGTTGG CGGTGCCGGA GTGCGCTCAC CGCTTGATGC GCTGCCGCCC
     1261 CTCACTAGTG AGAGGTAG
//

LOCUS       AB258249                1452 aa    DNA              ENV 01-JAN-1980
DEFINITION  Uncultured bacterium integron IntI gene for integron integrase,
            partial cds, clone: Suiyo.HVP.20.
ACCESSION   AB258249
VERSION     AB258249.1  GI:94442255
KEYWORDS    ENV
SOURCE      uncultured bacterium
  ORGANISM  uncultured bacterium
            Bacteria; environmental samples
FEATURES             Location/Qualifiers
     source          965..1452
                     /absolute_start="1"
                     /absolute_stop="488"
                     /clone="Suiyo.HVP.20"
                     /collected_by="Hosam Elsaied"
                     /country="Japan: Izo-Bonin Arc, Suiyo Seamount"
                     /db="nr"
                     /db_xref="taxon:77133"
                     /environmental_sample=""
                     /isolation_source="Hydrothermal vent plume, Suiyo Seamount"
                     /lat_lon="28.56 N 140.65 E"
                     /mol_type="genomic DNA"
                     /organism="uncultured bacterium"
                     /status_IntI="inactivated"
                     /status_LexAbox="unknown"
                     /strand="1"
                     /tag="AB258249@488"
     CDS             965..1452
                     /C-term="unavailable"
                     /N-term="unavailable"
                     /absolute_start="1"
                     /absolute_stop="488"
                     /best_hit="UbIntI8_AF314189 (e=9.41898e-54;
                     50%:156-316)"
                     /catalytic_site="predicted non-functional:R17E [147-R];
                     K42D [172-K]; L83G [213-LIVM]; P84A [214-PST]; K90A
                     [220-K]; Y91Q [221-YFWH]; R120A [250-RKH]; H121P
                     [251-HKR]; H122T [252-HKR]; H148T [278-H]; H152P
                     [282-H] / minor mutations: P92R [222-PRQ]"
                     /frameshift="no"
                     /gene="intI"
                     /start="unavailable"
                     /stop="unavailable"
ORIGIN
        1 NNNNNNNNNN NNNNNNNNNN NNNNNNNNNN NNNNNNNNNN NNNNNNNNNN NNNNNNNNNN
       61 NNNNNNNNNN NNNNNNNNNN NNNNNNNNNN NNNNNNNNNN NNNNNNNNNN NNNNNNNNNN
      121 NNNNNNNNNN NNNNNNNNNN NNNNNNNNNN NNNNNNNNNN NNNNNNNNNN NNNNNNNNNN
      181 NNNNNNNNNN NNNNNNNNNN NNNNNNNNNN NNNNNNNNNN NNNNNNNNNN NNNNNNNNNN
      241 NNNNNNNNNN NNNNNNNNNN NNNNNNNNNN NNNNNNNNNN NNNNNNNNNN NNNNNNNNNN
      301 NNNNNNNNNN NNNNNNNNNN NNNNNNNNNN NNNNNNNNNN NNNNNNNNNN NNNNNNNNNN
      361 NNNNNNNNNN NNNNNNNNNN NNNNNNNNNN NNNNNNNNNN NNNNNNNNNN NNNNNNNNNN
      421 NNNNNNNNNN NNNNNNNNNN NNNNNNNNNN NNNNNNNNNN NNNNNNNNNN NNNNNNNNNN
      481 NNNNNNNNNN NNNNNNNNNN NNNNNNNNNN NNNNNNNNNN NNNNNNNNNN NNNNNNNNNN
      541 NNNNNNNNNN NNNNNNNNNN NNNNNNNNNN NNNNNNNNNN NNNNNNNNNN NNNNNNNNNN
      601 NNNNNNNNNN NNNNNNNNNN NNNNNNNNNN NNNNNNNNNN NNNNNNNNNN NNNNNNNNNN
      661 NNNNNNNNNN NNNNNNNNNN NNNNNNNNNN NNNNNNNNNN NNNNNNNNNN NNNNNNNNNN
      721 NNNNNNNNNN NNNNNNNNNN NNNNNNNNNN NNNNNNNNNN NNNNNNNNNN NNNNNNNNNN
      781 NNNNNNNNNN NNNNNNNNNN NNNNNNNNNN NNNNNNNNNN NNNNNNNNNN NNNNNNNNNN
      841 NNNNNNNNNN NNNNNNNNNN NNNNNNNNNN NNNNNNNNNN NNNNNNNNNN NNNNNNNNNN
      901 NNNNNNNNNN NNNNNNNNNN NNNNNNNNNN NNNNNNNNNN NNNNNNNNNN NNNNNNNNNN
      961 NNNNGGGTCA AGGATCTGGA TTTCGCTCAA CATCAGGTGA GCATTCGCCA CGGAAAAGGA
     1021 GGCAAAGACC GAATCACGAT GTTGCCTTCT TCCCTTGAAG AACCTCTTCA AAGACAACTC
     1081 GCTGAGGCCA AAAGATTGCA TGAGATCGAT CCCGTGGATG GCTACGGTGA AACGACGCTG
     1141 CCCTATGCAT TGGCCCGCAA ATACCCTTCC GCCGCCAAAT CGTGGATGTG GCAATACGCC
     1201 TTTCCCTCGA ACCAGCGGTG CTTTGCTCCG GACCTTGGCA CAACGAAGCG ACATCATGCC
     1261 CACCAAACCA GCGTTCAAAA AGCCATCAAG CGAGCTGTCA CCAGATGTAA CATTAATAAG
     1321 CGCGTGGGCT CCCACGCTTT TCGCCACAGC TTCGCGACCC ATCTGCTACA AAATGGCCAC
     1381 GACATCCGAA CCATCCAGGA GCTGCTCGGC CACAAAGACG TGAGCACCAC CATGATTTAC
     1441 ACACACGTAC TA
//

LOCUS       X98393                  1511 aa    DNA              BCT 01-JAN-1980
DEFINITION  Pseudomonas aeruginosa plasmid genes, cat, aac(6'), imp and tnpI.
ACCESSION   X98393
VERSION     X98393.1  GI:1435171
KEYWORDS    aac(6') gene; beta-lactamase; cat gene; imp gene; integrase;
            Plasmid; polypeptide; tnpI gene
SOURCE      Pseudomonas aeruginosa
  ORGANISM  Pseudomonas aeruginosa
            Bacteria; Proteobacteria; Gammaproteobacteria; Pseudomonadales;
            Pseudomonadaceae; Pseudomonas
FEATURES             Location/Qualifiers
     source          1..1511
                     /absolute_start="1"
                     /absolute_stop="1511"
                     /db="nr"
                     /db_xref="taxon:287"
                     /isolate="101"
                     /mol_type="genomic DNA"
                     /organism="Pseudomonas aeruginosa"
                     /status_IntI="unknown"
                     /status_LexAbox="functional"
                     /strand="-1"
                     /tag="X98393@1010"
     CDS             502..1511
                     /C-term="unavailable"
                     /N-term="normal"
                     /absolute_start="1"
                     /absolute_stop="1010"
                     /best_hit="EcoIntI1_ACJ63266 (e=0.0; 99%:1-336)"
                     /catalytic_site="predicted functional"
                     /frameshift="no"
                     /gene="intI"
                     /start="as annotated (verified by blast)"
                     /stop="unavailable"
     protein_bind    complement(471..492)
                     /bound_moiety="LexA"
                     /distance_to_TLS="-31"
                     /function="binding of LexA repressor"
                     /gene="intI"
                     /method="in silico prediction; sequence information
                     content (threshold 0.95); gamma-proteobacteria version"
                     /score="13.97"
                     /sequence="TGACTGTTTTTTTGTACAGTCT"
ORIGIN
        1 ATGCATACGT GGGGATAGAT CGAGAATTAA GCCACTCTAT TCCGCCCGTG CTGTCGCTAT
       61 GAAAATGAGA GGAAATGCTG CCTTTTATTT TATAGCCACG CTCCACAAAC CAAGTGACTA
      121 ACTTTTCAGT ATCTTTAGCC GTAAATGGAG TGTCAATTAG GTAAGCCTCA GCATTTACAA
      181 GAACCACCAA ACCATGTTTA GGAACAACGC CCCACCCGTT AACTTCTTCA AACGAAGTAT
      241 GAACATAAAC GCCTTCATCA AGCTTTTCAA TTTTTAAATC TGGCAAAGAC TCTGCTGCGG
      301 TAGCAATGCT GCAAAACAAA AATATAAAGA ATACAGATAA CTTGCTCATA CTTTTCCTTT
      361 TCTAACTTTG TTTTAGGGCG ACTGCCCTGC TGCGTAACAT CGTTGCTGCT CCATAACATC
      421 AAACATCGAC CCACGGCGTA ACGCGCTTGC TGCTTGGATG CCCGAGGCAT AGACTGTACA
      481 AAAAAACAGT CATAACAAGC CATGAAAACC GCCACTGCGC CGTTACCACC GCTGCGTTCG
      541 GTCAAGGTTC TGGACCAGTT GCGTGAGCGC ATACGCTACT TGCATTACAG TTTACGAACC
      601 GAACAGGCTT ATGTCCACTG GGTTCGTGCC TTCATCCGTT TCCACGGTGT GCGTCACCCG
      661 GCAACCTTGG GCAGCAGCGA AGTCGAGGCA TTTCTGTCCT GGCTGGCGAA CGAGCGCAAG
      721 GTTTCGGTCT CCACGCATCG TCAGGCATTG GCGGCCTTGC TGTTCTTCTA CGGCAAGGTG
      781 CTGTGCACGG ATCTGCCCTG GCTTCAGGAG ATCGGAAGAC CTCGGCCGTC GCGGCGCTTG
      841 CCGGTGGTGC TGACCCCGGA TGAAGTGGTT CGCATCCTCG GTTTTCTGGA AGGCGAGCAT
      901 CGTTTGTTCG CCCAGCTTCT GTATGGAACG GGCATGCGGA TCAGTGAGGG TTTGCAACTG
      961 CGGGTCAAGG ATCTGGATTT CGATCACGGC ACGATCATCG TGCGGGAGGG CAAGGGCTCC
     1021 AAGGATCGGG CCTTGATGTT ACCCGAGAGC TTGGCACCCA CGCTGCGCGA GCAGCTGTCG
     1081 CGTGCACGGG CATGGTGGCT GAAGGACCAG GCCGAGGGCC GCAGCGGCGT TGCGCTTCCC
     1141 GACGCCCTTG AGCGGAAGTA TCCGCGCGCC GGGCATTCCT GGCCGTGGTT CTGGGTTTTT
     1201 GCGCAGCACA CGCATTCGAC CGATCCACGG AGCGGTGTCG TGCGTCGCCA TCACATGTAT
     1261 GACCAGACCT TTCAGCGCGC CTTCAAACGT GCCGTAGAAC AAGCAGGCAT CACGAAGCCC
     1321 GCCACACCGC ACACCCTCCG CCACTCGTTC GCGACGGCCT TGCTCCGCAG CGGTTACGAC
     1381 ATTCGAACCG TGCAGGATCT GCTCGGCCAT TCCGACGTCT CTACGACGAT GATTTACACG
     1441 CATGTGCTGA AAGTTGGCGG TGCCGGAGTG CGCTCACCGC TTGATGCGCT GCCGCCCCTC
     1501 ACTAGTGAGA G
//

LOCUS       FJ377586                1453 aa    DNA              ENV 01-JAN-1980
DEFINITION  Uncultured microorganism clone ib21 putative aminoglycoside
            adenylyltransferase gene, complete cds; and integron putative
            integron integrase (intI) gene, partial cds.
ACCESSION   FJ377586
VERSION     FJ377586.1  GI:227461182
KEYWORDS    ENV
SOURCE      uncultured microorganism
  ORGANISM  uncultured microorganism
            unclassified sequences; environmental samples
FEATURES             Location/Qualifiers
     source          1..1453
                     /absolute_start="804"
                     /absolute_stop="2256"
                     /clone="ib21"
                     /db="nr"
                     /db_xref="taxon:358574"
                     /environmental_sample=""
                     /isolation_source="agricultural soil near pig farm"
                     /mol_type="genomic DNA"
                     /organism="uncultured microorganism"
                     /status_IntI="unknown"
                     /status_LexAbox="functional"
                     /strand="1"
                     /tag="FJ377586@2256"
     CDS             502..1453
                     /C-term="unavailable"
                     /N-term="normal"
                     /absolute_start="1305"
                     /absolute_stop="2256"
                     /best_hit="EcoIntI1_ACJ63266 (e=1.73201e-177;
                     93%:1-315)"
                     /catalytic_site="predicted functional"
                     /frameshift="no"
                     /gene="intI"
                     /start="as annotated (verified by blast) - alternative
                     at 448"
                     /stop="unavailable"
     protein_bind    complement(472..493)
                     /bound_moiety="LexA"
                     /distance_to_TLS="-30"
                     /function="binding of LexA repressor"
                     /gene="intI"
                     /method="in silico prediction; sequence information
                     content (threshold 0.95); gamma-proteobacteria version"
                     /score="13.97"
                     /sequence="TGACTGTTTTTTTGTACAGTCT"
ORIGIN
        1 CTGCGTCCCT CATGATGTCT AACGTTTGAA ATAAGGGGCA GGACAAAGCG CTAGCTTTGG
       61 ACTGTCCCTG TTGATTGAAG GGTTAGGCTG CACTTTTACT GTCATTCGGA AGCCTGACCT
      121 CACTGCTTCG GATGTAATGN NNNNNNNNNN NNNNNNNNNN NNNNNNNNNN NNNNNNNNNN
      181 NNNNNNNNNN NNNNNNNNNN NNNNNNNNNN NNNNNNNNNN NNNNNNNNNN NNNNNNNNNA
      241 GTACCCTTCA CTGAGCTCGG GCGGCTTTAC TGATCGAGAT AGCAATGCAA TTCAGCTCAT
      301 AGTTCGCTAT GCACGCTGGC AGCAGCAAAT AAATTCTTCG CAGTATTCTT ACATTGTACT
      361 GTGCGACCTA ACTTTGTTTA GGCGACTGCC TGCTGCGTAA CATCGTGCTG CTCCATAACA
      421 TCAAACATCG ACCACGGCGT AACGCGCTTG CTGCTTGGAT GCCCGAGGCA TAGACTGTAC
      481 AAAAAAACAG TCATACAAGC CATGAAAACC GCCACTGCGC CGTTACCACC GCTGCGTTCG
      541 GTCAAGGTTC TGGACCAGTT GCGTGAGCGC ATACGCTACT TGCATTACAG CTTACGAACC
      601 GAACAGGCTT ATGTCCACTG GGTTCGTGCC TTCATCCGTT TCCACGGTGT GCGTCACCCG
      661 GCAACCTTGG GCAGCAGCGA AGTCGAGGCA TTTCTGTCCT GGCTGGCGAA CGAGCGCAAG
      721 GTTTCGGTCT CCACGCATCG TCAGGCATTG GCGGCCTTGC TGTTCTTCTA CGGCAAGGTG
      781 CTGTGCACGG ATCTGCCCTG GCTTCAGGAG ATCGGAAGAC CTCGGCCGTC GCGGCGCTTG
      841 CCGGTGGTGC TGACCCCGGA TGAAGTGGTT CGCATCCTCG GTTTTCTGGA AGGCGAGCAT
      901 CGTTTGTTCG CCCAGCTTCT GTATGGAACG GGCATGCGGA TCAGTGAGGG TTTGCAACTG
      961 CGGGTCAAGG ATCTGGATTT CGATCACGGC ACGATCATCG TGCGGGAGGG CAAGGGCTCC
     1021 AAGGATCGGG CCTTGATGTT ACCCGAGAGC TTGGCACCCA GCCTGCGCGA GCAGCTGTCG
     1081 CGTGCACGGG CATGGTGGCT GAAGGACCAG GCCGAGGGCC GCAGCGGCGT TGCGCTTCCC
     1141 GACGCCCTTG AGCGGAAGTA TCCGCGCGCC GGGCATTCCT GGCCGTGGTT CTGGGTTTTT
     1201 GCGCAGCACA CGCATTCGAC CGATCCACGG AGCGGTGTCG TGCGTCGCCA TCACATGTAT
     1261 GACCAGACCT TTCAGCGCGC CTTCAAACGT GCCGTAGAAC AAGCAGGCAT CACGAAGCCC
     1321 GCCACACCGC ACACCCTCCG CCACTCGTTC GCGACGGCCT TGCTCCGCAG CGGTTACGAC
     1381 ATTCGAACCG TGCAGGATCT GCTCGGCCAT TCCGACGTCT CTACGACGAT GATCTACACG
     1441 CACGTGGGAT CCA
//

LOCUS       CP000604                1515 aa    DNA              BCT 01-JAN-1980
DEFINITION  Salmonella enterica subsp. enterica serovar Newport str. SL254
            plasmid pSN254, complete sequence.
ACCESSION   CP000604
VERSION     CP000604.1  GI:133905002
KEYWORDS    
SOURCE      Salmonella enterica subsp. enterica serovar Newport str. SL254
  ORGANISM  Salmonella enterica subsp. enterica serovar Newport str. SL254
            Bacteria; Proteobacteria; Gammaproteobacteria; Enterobacteriales;
            Enterobacteriaceae; Salmonella; Salmonella enterica subsp. enterica
            serovar Newport
FEATURES             Location/Qualifiers
     source          1..1515
                     /absolute_start="124945"
                     /absolute_stop="126459"
                     /db="nr"
                     /db_xref="taxon:423368"
                     /mol_type="genomic DNA"
                     /organism="Salmonella enterica subsp. enterica serovar
                     Newport str. SL254"
                     /plasmid="pSN254"
                     /serovar="Newport"
                     /status_IntI="functional"
                     /status_LexAbox="functional"
                     /strain="SL254"
                     /strand="-1"
                     /sub_species="enterica"
                     /tag="CP000604@125958"
     CDS             502..1515
                     /C-term="normal"
                     /N-term="normal"
                     /absolute_start="124945"
                     /absolute_stop="125958"
                     /best_hit="EcoIntI1_ACJ63266 (e=0.0; 100%:1-337)"
                     /catalytic_site="predicted functional"
                     /frameshift="no"
                     /gene="intI"
                     /start="as annotated (verified by blast)"
                     /stop="as annotated (verified by blast)"
     protein_bind    complement(471..492)
                     /bound_moiety="LexA"
                     /distance_to_TLS="-31"
                     /function="binding of LexA repressor"
                     /gene="intI"
                     /method="in silico prediction; sequence information
                     content (threshold 0.95); gamma-proteobacteria version"
                     /score="13.97"
                     /sequence="TGACTGTTTTTTTGTACAGTCT"
ORIGIN
        1 GCAAGAATGT CATTGCGCTG CCATTCTCCA AATTGCAGTT CGCGCTTAGC TGGATAACGC
       61 CACGGAATGA TGTCGTCGTG CACAACAATG GTGACTTCTA CAGCGCGGAG AATCTCGCTC
      121 TCTCCAGGGG AAGCCGAAGT TTCCAAAAGG TCGTTGATCA AAGCTCGCCG CGTTGTTTCA
      181 TCAAGCCTTA CGGTCACCGT AACCAGCAAA TCAATATCAC TGTGTGGCTT CAGGCCGCCA
      241 TCCACTGCGG AGCCGTACAA ATGTACGGCC AGCAACGTCG GTTCGAGATG GCGCTCAATG
      301 ACGCTTAGCA CCTCTGATAG TTGGTTCGAA ATTTCGATGG TCACCGCTAC CCTCATGATG
      361 TCTAACTTTG TTTTAGGGCG ACTGCCCTGC TGCGTAACAT CGTTGCTGCT CCATAACATC
      421 AAACATCGAC CCACGGCGTA ACGCGCTTGC TGCTTGGATG CCCGAGGCAT AGACTGTACA
      481 AAAAAACAGT CATAACAAGC CATGAAAACC GCCACTGCGC CGTTACCACC GCTGCGTTCG
      541 GTCAAGGTTC TGGACCAGTT GCGTGAGCGC ATACGCTACT TGCATTACAG TTTACGAACC
      601 GAACAGGCTT ATGTCAACTG GGTTCGTGCC TTCATCCGTT TCCACGGTGT GCGTCACCCG
      661 GCAACCTTGG GCAGCAGCGA AGTCGAGGCA TTTCTGTCCT GGCTGGCGAA CGAGCGCAAG
      721 GTTTCGGTCT CCACGCATCG TCAGGCATTG GCGGCCTTGC TGTTCTTCTA CGGCAAGGTG
      781 CTGTGCACGG ATCTGCCCTG GCTTCAGGAG ATCGGAAGAC CTCGGCCGTC GCGGCGCTTG
      841 CCGGTGGTGC TGACCCCGGA TGAAGTGGTT CGCATCCTCG GTTTTCTGGA AGGCGAGCAT
      901 CGTTTGTTCG CCCAGCTTCT GTATGGAACG GGCATGCGGA TCAGTGAGGG TTTGCAACTG
      961 CGGGTCAAGG ATCTGGATTT CGATCACGGC ACGATCATCG TGCGGGAGGG CAAGGGCTCC
     1021 AAGGATCGGG CCTTGATGTT ACCCGAGAGC TTGGCACCCA GCCTGCGCGA GCAGCTGTCG
     1081 CGTGCACGGG CATGGTGGCT GAAGGACCAG GCCGAGGGCC GCAGCGGCGT TGCGCTTCCC
     1141 GACGCCCTTG AGCGGAAGTA TCCGCGCGCC GGGCATTCCT GGCCGTGGTT CTGGGTTTTT
     1201 GCGCAGCACA CGCATTCGAC CGATCCACGG AGCGGTGTCG TGCGTCGCCA TCACATGTAT
     1261 GACCAGACCT TTCAGCGCGC CTTCAAACGT GCCGTAGAAC AAGCAGGCAT CACGAAGCCC
     1321 GCCACACCGC ACACCCTCCG CCACTCGTTC GCGACGGCCT TGCTCCGCAG CGGTTACGAC
     1381 ATTCGAACCG TGCAGGATCT GCTCGGCCAT TCCGACGTCT CTACGACGAT GATTTACACG
     1441 CATGTGCTGA AAGTTGGCGG TGCCGGAGTG CGCTCACCGC TTGATGCGCT GCCGCCCCTC
     1501 ACTAGTGAGA GGTAG
//

LOCUS       AJ870923                1461 aa    DNA              BCT 01-JAN-1980
DEFINITION  Klebsiella pneumoniae plasmid pTNN02 insertion sequences ISEcp1 and
            IS26.
ACCESSION   AJ870923
VERSION     AJ870923.1  GI:56691992
KEYWORDS    acc-1 gene; arr-3 gene; beta-lactamase; gdha gene; glutamate
            deshydrogenase; integrase; intI1 gene; ORF1; resolvase; rifampin
            ADP-ribosylating transferase; tnpA gene; tnpR gene; transposase
SOURCE      Klebsiella pneumoniae
  ORGANISM  Klebsiella pneumoniae
            Bacteria; Proteobacteria; Gammaproteobacteria; Enterobacteriales;
            Enterobacteriaceae; Klebsiella
FEATURES             Location/Qualifiers
     source          1..1461
                     /absolute_start="6573"
                     /absolute_stop="8033"
                     /country="France:Paris"
                     /db="nr"
                     /db_xref="taxon:573"
                     /isolate="SLK54"
                     /mol_type="genomic DNA"
                     /organism="Klebsiella pneumoniae"
                     /plasmid="pTNN02"
                     /status_IntI="inactivated"
                     /status_LexAbox="functional"
                     /strand="-1"
                     /tag="AJ870923@7532"
     CDS             502..1461
                     /C-term="divergent (71/53); too short compared to best
                     blast hit (71/53/70)"
                     /N-term="normal"
                     /absolute_start="6573"
                     /absolute_stop="7532"
                     /best_hit="EcoIntI1_ACJ63266 (e=3.29228e-149;
                     78%:1-266)"
                     /catalytic_site="predicted non-functional:H276P
                     [277-H]; H280F [281-H]; H302K [303-HW]; Y311V [312-Y]"
                     /frameshift="no"
                     /gene="intI"
                     /start="as annotated (verified by blast)"
                     /stop="blast"
     protein_bind    complement(471..492)
                     /bound_moiety="LexA"
                     /distance_to_TLS="-31"
                     /function="binding of LexA repressor"
                     /gene="intI"
                     /method="in silico prediction; sequence information
                     content (threshold 0.95); gamma-proteobacteria version"
                     /score="13.97"
                     /sequence="TGACTGTTTTTTTGTACAGTCT"
ORIGIN
        1 CAGGTTCTAT AGGACTGTGT TGGATTACCG GGAAATCTTT TGTTCGTAAG ATTCGGATCG
       61 TCTTCGAACG GTCCTGTTGG CTCAACTATG TATATGTAGC CGCGACCCTC GAGGCCAGAC
      121 AGTGACATAG CAAGTTCAGC TCCCCAAACT GCTGGCTCCA TCAAGGCTGA AAAGTAGATG
      181 TGCTTAAGAA TACGACCGTC CTCGAAATGA GAGATGAACC CTGTGGTTAG CAAGTCACCA
      241 ATCGCCAAAT TGGCTTTGGT TCCATGATAG AACGGTCCTT GCACCTGCTT GTAATTATCA
      301 TGAGAGATGG GAATCCAATC TTTTACCATT TTAAGACCCT TAATTGTTGG GATTTGGCTG
      361 CATAACTTTG TTTTAGGGCG ACTGCCCTGC TGCGTAACAT CGTTGCTGCT CCATAACATC
      421 AAACATCGAC CCACGGCGTA ACGCGCTTGC TGCTTGGATG CCCGAGGCAT AGACTGTACA
      481 AAAAAACAGT CATAACAAGC CATGAAAACC GCCACTGCGC CGTTACCACC GCTGCGTTCG
      541 GTCAAGGTTC TGGACCAGTT GCGTGAGCGC ATACGCTACT TGCATTACAG TTTACGAACC
      601 GAACAGGCTT ATGTCCACTG GGTTCGTGCC TTCATCCGTT TCCACGGTGT GCGTCACCCG
      661 GCAACCTTGG GCAGCAGCGA AGTCGAGGCA TTTCTGTCCT GGCTGGCGAA CGAGCGCAAG
      721 GTTTCGGTCT CCACGCATCG TCAGGCATTG GCGGCCTTGC TGTTCTTCTA CGGCAAGGTG
      781 CTGTGCACGG ATCTGCCCTG GCTTCAGGAG ATCGGAAGAC CTCGGCCGTC GCGGCGCTTG
      841 CCGGTGGTGC TGACCCCGGA TGAAGTGGTT CGCATCCTCG GTTTTCTGGA AGGCGAGCAT
      901 CGTTTGTTCG CCCAGCTTCT GTATGGAACG GGCATGCGGA TCAGTGAGGG TTTGCAACTG
      961 CGGGTCAAGG ATCTGGATTT CGATCACGGC ACGATCATCG TGCGGGAGGG CAAGGGCTCC
     1021 AAGGATCGGG CCTTGATGTT ACCCGAGAGC TTGGCACCCA GCCTGCGCGA GCAGCTGTCG
     1081 CGTGCACGGG CATGGTGGCT GAAGGACCAG GCCGAGGGCC GCAGCGGCGT TGCGCTTCCC
     1141 GACGCCCTTG AGCGGAAGTA TCCGCGCGCC GGGCATTCCT GGCCGTGGTT CTGGGTTTTT
     1201 GCGCAGCACA CGCATTCGAC CGATCCACGG AGCGGTGTCG TGCGTCGCCA TCACATGTAT
     1261 GACCAGACCT TTCAGCGCGC CTTCAAACGT GCCGTAGAAG GCACTGTTGC AAAGTTAGCG
     1321 ATGAGGCAGC CTTTTGTCTT ATTCAAAGGC CTTACATTTC AAAAACTCTG CTTACCAGGC
     1381 GCATTTCGCC CAGGGGATCA CCATAATAAA ATGCTGAGGC CTGGCCTTTG CGTAGTGCAC
     1441 GCATCACCTC AATACCTTTG A
//

LOCUS       AB258274                1443 aa    DNA              ENV 01-JAN-1980
DEFINITION  Uncultured bacterium integron IntI gene for integron integrase,
            partial cds, clone: Pika.HVP.2.
ACCESSION   AB258274
VERSION     AB258274.1  GI:94442305
KEYWORDS    ENV
SOURCE      uncultured bacterium
  ORGANISM  uncultured bacterium
            Bacteria; environmental samples
FEATURES             Location/Qualifiers
     source          727..1443
                     /absolute_start="1"
                     /absolute_stop="716"
                     /clone="Pika.HVP.2"
                     /collected_by="Hosam Elsaied"
                     /country="USA: Mariana Spreading Centre, Pika site"
                     /db="nr"
                     /db_xref="taxon:77133"
                     /environmental_sample=""
                     /isolation_source="Hydrothermal vent plume, Pika site,
                     Mariana Spreading Centre"
                     /lat_lon="12.55 N 143.38 E"
                     /mol_type="genomic DNA"
                     /organism="uncultured bacterium"
                     /status_IntI="inactivated"
                     /status_LexAbox="unknown"
                     /strand="1"
                     /tag="AB258274@716"
     CDS             727..1443
                     /C-term="unavailable"
                     /N-term="unavailable"
                     /absolute_start="1"
                     /absolute_stop="716"
                     /best_hit="DarIntIA_YP_286626 (e=1.15265e-78;
                     73%:76-314)"
                     /catalytic_site="predicted non-functional:Y142S
                     [218-YFWH]; H225R [301-HW]"
                     /frameshift="157 (1n)"
                     /gene="intI"
                     /start="unavailable"
                     /stop="unavailable"
ORIGIN
        1 NNNNNNNNNN NNNNNNNNNN NNNNNNNNNN NNNNNNNNNN NNNNNNNNNN NNNNNNNNNN
       61 NNNNNNNNNN NNNNNNNNNN NNNNNNNNNN NNNNNNNNNN NNNNNNNNNN NNNNNNNNNN
      121 NNNNNNNNNN NNNNNNNNNN NNNNNNNNNN NNNNNNNNNN NNNNNNNNNN NNNNNNNNNN
      181 NNNNNNNNNN NNNNNNNNNN NNNNNNNNNN NNNNNNNNNN NNNNNNNNNN NNNNNNNNNN
      241 NNNNNNNNNN NNNNNNNNNN NNNNNNNNNN NNNNNNNNNN NNNNNNNNNN NNNNNNNNNN
      301 NNNNNNNNNN NNNNNNNNNN NNNNNNNNNN NNNNNNNNNN NNNNNNNNNN NNNNNNNNNN
      361 NNNNNNNNNN NNNNNNNNNN NNNNNNNNNN NNNNNNNNNN NNNNNNNNNN NNNNNNNNNN
      421 NNNNNNNNNN NNNNNNNNNN NNNNNNNNNN NNNNNNNNNN NNNNNNNNNN NNNNNNNNNN
      481 NNNNNNNNNN NNNNNNNNNN NNNNNNNNNN NNNNNNNNNN NNNNNNNNNN NNNNNNNNNN
      541 NNNNNNNNNN NNNNNNNNNN NNNNNNNNNN NNNNNNNNNN NNNNNNNNNN NNNNNNNNNN
      601 NNNNNNNNNN NNNNNNNNNN NNNNNNNNNN NNNNNNNNNN NNNNNNNNNN NNNNNNNNNN
      661 NNNNNNNNNN NNNNNNNNNN NNNNNNNNNN NNNNNNNNNN NNNNNNNNNN NNNNNNNNNN
      721 NNNNNNACGC AGAACCAGGC GCTGGCGGCC CTGCTATTCC TCTATACAGA CATCTTTGGC
      781 AAGGACTTGC CATGGATGAA GGGCATCGTT CACGCCAAGC GAAAGAAAAA GCTGCCGGTG
      841 GTTATGAGCC AAAAGGAAGT CCAGGTTGTG TTGGGGAGAT GGNTTGGCAC GCCAAAGTTA
      901 GTCGCGATGG TCCTCTACGG TTCCGGGCTG CGGCTCATGG AGGGCTGCCG CCTGCGCGTG
      961 AAGGATGTTG ACTTTGACAG GCATGAGATC CATATCCGCA ACGGCAAGGG GGGGAAAGAC
     1021 CGAAAAACAA TGCTCCCTCA TCGCCTGGTG GGGCCATTGG AGCAGCATCT GCGTCTTGTC
     1081 CGGCAGCAAC ACCGGGAAGA TTGCGCGCGC GGATGGGGGA GTGTGGAATT GCCCGGCGCC
     1141 ATGGATAAGA AATCACCCAC ATCTCCTTGG GACTGGGCGT GGCAATGGGT TTTCCCTGCA
     1201 ACCTCGGCGT ATTTGCACGA AGCAACCAGA AAACGCCGAC GCCACCATTT GCATGAAACG
     1261 GTCATTCAGA AGGAAGTGCG GCGCAGCGTC CAGGCATTGA AAATGTCAAA GCGCGTCACC
     1321 TGCCATACGT TTCGGCATTC CTTTGCCACA CATCTTTTGG AATCGGGTTC TGATATCCGA
     1381 ACAATTCAGG AATTGCTTGG CCGTGCCGAC GTCCGCACGA CAATGATATA CACACACGTA
     1441 CTG
//

LOCUS       EF207718                 892 aa    DNA              BCT 01-JAN-1980
DEFINITION  Pseudomonas aeruginosa strain YMC 05/5/1103 class 1 integron DNA
            integrase (intI1) gene, partial cds, aminoglycoside
            3'-N-acetyltransferase (aac3-I), aminoglycoside
            6'-N-acetyltransferase I1 (aacA7), metallo-beta-lactamase VIM-2
            (blaVIM-2), and aminoglycoside 3'-adenylyltransferase (aadA1)
            genes, complete cds, quaternary ammonium compound-resistance
            protein (qacEdelta1) gene, partial cds, and unknown genes.
ACCESSION   EF207718
VERSION     EF207718.1  GI:124387984
KEYWORDS    
SOURCE      Pseudomonas aeruginosa
  ORGANISM  Pseudomonas aeruginosa
            Bacteria; Proteobacteria; Gammaproteobacteria; Pseudomonadales;
            Pseudomonadaceae; Pseudomonas
FEATURES             Location/Qualifiers
     source          1..892
                     /absolute_start="1"
                     /absolute_stop="892"
                     /db="nr"
                     /db_xref="taxon:287"
                     /isolation_source="sputum"
                     /mol_type="genomic DNA"
                     /organism="Pseudomonas aeruginosa"
                     /status_IntI="unknown"
                     /status_LexAbox="functional"
                     /strain="YMC 05/5/1103"
                     /strand="-1"
                     /tag="EF207718@391"
     CDS             502..892
                     /C-term="unavailable"
                     /N-term="normal"
                     /absolute_start="1"
                     /absolute_stop="391"
                     /best_hit="EcoIntI1_ACJ63266 (e=1.9248e-64; 38%:1-130)"
                     /catalytic_site="predicted functional"
                     /frameshift="no"
                     /gene="intI"
                     /start="as annotated (verified by blast)"
                     /stop="unavailable"
     protein_bind    complement(471..492)
                     /bound_moiety="LexA"
                     /distance_to_TLS="-31"
                     /function="binding of LexA repressor"
                     /gene="intI"
                     /method="in silico prediction; sequence information
                     content (threshold 0.95); gamma-proteobacteria version"
                     /score="13.97"
                     /sequence="TGACTGTTTTTTTGTACAGTCT"
ORIGIN
        1 ACATATGCCC CAATCTTGAT TGCCTCACGC TTCAGGTGGC TAATCAGGGA AGTTGCGATT
       61 CCTTGCCGTC GATAGCTGGA TGCGACTGCT AAGTCATAAA TGTAGATCTC ACTACGCGCT
      121 TGCTCGAACT TGGGCAAAAC GTAGGCAGCG AGCCCACCTA TTGCTGTTCC TTGGTCAAAT
      181 GCGGCTAGCG CGATGAACGT CTCGCTGCGG AAGAGCTTGG CCAAGTAATC ATTTGTCGGC
      241 TGGCGATCCG AGTAGGCGGA CATGTCCTCA AACTCTCTGC CGAACAGGTC GAGCACAGCC
      301 CGCATGGCCG GAATCTCATC AGGACCAATC CTGATGGTAG CAGTGATGCT CATTGAGCCA
      361 CCTAACTTTG TTTTAGGGCG ACTGCCCTGC TGCGTAACAT CGTTGCTGCT CCATAACATC
      421 AAACATCGAC CCACGGCGTA ACGCGCTTGC TGCTTGGATG CCCGAGGCAT AGACTGTACA
      481 AAAAAACAGT CATAACAAGC CATGAAAACC GCCACTGCGC CGTTACCACC GCTGCGTTCG
      541 GTCAAGGTTC TGGACCAGTT GCGTGAGCGC ATACGCTACT TGCATTACAG TTTACGAACC
      601 GAACAGGCTT ATGTCAACTG GGTTCGTGCC TTCATCCGTT TCCACGGTGT GCGTCACCCG
      661 GCAACCTTGG GCAGCAGCGA AGTCGAGGCA TTTCTGTCCT GGCTGGCGAA CGAGCGCAAG
      721 GTTTCGGTCT CCACGCATCG TCAGGCATTG GCGGCCTTGC TGTTCTTCTA CGGCAAGGTG
      781 CTGTGCACGG ATCTGCCCTG GCTTCAGGAG ATCGGAAGAC CTCGGCCGTC GCGGCGCTTG
      841 CCGGTGGTGC TGACCCCGGA TGAAGTGGTT CGCATCCTCG GTTTTCTAGA AG
//

LOCUS       AB469045                1008 aa    DNA              BCT 01-JAN-1980
DEFINITION  Klebsiella oxytoca plasmid pK9AT DNA, class I integron InK9AT,
            partial sequence.
ACCESSION   AB469045
VERSION     AB469045.1  GI:211922733
KEYWORDS    
SOURCE      Klebsiella oxytoca
  ORGANISM  Klebsiella oxytoca
            Bacteria; Proteobacteria; Gammaproteobacteria; Enterobacteriales;
            Enterobacteriaceae; Klebsiella
FEATURES             Location/Qualifiers
     source          1..1008
                     /absolute_start="1"
                     /absolute_stop="1008"
                     /country="Japan: Tokyo"
                     /db="nr"
                     /db_xref="taxon:571"
                     /mol_type="genomic DNA"
                     /organism="Klebsiella oxytoca"
                     /plasmid="pK9AT"
                     /status_IntI="unknown"
                     /status_LexAbox="functional"
                     /strain="K9"
                     /strand="-1"
                     /tag="AB469045@507"
     CDS             502..1008
                     /C-term="unavailable"
                     /N-term="normal"
                     /absolute_start="1"
                     /absolute_stop="507"
                     /best_hit="EcoIntI1_ACJ63266 (e=6.18913e-87; 50%:1-169)"
                     /catalytic_site="predicted functional"
                     /frameshift="no"
                     /gene="intI"
                     /start="as annotated (verified by blast)"
                     /stop="unavailable"
     protein_bind    complement(471..492)
                     /bound_moiety="LexA"
                     /distance_to_TLS="-31"
                     /function="binding of LexA repressor"
                     /gene="intI"
                     /method="in silico prediction; sequence information
                     content (threshold 0.95); gamma-proteobacteria version"
                     /score="13.97"
                     /sequence="TGACTGTTTTTTTGTACAGTCT"
ORIGIN
        1 CAACCCCTTG TTTAACTGTG ATGGATTAGC CAAAGACTGG TCAATCCCGC GGACCCCTGG
       61 ATCAGTTTCG TCTTCCCACC ATCCATCGCC ACTTCCAAGT GCGATGTAGG ATTGGGCGTA
      121 GCCGATGGGT TCGTCATCTA GCATTGCGAT GTAAGGCACT ACAGCTTGCT TTGCCAGAAC
      181 TTCGGGCGAA TAGTGTTCTA AGACTTCGTC AAGAGTTGGG CGTTCATCCT CGCCGCCCCA
      241 CCACTCGACT ATGTGGGGGC GGTTCAGCCA AGCATGGAGC ATTGGCAGAT CGTTCTCGGC
      301 CATGACTCGT AGAACTATTG CGGCATTGTT GGCGGACATG AGATGTTGAT TCCGTGCGGG
      361 CCTAACTTTG TTTTAGGGCG ACTGCCCTGC TGCGTAACAT CGTTGCTGCT CCATAACATC
      421 AAACATCGAC CCACGGCGTA ACGCGCTTGC TGCTTGGATG CCCGAGGCAT AGACTGTACA
      481 AAAAAACAGT CATAACAAGC CATGAAAACC GCCACTGCGC CGTTACCACC GCTGCGTTCG
      541 GTCAAGGTTC TGGACCAGTT GCGTGAGCGC ATACGCTACT TGCATTACAG TTTACGAACC
      601 GAACAGGCTT ATGTCAACTG GGTTCGTGCC TTCATCCGTT TCCACGGTGT GCGTCACCCG
      661 GCAACCTTGG GCAGCAGCGA AGTCGAGGCA TTTCTGTCCT GGCTGGCGAA CGAGCGCAAG
      721 GTTTCGGTCT CCACGCATCG TCAGGCATTG GCGGCCTTGC TGTTCTTCTA CGGCAAGGTG
      781 CTGTGCACGG ATCTGCCCTG GCTTCAGGAG ATCGGAAGAC CTCGGCCGTC GCGGCGCTTG
      841 CCGGTGGTGC TGACCCCGGA TGAAGTGGTT CGCATCCTCG GTTTTCTGGA AGGCGAGCAT
      901 CGTTTGTTCG CCCAGCTTCT GTATGGAACG GGCATGCGGA TCAGTGAGGG TTTGCAACTG
      961 CGGGTCAAGG ATCTGGATTT CGATCACGGC ACGATCATCG TGCGGGAG
//

LOCUS       FM178380                1485 aa    DNA              BCT 01-JAN-1980
DEFINITION  Aliivibrio salmonicida LFI1238 chromosome 2 complete genome.
ACCESSION   FM178380
VERSION     FM178380.1  GI:208010409
KEYWORDS    complete genome
SOURCE      Aliivibrio salmonicida LFI1238
  ORGANISM  Aliivibrio salmonicida LFI1238
            Bacteria; Proteobacteria; Gammaproteobacteria; Vibrionales;
            Vibrionaceae; Aliivibrio
FEATURES             Location/Qualifiers
     source          1..1485
                     /absolute_start="593499"
                     /absolute_stop="594983"
                     /chromosome="2"
                     /country="Norway:Hammerfest"
                     /db="nr"
                     /db_xref="taxon:316275"
                     /isolation_source="Atlantic cod"
                     /mol_type="genomic DNA"
                     /organism="Aliivibrio salmonicida LFI1238"
                     /status_IntI="functional"
                     /status_LexAbox="none"
                     /strain="LFI1238"
                     /strand="-1"
                     /tag="FM178380@594482"
     CDS             502..1485
                     /C-term="normal"
                     /N-term="too short compared to best blast hit (16/15)"
                     /absolute_start="593499"
                     /absolute_stop="594482"
                     /best_hit="VfiIntIA_AAK02079 (e=1.93255e-149;
                     94%:16-337)"
                     /catalytic_site="predicted functional despite minor
                     mutations: L208M [223-LIVM]; P209S [224-PST]"
                     /frameshift="no"
                     /gene="intI"
                     /start="as annotated (verified by blast)"
                     /stop="as annotated (verified by blast)"
     protein_bind    116..137
                     /bound_moiety="LexA"
                     /distance_to_TLS="-386"
                     /function="binding of LexA repressor"
                     /gene="intI"
                     /method="in silico prediction; sequence information
                     content (threshold 0.95); gamma-proteobacteria version"
                     /score="10.54"
                     /sequence="TGTATGTTTACTCATACAGTAA"
ORIGIN
        1 CTCCCATCGA TGAAGTTCGA CAAGATGAAA GCCGACTGAT CCCCTTAAGT TGATATAAAG
       61 GGAGTCGATG GTTCTTCGAA TATGATTCAA ACCTTTTTTG TAAAAAGGTT TGAACTGTAT
      121 GTTTACTCAT ACAGTAAATC TAACCATGAA GGAGATGTTT AAGAGGGATA ATTACGAGGC
      181 AGCGCACTCT TCGAGCTTGC TCGGCAGATT TAACATTTAA TTATACCAAC TAGATTCGTA
      241 ATATCTCTAC TATCTATCTC AATACAATCA AGTCATCACA TTCTACTTTA AAACCAATAT
      301 CATAGCAGCC ATCGCATCAT AAAACGTGAT AGAAATAGCA GAATGTAATT CGTATATCCT
      361 GATTAAAACC CTATTCGCAT GTAACTGATT AATTTAACAT TTCCAGTAAA ATCATAAGTC
      421 AGCCATAAAT ATGCGAAACT ACATGGAAAG TTATTATCAA GTAACTACAC TACCTTCATT
      481 ATTTATCAAA AATCAGAGAT TATGGACATT CCATTAAACC TCAATCCCAC CTCACAACGC
      541 TTTATTGATC AACTTCGTAT TTTCATTCGC ACTCGTGGTT TAGCTTACAA TACAGAAAAG
      601 CACTATATTT ATTGGATAAG TAGTTTTATT CGCTTTAAAA ACTACACCTC TAAAGAAGAA
      661 ATTGAAGCCT TTGACATCCC AAGTTACCTT GAGCATCTCG TCATAAAACA AAACGTATCG
      721 CCTAATACAC AGAAAACGGC CCTTAATGCG CTTGTCTTTT TATGTCGAGA ATTTTTACAA
      781 CAATCCGTTG ATAGTTTAGA TTTTAAACGC TCAAAAAAGG CCACAAAACT GCCAACCGTA
      841 TTTACGCATA AAGAAGCCAT GGATGTTATT CACAATCTAA ATCACCCAAT TAAGCTCATT
      901 GCACAACTGA TGTATGGCAG TGGATTGAGG ATCAATGAAG CGCTTCGACT TCGAGTTAAT
      961 GATATTGACC TAGATAAAAA GATAATCACG ATTAAAAGCG GCAAAGGGAA TAAAGATCGC
     1021 ACCTCAATAT TGCCTGAAAG TGTTGTCGAC GCGATAAAAA CACAACTTGC GTTTGTTAAA
     1081 CAACAGCATA AACTCGATGC GATAAACGGT AATGATGAAG TCTATATGTC CTACGCTTTG
     1141 GCTGAAAAAT ACCCAACGCA AGCAAAAAGT TATGGTTGGC AATATGTCTT CCCATCCCCA
     1201 CAAATCAGTA AAGACCCACG ATCAGAGAAA CATCGTAGAC ATCATTTGTT GGATAGAACA
     1261 ATTCAATCCG CAGTAAAAAA ATCCATACTA AAAGTCGGCA TTGATAAAAA AGCAAGTTGT
     1321 CACACATTTA GACACAGCTT TGCAACGCGA GTATTAGAAA GAGGGGCAGA TTTAAGAACA
     1381 ATACAAGAAC TTCTAGGTCA TTCTGATATT AAGACGACTC AGATCTACAC ACATGTAATC
     1441 GGTTTGCATT TTTCAGGAAC TAAGAGTCCG TTAGATTTTG ATTAA
//

LOCUS       AY029772                 887 aa    DNA              BCT 01-JAN-1980
DEFINITION  Pseudomonas aeruginosa isolate YMC704 class I integron, partial
            sequence.
ACCESSION   AY029772
VERSION     AY029772.1  GI:14017420
KEYWORDS    
SOURCE      Pseudomonas aeruginosa
  ORGANISM  Pseudomonas aeruginosa
            Bacteria; Proteobacteria; Gammaproteobacteria; Pseudomonadales;
            Pseudomonadaceae; Pseudomonas
FEATURES             Location/Qualifiers
     source          1..887
                     /absolute_start="1"
                     /absolute_stop="887"
                     /db="nr"
                     /db_xref="taxon:287"
                     /isolate="YMC704"
                     /mol_type="genomic DNA"
                     /organism="Pseudomonas aeruginosa"
                     /status_IntI="unknown"
                     /status_LexAbox="functional"
                     /strand="-1"
                     /tag="AY029772@386"
     CDS             502..887
                     /C-term="unavailable"
                     /N-term="normal"
                     /absolute_start="1"
                     /absolute_stop="386"
                     /best_hit="EcoIntI1_ACJ63266 (e=7.63228e-72; 37%:1-128)"
                     /catalytic_site="predicted functional"
                     /frameshift="no"
                     /gene="intI"
                     /start="as annotated (verified by blast)"
                     /stop="unavailable"
     protein_bind    complement(471..492)
                     /bound_moiety="LexA"
                     /distance_to_TLS="-31"
                     /function="binding of LexA repressor"
                     /gene="intI"
                     /method="in silico prediction; sequence information
                     content (threshold 0.95); gamma-proteobacteria version"
                     /score="13.97"
                     /sequence="TGACTGTTTTTTTGTACAGTCT"
ORIGIN
        1 GCTAAAACGC TTGGCAAGTA CTGTTCCTGT ACGTCAGCAA GTGTCGGGCG TGCTTCTTCT
       61 CCGCCCCACC ACTCGACGAT ATGAGATCGA TTTAGCCACT CATAGAGCAT CGCAAGGTCA
      121 TGCTCAGTCA TGAGGCGCAG TGTGACGGAA TCGTTGCTGT TGGTCACGAT GCTGTAGTTC
      181 CTTCAAATAA TGGAGATGCA ACAGTAGAGA TATCTGTTGA TGCACTGGCG CTGCTGTAGA
      241 TAATATTTGC AATTATTAAA AAAATAGCGA AGTTGATATG TATTGTGTTT TTCATAATAA
      301 GTATTGGTTT GGTAAAGGGC TTAATTTTAA CGGCTAACAA TTAATGAGGC TCCGGGTTCG
      361 CCTAACTTTG TTTTAGGGCG ACTGCCCTGC TGCGTAACAT CGTTGCTGCT CCATAACATC
      421 AAACATCGAC CCACGGCGTA ACGCGCTTGC TGCTTGGATG CCCGAGGCAT AGACTGTACA
      481 AAAAAACAGT CATAACAAGC CATGAAAACC GCCACTGCGC CGTTACCACC GCTGCGTTCG
      541 GTCAAGGTTC TGGACCAGTT GCGTGAGCGC ATACGCTACT TGCATTACAG TTTACGAACC
      601 GAACAGGCTT ATGTCAACTG GGTTCGTGCC TTCATCCGTT TCCACGGTGT GCGTCACCCG
      661 GCAACCTTGG GCAGCAGCGA AGTCGAGGCA TTTCTGTCCT GGCTGGCGAA CGAGCGCAAG
      721 GTTTCGGTCT CCACGCATCG TCAGGCATTG GCGGCCTTGC TGTTCTTCTA CGGCAAGGTG
      781 CTGTGCACGG ATCTGCCCTG GCTTCAGGAG ATCGGAAGAC CTTGGCCGTC GCGGCGCTTG
      841 CCGGTGGTGC TGACCCCGGA TGAAGTGGTT CGCATCCTCG GTTTTCT
//

LOCUS       GQ281704                1515 aa    DNA              BCT 01-JAN-1980
DEFINITION  Comamonas testosteroni putative zinc/iron permease, putative
            FAD-dependent pyridine nucleotide-disulphide oxidoreductase,
            putative S-formyl glutathione hydrolase, conserved hypothetical
            proteins, putative glyoxalase/bleomycin resistance dioxygenase,
            putative glutathione-dependent formaldehyde dehydrogenase, putative
            transcriptional regulator (LysR family), putative UvrABC system
            protein B, hypothetical protein, putative transposase (mutator
            type), putative ParA resolvase, and putative acriflavin resistance
            protein genes, complete cds; class I integron class 1 integron
            integrase IntI1 (intI1), conserved hypothetical proteins,
            aminoglycoside adenylyltransferase, Tn402-like TniC resolvase,
            Tn402-like TniQ transposition protein, Tn402-like TniB NTP-binding
            protein, Tn402-like TniA transposase, TnOtChr-like ChrB regulatory
            protein, TnOtChr-like ChrA chromate transporter, TnOtChr-like ChrC
            superoxide dismutase, TnOtChr-like ChrF hypothetical protein, and
            TnOtChr-like TnpA transposase genes, complete cds; putative
            transposase (mutator type) gene, complete cds; and unknown genes.
ACCESSION   GQ281704
VERSION     GQ281704.1  GI:289064119
KEYWORDS    
SOURCE      Comamonas testosteroni
  ORGANISM  Comamonas testosteroni
            Bacteria; Proteobacteria; Betaproteobacteria; Burkholderiales;
            Comamonadaceae; Comamonas
FEATURES             Location/Qualifiers
     source          1..1515
                     /absolute_start="13884"
                     /absolute_stop="15398"
                     /db="nr"
                     /db_xref="taxon:285"
                     /mol_type="genomic DNA"
                     /organism="Comamonas testosteroni"
                     /status_IntI="functional"
                     /status_LexAbox="functional"
                     /strain="LMCB014"
                     /strand="-1"
                     /tag="GQ281704@14897"
     CDS             502..1515
                     /C-term="normal"
                     /N-term="normal"
                     /absolute_start="13884"
                     /absolute_stop="14897"
                     /best_hit="EcoIntI1_ACJ63266 (e=0.0; 100%:1-337)"
                     /catalytic_site="predicted functional"
                     /frameshift="no"
                     /gene="intI"
                     /start="as annotated (verified by blast)"
                     /stop="as annotated (verified by blast)"
     protein_bind    complement(471..492)
                     /bound_moiety="LexA"
                     /distance_to_TLS="-31"
                     /function="binding of LexA repressor"
                     /gene="intI"
                     /method="in silico prediction; sequence information
                     content (threshold 0.95); gamma-proteobacteria version"
                     /score="13.97"
                     /sequence="TGACTGTTTTTTTGTACAGTCT"
ORIGIN
        1 GACCGTCCCT GTTGATTGAT GGGTTAGGCC AGTGCTTTTC GCAAGAATAC CAGCGCTTTG
       61 CGCCGCAGCA AACTGACCAG GAACAATCGA ATTTCTGACT GCAAAAACTG GTGCACCGAA
      121 ACAACAACCT GACCGAAGCG ATGGGTTTAA ACCTGTGCAA GAACGGAGGT TTTCAACCCG
      181 CGACCTTGAA CGAAGCCAAG GATGTTCTGG CGCGCATTTG GCCGAGAATG TTTCTTGAGA
      241 CACAACCAGA AAAATGCGCG CCTTGTGCTG AAGAAGCCAA TACCGTGAAA AACTTCTGCA
      301 AAAACGTTGT TTTTTGCTTT TCCTGACCGA AGCCAATTTT TAAAGCTCTG AACAAATAGG
      361 CCTAACTTTG TTTTAGGGCG ACTGCCCTGC TGCGTAACAT CGTTGCTGCT CCATAACATC
      421 AAACATCGAC CCACGGCGTA ACGCGCTTGC TGCTTGGATG CCCGAGGCAT AGACTGTACA
      481 AAAAAACAGT CATAACAAGC CATGAAAACC GCCACTGCGC CGTTACCACC GCTGCGTTCG
      541 GTCAAGGTTC TGGACCAGTT GCGTGAGCGC ATACGCTACT TGCATTACAG CTTACGAACC
      601 GAACAGGCTT ATGTCCACTG GGTTCGTGCC TTCATCCGTT TCCACGGTGT GCGTCACCCG
      661 GCAACCTTGG GCAGCAGCGA AGTCGAGGCA TTTCTGTCCT GGCTGGCGAA CGAGCGCAAG
      721 GTTTCGGTCT CCACGCATCG TCAGGCATTG GCGGCCTTGC TGTTCTTCTA CGGCAAGGTG
      781 CTGTGCACGG ATCTGCCCTG GCTTCAGGAG ATCGGAAGAC CTCGGCCGTC GCGGCGCTTG
      841 CCGGTGGTGC TGACCCCGGA TGAAGTGGTT CGCATCCTCG GTTTTCTGGA AGGCGAGCAT
      901 CGTTTGTTCG CCCAGCTTCT GTATGGAACG GGCATGCGGA TCAGTGAGGG TTTGCAACTG
      961 CGGGTCAAGG ATCTGGATTT CGATCACGGC ACGATCATCG TGCGGGAGGG CAAGGGCTCC
     1021 AAGGATCGGG CCTTGATGTT ACCCGAGAGC TTGGCACCCA GCCTGCGCGA GCAGCTGTCG
     1081 CGTGCACGGG CATGGTGGCT GAAGGACCAG GCCGAGGGCC GCAGCGGCGT TGCGCTTCCC
     1141 GACGCCCTTG AGCGGAAGTA TCCGCGCGCC GGGCATTCCT GGCCGTGGTT CTGGGTTTTT
     1201 GCGCAGCACA CGCATTCGAC CGATCCACGG AGCGGTGTCG TGCGTCGCCA TCACATGTAT
     1261 GACCAGACCT TTCAGCGCGC CTTCAAACGT GCCGTAGAAC AAGCAGGCAT CACGAAGCCC
     1321 GCCACACCGC ACACCCTCCG CCACTCGTTC GCGACGGCCT TGCTCCGCAG CGGTTACGAC
     1381 ATTCGAACCG TGCAGGATCT GCTCGGCCAT TCCGACGTCT CTACGACGAT GATTTACACG
     1441 CATGTGCTGA AAGTTGGCGG TGCCGGAGTG CGCTCACCGC TTGATGCGCT GCCGCCCCTC
     1501 ACTAGTGAGA GGTAG
//

LOCUS       GQ281703                1515 aa    DNA              BCT 01-JAN-1980
DEFINITION  Pseudomonas oryzihabitans class I integron TnpR resolvase (tnpR)
            and class 1 integron integrase IntI1 (intI1) genes, complete cds;
            and putative AraC family transcriptional regulator (araC) and
            putative sterol desaturase-like protein genes, complete cds.
ACCESSION   GQ281703
VERSION     GQ281703.1  GI:289064114
KEYWORDS    
SOURCE      Pseudomonas oryzihabitans
  ORGANISM  Pseudomonas oryzihabitans
            Bacteria; Proteobacteria; Gammaproteobacteria; Pseudomonadales;
            Pseudomonadaceae; Pseudomonas
FEATURES             Location/Qualifiers
     source          1..1515
                     /absolute_start="1801"
                     /absolute_stop="3315"
                     /db="nr"
                     /db_xref="taxon:47885"
                     /mol_type="genomic DNA"
                     /organism="Pseudomonas oryzihabitans"
                     /status_IntI="functional"
                     /status_LexAbox="functional"
                     /strain="KCB005"
                     /strand="-1"
                     /tag="GQ281703@2814"
     CDS             502..1515
                     /C-term="normal"
                     /N-term="normal"
                     /absolute_start="1801"
                     /absolute_stop="2814"
                     /best_hit="EcoIntI1_ACJ63266 (e=0.0; 100%:1-337)"
                     /catalytic_site="predicted functional"
                     /frameshift="no"
                     /gene="intI"
                     /start="as annotated (verified by blast)"
                     /stop="as annotated (verified by blast)"
     protein_bind    complement(471..492)
                     /bound_moiety="LexA"
                     /distance_to_TLS="-31"
                     /function="binding of LexA repressor"
                     /gene="intI"
                     /method="in silico prediction; sequence information
                     content (threshold 0.95); gamma-proteobacteria version"
                     /score="13.97"
                     /sequence="TGACTGTTTTTTTGTACAGTCT"
ORIGIN
        1 AGTGGCTGTC GCGGCAGCAG CAAACACCGG TTCGTTCGCT GTACCGCGCC CTGCGGCAAC
       61 GTGACAGAAC CTACAAGGGC ATGCTGGATG AGCTGCGCCA GCAACTGGCC AAACAGTACC
      121 TGGCCGACCC GGCCTTGTCG CTGAGCGAGA TTGCGCTGAT GCTTGGCTAT TCGGAACAAA
      181 GCGCGTTCAG CCGCGCCTTC CGGGGCTGGT ACGGGGAGAC GCCGCTGCGC TACCGAAAGA
      241 AGCCGACGGG CGGAAAGTGC TGAAAGCGCC CACCTGTTTG AGTTACCGCA TCAGCTGGTC
      301 AGTCGCGATT GCCGTTGCGC CGCAGCCAAT TTGGTGACGT GAACTTTCAC CATCGTGACG
      361 CCCAACTTTG TTTTAGGGCG ACTGCCCTGC TGCGTAACAT CGTTGCTGCT CCATAACATC
      421 AAACATCGAC CCACGGCGTA ACGCGCTTGC TGCTTGGATG CCCGAGGCAT AGACTGTACA
      481 AAAAAACAGT CATAACAAGC CATGAAAACC GCCACTGCGC CGTTACCACC GCTGCGTTCG
      541 GTCAAGGTTC TGGACCAGTT GCGTGAGCGC ATACGCTACT TGCATTACAG CTTACGAACC
      601 GAACAGGCTT ATGTCCACTG GGTTCGTGCC TTCATCCGTT TCCACGGTGT GCGTCACCCG
      661 GCAACCTTGG GCAGCAGCGA AGTCGAGGCA TTTCTGTCCT GGCTGGCGAA CGAGCGCAAG
      721 GTTTCGGTCT CCACGCATCG TCAGGCATTG GCGGCCTTGC TGTTCTTCTA CGGCAAGGTG
      781 CTGTGCACGG ATCTGCCCTG GCTTCAGGAG ATCGGAAGAC CTCGGCCGTC GCGGCGCTTG
      841 CCGGTGGTGC TGACCCCGGA TGAAGTGGTT CGCATCCTCG GTTTTCTGGA AGGCGAGCAT
      901 CGTTTGTTCG CCCAGCTTCT GTATGGAACG GGCATGCGGA TCAGTGAGGG TTTGCAACTG
      961 CGGGTCAAGG ATCTGGATTT CGATCACGGC ACGATCATCG TGCGGGAGGG CAAGGGCTCC
     1021 AAGGATCGGG CCTTGATGTT ACCCGAGAGC TTGGCACCCA GCCTGCGCGA GCAGCTGTCG
     1081 CGTGCACGGG CATGGTGGCT GAAGGACCAG GCCGAGGGCC GCAGCGGCGT TGCGCTTCCC
     1141 GACGCCCTTG AGCGGAAGTA TCCGCGCGCC GGGCATTCCT GGCCGTGGTT CTGGGTTTTT
     1201 GCGCAGCACA CGCATTCGAC CGATCCACGG AGCGGTGTCG TGCGTCGCCA TCACATGTAT
     1261 GACCAGACCT TTCAGCGCGC CTTCAAACGT GCCGTAGAAC AAGCAGGCAT CACGAAGCCC
     1321 GCCACACCGC ACACCCTCCG CCACTCGTTC GCGACGGCCT TGCTCCGCAG CGGTTACGAC
     1381 ATTCGAACCG TGCAGGATCT GCTCGGCCAT TCCGACGTCT CTACGACGAT GATTTACACG
     1441 CATGTGCTGA AAGTTGGCGG TGCCGGAGTG CGCTCACCGC TTGATGCGCT GCCGCCCCTC
     1501 ACTAGTGAGA GGTAG
//

LOCUS       AY129391                1404 aa    DNA              ENV 01-JAN-1980
DEFINITION  Uncultured bacterium integron integrase gene, partial cds; and
            ORF104 and ORF118 genes, complete cds.
ACCESSION   AY129391
VERSION     AY129391.1  GI:23320700
KEYWORDS    ENV
SOURCE      uncultured bacterium
  ORGANISM  uncultured bacterium
            Bacteria; environmental samples
FEATURES             Location/Qualifiers
     source          1..1404
                     /absolute_start="1"
                     /absolute_stop="1404"
                     /clone="E3C56"
                     /db="nr"
                     /db_xref="taxon:77133"
                     /environmental_sample=""
                     /isolation_source="soil"
                     /mol_type="genomic DNA"
                     /organism="uncultured bacterium"
                     /status_IntI="inactivated"
                     /status_LexAbox="none"
                     /strand="-1"
                     /tag="AY129391@903"
     CDS             502..1404
                     /C-term="unavailable"
                     /N-term="divergent (1/-40); too long compared to best
                     blast hit (1/-39)"
                     /absolute_start="1"
                     /absolute_stop="903"
                     /best_hit="LniIntIA_ZP_03699651 (e=3.17452e-88;
                     94%:1-260)"
                     /catalytic_site="predicted non-functional:H233W [195-HKR]"
                     /frameshift="no"
                     /gene="intI"
                     /start="as annotated (verified by blast)"
                     /stop="unavailable"
ORIGIN
        1 GATGATGGTG ATGCTCGACT TGTGATTTGT ACATGGTGCT ACGCAACCAA GCATACATTT
       61 CGGTTTGAGT CAGTTGCGAA GTGGCTGCGG TGCCTTGGTG CCGCAACGAA TGCCCAAGCT
      121 TGCCATCCGG GTAACGTAGC CAACCCTTCC AGCCCATAAC CACGATGCCC GATTGCTCCA
      181 TGACCTGTAG TGCATCGATA GCCCGCTGAG AGCGGTAGCA CGAGCTCGCT CGGTGAAGCA
      241 GATTTGGATT GACGTTCTGC AATGCTCACT GAAGGCCTAA CTACCTAATA GACGGACGTT
      301 GACGTCCGGT TATACGTCTT CTCGCCCAAC CTGAATGCGG TCGGCAACAC GCTGATTTCT
      361 CGGCACTCTA TCGACTTGAC GTCCGGCTAA CAATCCGTCA GAAAGCCGGC CTGCACTTTC
      421 CGGCTACTGT CTGCCTATTT GCCCCCACTG GAGTGACTGT CATGGGGACT AGTACCCACA
      481 TCCGCCAATG CCCCTCGTCT GATGGATCAG GTATCCATCG TCTGTCGCCG TCGCCACCTT
      541 AGCCGCCGTA CCGAGGAGGC TTATCGGTTC TGGATACGTC GCTACATTTA CTTCCATTCC
      601 AAGCGTCACC CCTCCGAGGT TGGACCGTCA GGCATCGTTG CTTTCGTGAA CCACCTGGCA
      661 GCCAATCAAC AGGTCGCGGC ATCTACCCAA TCGCAGGCGT TCAACGCACT GCTGTTTCTC
      721 TACAGGGACG TACTCGATGT AGAGATCGGG GCGTTGGTCG GCTTGCGACG TATCCAGCGA
      781 CTGCAAAGGC TTCCGGTCGT CTTGAGCATC GACGAGGTTC GCTCCGTCCT CCTGCAGATG
      841 GTGGGAACGC CACGCCTCAT CGCAGAACTG CTTTACGGAA CAGGTCTGAG GATCACGGAA
      901 GCCATGACGC TACGAATCAA GGATATCGAT TTTGCCGCGC GCACGATCAC GGTTCGCGGG
      961 GGTAAAGGCG GCAAGGATCG CGCGACATTG CTACCCTCAA AGCTTCGTGA GCCGCTGCAC
     1021 CGACACGTGC TCCGTGTCTT GGCACTGCAC AAACAAGACT GTCTCCAGGG CCGGGGCCAC
     1081 GCCCCACTGC CGGGTGCGCT TCATCGCAAG TATCCGCTGG CGTCGCGCAA TCCGTCTTGG
     1141 CAATTCGTCT TTCCCTCACG AGTGATCCGT AACTGCCCGG AATCTGGGCG CCAGCTTCGT
     1201 TGGCACGCAT CGGAAACCAT GGTCCAGCGA GCCTTCCGCA ACACACTTGC CCTTGCAGAG
     1261 GTACGAAAGC ACGCAAGCGT GCATACGCTC CGACATTCGT TCGCAACGCA TCTATTGGCC
     1321 GACGGAACCG ATATTCGGAC GATCCAGTTG CTGCTTGGTC ATCGGAGTCT GAAAACAACC
     1381 ATGATTTACA CACATGTGGG ATCC
//

LOCUS       DQ282241                1419 aa    DNA              ENV 01-JAN-1980
DEFINITION  Uncultured bacterium clone MONA-Int-C4 integron integrase gene,
            partial cds.
ACCESSION   DQ282241
VERSION     DQ282241.1  GI:89147417
KEYWORDS    ENV
SOURCE      uncultured bacterium
  ORGANISM  uncultured bacterium
            Bacteria; environmental samples
FEATURES             Location/Qualifiers
     source          931..1419
                     /absolute_start="1"
                     /absolute_stop="489"
                     /clone="MONA-Int-C4"
                     /country="Puerto Rico: Mona Island (42 miles from the
                     west coast of Puerto Rico)"
                     /db="nr"
                     /db_xref="taxon:77133"
                     /environmental_sample=""
                     /isolation_source="dry forest soil"
                     /mol_type="genomic DNA"
                     /organism="uncultured bacterium"
                     /status_IntI="inactivated"
                     /status_LexAbox="unknown"
                     /strand="1"
                     /tag="DQ282241@489"
     CDS             931..1419
                     /C-term="unavailable"
                     /N-term="unavailable"
                     /absolute_start="1"
                     /absolute_stop="489"
                     /best_hit="UbIntI6_AAK00307 (e=3.04883e-61;
                     53%:144-305)"
                     /catalytic_site="predicted non-functional:P59W [203-PST]"
                     /frameshift="no"
                     /gene="intI"
                     /start="unavailable"
                     /stop="unavailable"
ORIGIN
        1 NNNNNNNNNN NNNNNNNNNN NNNNNNNNNN NNNNNNNNNN NNNNNNNNNN NNNNNNNNNN
       61 NNNNNNNNNN NNNNNNNNNN NNNNNNNNNN NNNNNNNNNN NNNNNNNNNN NNNNNNNNNN
      121 NNNNNNNNNN NNNNNNNNNN NNNNNNNNNN NNNNNNNNNN NNNNNNNNNN NNNNNNNNNN
      181 NNNNNNNNNN NNNNNNNNNN NNNNNNNNNN NNNNNNNNNN NNNNNNNNNN NNNNNNNNNN
      241 NNNNNNNNNN NNNNNNNNNN NNNNNNNNNN NNNNNNNNNN NNNNNNNNNN NNNNNNNNNN
      301 NNNNNNNNNN NNNNNNNNNN NNNNNNNNNN NNNNNNNNNN NNNNNNNNNN NNNNNNNNNN
      361 NNNNNNNNNN NNNNNNNNNN NNNNNNNNNN NNNNNNNNNN NNNNNNNNNN NNNNNNNNNN
      421 NNNNNNNNNN NNNNNNNNNN NNNNNNNNNN NNNNNNNNNN NNNNNNNNNN NNNNNNNNNN
      481 NNNNNNNNNN NNNNNNNNNN NNNNNNNNNN NNNNNNNNNN NNNNNNNNNN NNNNNNNNNN
      541 NNNNNNNNNN NNNNNNNNNN NNNNNNNNNN NNNNNNNNNN NNNNNNNNNN NNNNNNNNNN
      601 NNNNNNNNNN NNNNNNNNNN NNNNNNNNNN NNNNNNNNNN NNNNNNNNNN NNNNNNNNNN
      661 NNNNNNNNNN NNNNNNNNNN NNNNNNNNNN NNNNNNNNNN NNNNNNNNNN NNNNNNNNNN
      721 NNNNNNNNNN NNNNNNNNNN NNNNNNNNNN NNNNNNNNNN NNNNNNNNNN NNNNNNNNNN
      781 NNNNNNNNNN NNNNNNNNNN NNNNNNNNNN NNNNNNNNNN NNNNNNNNNN NNNNNNNNNN
      841 NNNNNNNNNN NNNNNNNNNN NNNNNNNNNN NNNNNNNNNN NNNNNNNNNN NNNNNNNNNN
      901 NNNNNNNNNN NNNNNNNNNN NNNNNNNNNN CGGGTTAAGG ATGTTGATTT CGCACACAAC
      961 CAGATCATGG TTCGGGATGG CAAAGGACAG AAGGACCGGG TGACCCTCCT GCCCCATCGG
     1021 TTTCAGCCAG CACTGCGAGA GCACCTGGCA CGCGTCAAAG AGCAGCATGA AACAGACCTA
     1081 GCGCAGGGCT TCGGAGCGGT CTATCTGTGG CCAGCCCTGG AGCGCAAGTA CCCCAGCGCC
     1141 GTTCGGGAAT GGATATGGCA GTACGTGTTT CCGTCGGGCC GGTTGTCAGT AGACCCTCGC
     1201 AGTAGAAAAG TGCGTCGGCA TCATCTCCAC GAAAATGCCC TACAACGGGC TGTGAAGGTT
     1261 GCAGCTGTAA AGGTTGCATT GACCAAACAG ATGAGCTGCC ACGTCCTGCG GCATTCCTTC
     1321 GCGACCCACC TCCTCGAGGC GGGTTATGAT ATTCGCACCG TGCAGGAACT GCTTGGGCAT
     1381 GCCGACGTCT CGACGACGAT GATCTATACG CATGTGTTG
//

LOCUS       EF648213                1239 aa    DNA              BCT 01-JAN-1980
DEFINITION  Pseudomonas stutzeri strain RNAIII integron, partial sequence.
ACCESSION   EF648213
VERSION     EF648213.1  GI:157411394
KEYWORDS    
SOURCE      Pseudomonas stutzeri
  ORGANISM  Pseudomonas stutzeri
            Bacteria; Proteobacteria; Gammaproteobacteria; Pseudomonadales;
            Pseudomonadaceae; Pseudomonas
FEATURES             Location/Qualifiers
     source          1..1239
                     /absolute_start="2011"
                     /absolute_stop="3249"
                     /db="nr"
                     /db_xref="taxon:316"
                     /mol_type="genomic DNA"
                     /organism="Pseudomonas stutzeri"
                     /status_IntI="inactivated"
                     /status_LexAbox="none"
                     /strain="RNAIII"
                     /strand="-1"
                     /tag="EF648213@2748"
     CDS             502..1239
                     /C-term="divergent (185/109); too short compared to
                     best blast hit (185/109/184)"
                     /N-term="normal"
                     /absolute_start="2011"
                     /absolute_stop="2748"
                     /best_hit="PalIntIA_AAK73287 (e=2.50806e-69; 42%:1-136)"
                     /catalytic_site="predicted non-functional:R...-
                     [137-R]; K...- [162-K]; L...- [203-LIVM]; P...-
                     [204-PST]; K...- [210-K]; Y...- [211-YFWH]; P...-
                     [212-PRQ]"
                     /frameshift="2363 (0n)"
                     /gene="intI"
                     /start="blast - alternative at 472"
                     /stop="blast"
ORIGIN
        1 ATAGACACCT CAATTTCAGC TGCTGAATTG ATTGTCGTTG CTATGGCCGC TCTAATAATT
       61 TCTGTTGCGA CTGTAGAAAT AAACTCTTCT TGGCTTTTGT AAGGTGTGAT GGTTGCTGCT
      121 GAATATTGAG AAAATGCCCC GCTGTCGACT AGTACCTTGC ATACTGCTTT GTGAATGTCG
      181 GCCTTAGAGA GATGCTCGTC ATGACCAATT AATTGTACTT TTAGAGTGCT CTGCTCTTCG
      241 TGTAATGTGA TTTCCGAATT TGGGAAGCTG TGGCCTAGTG AAAGCCTGAT ATTTTCTAGC
      301 ATTGCACTTG CCTCTTGTGC CAGATAGATG GGTAAGTAGT TGAGCTACAG ATTTGATTAG
      361 CCTGGCTATA AGTAGGTGAC ATAAATGGCG TAAAGAACTA CGCCACATGT GTCGCATAAA
      421 ATTCCTTGTC GCTTTGCAAG TCCTTGTCTA GCCTGAAAAA CGCATCAGCA GATGCGACAT
      481 GAATCAGGGA GCAACAGCGA CATGGATATC AAGCCTAGGC TGCTCGACCA GGTGCGAGGG
      541 CAGATTCGAT TGCGACACTA TTCGATTCGT ACCGAAGCTG TCTATTTGGA ATGGATCAGG
      601 CGTTTCATTC GTTTCCATAA GTACCGACAT CCACAGGATA TGGGCGCGCC TGAGGTGGAG
      661 GCCTTTCTCA GCGATCTGGC GGTGCGCCGT GATGTTTCGG CGTCCACGCA GAACCAGGCG
      721 CTGTCGGCGA TTCTGTTTCT GTACAAGCAG GTGTTGCAGA TAGAGTTGCC GTGGCTGGAG
      781 GGTGTGATCA GGGCGAAGCG TTCGCAGCGG CTGCCGGTGG TGTTGACCCG GGACGAGGTG
      841 GCGAGCGTGC AGGCACAACT GGATGGCACG CTTTGGCTGG TGAGCAGCCT GCTATATGGC
      901 TCGGGTATGC ATGCAGCGGC GGAGTGGGGC TGGCAGTTCG TGTTTCCGTC GATCAATCGT
      961 TCCGAAGACC CGCGCTCTGG CGGCATCTTC CGCCATCATC TGCACGAGAA GACCATCCAG
     1021 CGAGCGATCC GTAACGCGGT GCGCCGGATC GGCCTACACA ACCCAGCGAC CCCGCACACG
     1081 CTGCGCCACT GCTTTGCCAC GCATTTGCTG GAGAGCGGCC AGGACATTCG CACGGTGCAG
     1141 GAGCTGCTCG GCCACGCCGA TGTGAAAACC ACGCAGATCT ACACCCATGT CCTCAATCGC
     1201 GGTGGTCTGG CGGTGCTCAG CCCGCTCGAC CGCCCATGA
//

LOCUS       AJ628983                1416 aa    DNA              BCT 01-JAN-1980
DEFINITION  Pseudomonas aeruginosa class 1 integron, intI1 gene (partial),
            blaVIM gene, bla gene, qacEdelta1 gene and sul1 gene (partial),
            strain c6.
ACCESSION   AJ628983
VERSION     AJ628983.2  GI:51571647
KEYWORDS    aminoglycoside acetyltransferase; bla gene; blaVIM gene; class B
            beta-lactamase; dihydropteroate synthase; disinfectant resistance
            protein; DNA integrase; intI1 gene; qacEdelta1 gene; sul1 gene
SOURCE      Pseudomonas aeruginosa
  ORGANISM  Pseudomonas aeruginosa
            Bacteria; Proteobacteria; Gammaproteobacteria; Pseudomonadales;
            Pseudomonadaceae; Pseudomonas
FEATURES             Location/Qualifiers
     source          1..1416
                     /absolute_start="1"
                     /absolute_stop="1416"
                     /country="Argentina:Buenos Aires"
                     /db="nr"
                     /db_xref="taxon:287"
                     /mol_type="genomic DNA"
                     /organism="Pseudomonas aeruginosa"
                     /status_IntI="unknown"
                     /status_LexAbox="functional"
                     /strain="c6"
                     /strand="-1"
                     /tag="AJ628983@915"
     CDS             502..1416
                     /C-term="unavailable"
                     /N-term="normal"
                     /absolute_start="1"
                     /absolute_stop="915"
                     /best_hit="EcoIntI1_ACJ63266 (e=8.63854e-173;
                     90%:1-305)"
                     /catalytic_site="predicted functional"
                     /frameshift="no"
                     /gene="intI"
                     /start="as annotated (verified by blast)"
                     /stop="unavailable"
     protein_bind    complement(471..492)
                     /bound_moiety="LexA"
                     /distance_to_TLS="-31"
                     /function="binding of LexA repressor"
                     /gene="intI"
                     /method="in silico prediction; sequence information
                     content (threshold 0.95); gamma-proteobacteria version"
                     /score="14.83"
                     /sequence="TGACTGTTTTTTTGTACAGTTA"
ORIGIN
        1 GGAGACTGCA CGCGTTACAG GAAGTCCAAT TTGCTTCTCA ATCTCCGCGA GAAGTGCCGC
       61 TGTGTTTTTC GCACCCCACG CTGTATCAAT CAAAAGCAAC TCATCACCAT CACGGACAAT
      121 GAGACCATTG GACGGGTAGA CTGCGCCATC AAACGACTGC GTTGCGATAT GCGACCAAAC
      181 ACCATCGGCA ATCTGGTAAA GCCGGACCTC CCCGACCGGA ATTTCGCTGA CTGTCGGATA
      241 CTCACCGCTA GAATCTACGG AAAAAGCGAG CGGACTCGCA ATAGCCATGA TAGACGCGGT
      301 CAAATAGACC AATAACTTAC TCAAAAGTTT GAACATCAAA ACTCCATGGG GGTGAGTGCG
      361 GCATAACTTT GTTTTAGGGC GACTGCCCTG CTGCGTAACA TCGTTGCTGC TCCATAACAT
      421 CAAACATCGA CCCACGGCGT AACGCGCTTG CTGCTTGGAT GCCCGAGGCA TAACTGTACA
      481 AAAAAACAGT CATAACAAGC CATGAAAACC GCCACTGCGC CGTTACCACC GCTGCGTTCG
      541 GTCAAGGTTC TGGACCAGTT GCGTGAGCGC ATACGCTACT TGCATTACAG TTTACGAACC
      601 GAACAGGCTT ATGTCAACTG GGTTCGTGCC TTCATCCGTT TCCACGGTGT GCGTCACCCG
      661 GCAACCTTGG GCAGCAGCGA AGTCGAGGCA TTTCTGTCCT GGCTGGCGAA CGAGCGCAAG
      721 GTTTCGGTCT CCACGCATCG TCAGGCATTG GCGGCCTTGC TGTTCTTCTA CGGCAAGGTG
      781 CTGTGCACGG ATCTGCCCTG GCTTCAGGAG ATCGGAAGAC CTCGGCCGTC GCGGCGCTTG
      841 CCGGTGGTGC TGACCCCGGA TGAAGTGGTT CGCATCCTCG GTTTTCTGGA AGGCGAGCAT
      901 CGTTTGTTCG CCCAGCTTCT GTATGGAACG GGCATGCGGA TCAGTGAGGG TTTGCAACTG
      961 CGGGTCAAGG ATCTGGATTT CGATCACGGC ACGATCATCG TGCGGGAGGG CAAGGGCTCC
     1021 AAGGATCGGG CCTTGATGTT ACCCGAGAGC TTGGCACCCA GCCTGCGCGA GCAGCTGTCG
     1081 CGTGCACGGG CATGGTGGCT GAAGGACCAG GCCGAGGGCC GCAGCGGCGT TGCGCTTCCC
     1141 GACGCCCTTG AGCGGAAGTA TCCGCGCGCC GGGCATTCCT GGCCGTGGTT CTGGGTTTTT
     1201 GCGCAGCACA CGCATTCGAC CGATCCACGG AGCGGTGTCG TGCGTCGCCA TCACATGTAT
     1261 GACCAGACCT TTCAGCGCGC CTTCAAACGT GCCGTAGAAC AAGCAGGCAT CACGAAGCCC
     1321 GCCACACCGC ACACCCTCCG CCACTCGTTC GCGACGGCCT TGCTCCGCAG CGGTTACGAC
     1381 ATTCGAACCG TGCAGGATCT GCTCGGCCAT TCCGAC
//

LOCUS       DQ282334                1419 aa    DNA              ENV 01-JAN-1980
DEFINITION  Uncultured bacterium clone SAF-Int-F11 integron integrase gene,
            partial cds.
ACCESSION   DQ282334
VERSION     DQ282334.1  GI:89147601
KEYWORDS    ENV
SOURCE      uncultured bacterium
  ORGANISM  uncultured bacterium
            Bacteria; environmental samples
FEATURES             Location/Qualifiers
     source          931..1419
                     /absolute_start="1"
                     /absolute_stop="489"
                     /clone="SAF-Int-F11"
                     /country="South Africa"
                     /db="nr"
                     /db_xref="taxon:77133"
                     /environmental_sample=""
                     /isolation_source="agricultural soil"
                     /mol_type="genomic DNA"
                     /organism="uncultured bacterium"
                     /status_IntI="inactivated"
                     /status_LexAbox="unknown"
                     /strand="1"
                     /tag="DQ282334@489"
     CDS             931..1419
                     /C-term="unavailable"
                     /N-term="unavailable"
                     /absolute_start="1"
                     /absolute_stop="489"
                     /best_hit="UbIntI6_AAK00307 (e=8.86303e-64;
                     53%:144-305)"
                     /catalytic_site="predicted non-functional:Y66L [210-YFWH]"
                     /frameshift="no"
                     /gene="intI"
                     /start="unavailable"
                     /stop="unavailable"
ORIGIN
        1 NNNNNNNNNN NNNNNNNNNN NNNNNNNNNN NNNNNNNNNN NNNNNNNNNN NNNNNNNNNN
       61 NNNNNNNNNN NNNNNNNNNN NNNNNNNNNN NNNNNNNNNN NNNNNNNNNN NNNNNNNNNN
      121 NNNNNNNNNN NNNNNNNNNN NNNNNNNNNN NNNNNNNNNN NNNNNNNNNN NNNNNNNNNN
      181 NNNNNNNNNN NNNNNNNNNN NNNNNNNNNN NNNNNNNNNN NNNNNNNNNN NNNNNNNNNN
      241 NNNNNNNNNN NNNNNNNNNN NNNNNNNNNN NNNNNNNNNN NNNNNNNNNN NNNNNNNNNN
      301 NNNNNNNNNN NNNNNNNNNN NNNNNNNNNN NNNNNNNNNN NNNNNNNNNN NNNNNNNNNN
      361 NNNNNNNNNN NNNNNNNNNN NNNNNNNNNN NNNNNNNNNN NNNNNNNNNN NNNNNNNNNN
      421 NNNNNNNNNN NNNNNNNNNN NNNNNNNNNN NNNNNNNNNN NNNNNNNNNN NNNNNNNNNN
      481 NNNNNNNNNN NNNNNNNNNN NNNNNNNNNN NNNNNNNNNN NNNNNNNNNN NNNNNNNNNN
      541 NNNNNNNNNN NNNNNNNNNN NNNNNNNNNN NNNNNNNNNN NNNNNNNNNN NNNNNNNNNN
      601 NNNNNNNNNN NNNNNNNNNN NNNNNNNNNN NNNNNNNNNN NNNNNNNNNN NNNNNNNNNN
      661 NNNNNNNNNN NNNNNNNNNN NNNNNNNNNN NNNNNNNNNN NNNNNNNNNN NNNNNNNNNN
      721 NNNNNNNNNN NNNNNNNNNN NNNNNNNNNN NNNNNNNNNN NNNNNNNNNN NNNNNNNNNN
      781 NNNNNNNNNN NNNNNNNNNN NNNNNNNNNN NNNNNNNNNN NNNNNNNNNN NNNNNNNNNN
      841 NNNNNNNNNN NNNNNNNNNN NNNNNNNNNN NNNNNNNNNN NNNNNNNNNN NNNNNNNNNN
      901 NNNNNNNNNN NNNNNNNNNN NNNNNNNNNN CGGGTCAAGG ATGTGGATTT CGAGCTGGCG
      961 CAGATCACCG TGCGCGACGC CAAAGGCGGT AAAGATCGCG CCACGATGCT CTCGCTAAAT
     1021 TTGTCGGAGC CATTGCGTCG GCATCTGGTA CGAGTAAAGG CGCAGCACGA ACAGGACCTC
     1081 GATGATGGAT TCGGCAGCGT GCACTTGCCC TTCGCCTTGA GTCGAAAGTT GCCAAACGCT
     1141 GCGCGCGAAT GGGCTTGGCA GTACGTTTTT CCCTCCTCGC GAATTTCTAT CGATCCGCGG
     1201 ACTGGAAAAA AGCAACGCCA TCACATTGCC GAGGGAATTT TGCAGACGGC GCTGAAGCGA
     1261 GCCGTTGATG TGGCGGGAAT CGTGAAACGC GCCAACTGTC ACAGCCTACG GCATTCTTTT
     1321 GCCACGCATC TGCTGAGCAG AGGCTACGAC ATTCGGACCG TCCAGGAACT CCTAGGCCAC
     1381 AAAGACGTGA GCACCACGAT GATCTACACG CATGTGCTG
//

LOCUS       TRNTN21CAS              1515 aa    DNA              BCT 01-JAN-1980
DEFINITION  Shigella sonnei transposon Tn2426, complete sequence.
ACCESSION   M86913
VERSION     M86913.1  GI:155023
KEYWORDS    
SOURCE      Shigella sonnei
  ORGANISM  Shigella sonnei
            Bacteria; Proteobacteria; Gammaproteobacteria; Enterobacteriales;
            Enterobacteriaceae; Shigella
FEATURES             Location/Qualifiers
     source          1..1515
                     /absolute_start="137"
                     /absolute_stop="1651"
                     /db="nr"
                     /db_xref="taxon:624"
                     /mol_type="genomic DNA"
                     /organism="Shigella sonnei"
                     /status_IntI="functional"
                     /status_LexAbox="broken"
                     /strand="-1"
                     /tag="M86913@1150"
     CDS             502..1515
                     /C-term="normal"
                     /N-term="normal"
                     /absolute_start="137"
                     /absolute_stop="1150"
                     /best_hit="EcoIntI1_ACJ63266 (e=0.0; 100%:1-337)"
                     /catalytic_site="predicted functional"
                     /frameshift="no"
                     /gene="intI"
                     /start="as annotated (verified by blast)"
                     /stop="as annotated (verified by blast)"
     protein_bind    468..492
                     /bound_moiety="LexA"
                     /distance_to_TLS="-34"
                     /function="binding of LexA repressor - broken (CCC
                     insertion)"
                     /gene="intI"
                     /method="in silico prediction; sequence information
                     content (threshold 0.95); gamma-proteobacteria version"
                     /score="23.49"
                     /sequence="AGACTGTACCCCAAAAAAACAGTCA"
ORIGIN
        1 CGCCCGGCGA TGACGCCCTC AGCCGCCTCT GGGCACGAGC CCTGCGGAGC CTCCGCGATT
       61 TCATACGCTT CGTCTGCCCA CCAAGCAGGT TCGCAGTCAA GTAACTCATC CCCGATCTCC
      121 GCTAAGAATC CATAGTCCAA CTCCTCCATG ACGCGCCCGC CGAGCATTTC AACTATTGCC
      181 TCGAGCTCGC CGCGCCTCTC GCCGGGAAAC GTCAGATCAA TATCATCGTG CTTGCGTGTT
      241 ACACGCCCTA GCCGTGCATC GATCGCCCAG CCCCCACCGA TCCAGAGCGG CAGATTTCGC
      301 TCATCTGCCG CAGCTAGAAT TTTGTGTATC AATGTGACCT GCGTTGTGTC CATGCGGCCT
      361 AACTTTGTTT TAGGGCGACT GCCCTGCTGC GTAACATCGT TGCTGCTCCA TAACATCAAA
      421 CATCGACCCA CGGCGTAACG CGCTTGCTGC TTGGATGCCC GAGGCATAGA CTGTACCCCA
      481 AAAAAACAGT CATAACAAGC CATGAAAACC GCCACTGCGC CGTTACCACC GCTGCGTTCG
      541 GTCAAGGTTC TGGACCAGTT GCGTGAGCGC ATACGCTACT TCCATTACAG CTTACGAACC
      601 GAACAGGCTT ATGTCCACTG GGTTCGTGCC TTCATCCGTT TCCACGGTGT GCGTCACCCG
      661 GCAACCTTGG GCAGCAGCGA AGTCGAGGCA TTTCTGTCCT GGCTGGCGAA CGAGCGCAAG
      721 GTTTCGGTCT CCACGCATCG TCAGGCATTG GCGGCCTTGC TGTTCTTCTA CGGCAAGGTG
      781 CTGTGCACGG ATCTGCCCTG GCTTCAGGAG ATCGGAAGAC CTCGGCCGTC GCGGCGCTTG
      841 CCGGTGGTGC TGACCCCGGA TGAAGTGGTT CGCATCCTCG GTTTTCTGGA AGGCGAGCAT
      901 CGTTTGTTCG CCCAGCTTCT GTATGGAACG GGCATGCGGA TCAGTGAGGG TTTGCAACTG
      961 CGGGTCAAGG ATCTGGATTT CGATCACGGC ACGATCATCG TGCGGGAGGG CAAGGGCTCC
     1021 AAGGATCGGG CCTTGATGTT ACCCGAGAGC TTGGCACCCA GCCTGCGCGA GCAGCTGTCG
     1081 CGTGCACGGG CATGGTGGCT GAAGGACCAG GCCGAGGGCC GCAGCGGCGT TGCGCTTCCC
     1141 GACGCCCTTG AGCGGAAGTA TCCGCGCGCC GGGCATTCCT GGCCGTGGTT CTGGGTTTTT
     1201 GCGCAGCACA CGCATTCGAC CGATCCACGG AGCGGTGTCG TGCGTCGCCA TCACATGTAT
     1261 GACCAGACCT TTCAGCGCGC CTTCAAACGT GCCGTAGAAC AAGCAGGCAT CACGAAGCCC
     1321 GCCACACCGC ACACCCTCCG CCACTCGTTC GCGACGGCCT TGCTCCGCAG CGGTTACGAC
     1381 ATTCGAACCG TGCAGGATCT GCTCGGCCAT TCCGACGTCT CTACGACGAT GATTTACACG
     1441 CATGTGCTGA AAGTTGGCGG TGCCGGAGTG CGCTCACCGC TTGATGCGCT GCCGCCCCTC
     1501 ACTAGTGAGA GGTAG
//

LOCUS       AY928789                1728 aa    DNA              BCT 01-JAN-1980
DEFINITION  Xanthomonas campestris pv. oryzae strain DAR61714 integron
            InXco61714, partial sequence.
ACCESSION   AY928789
VERSION     AY928789.1  GI:60256829
KEYWORDS    
SOURCE      Xanthomonas campestris pv. oryzae
  ORGANISM  Xanthomonas campestris pv. oryzae
            Bacteria; Proteobacteria; Gammaproteobacteria; Xanthomonadales;
            Xanthomonadaceae; Xanthomonas
FEATURES             Location/Qualifiers
     source          1..1728
                     /absolute_start="271"
                     /absolute_stop="1998"
                     /db="nr"
                     /db_xref="taxon:314227"
                     /mol_type="genomic DNA"
                     /note="pathovar: oryzae"
                     /organism="Xanthomonas campestris pv. oryzae"
                     /status_IntI="inactivated"
                     /status_LexAbox="none"
                     /strain="DAR61714"
                     /strand="-1"
                     /tag="AY928789@1497"
     CDS             502..1728
                     /C-term="divergent (23/91)"
                     /N-term="normal"
                     /absolute_start="271"
                     /absolute_stop="1497"
                     /best_hit="XcaIntIA_AAK07444 (e=2.7044e-121;
                     86%:23-314)"
                     /catalytic_site="predicted non-functional:H276N
                     [279-H]; Y311T [314-Y]"
                     /frameshift="no"
                     /gene="intI"
                     /start="blast - alternative at 478; 469; 463; 403; 373;
                     325; 310"
                     /stop="early in-frame"
ORIGIN
        1 CCCCTTCCGC GTCTCATACA CTGCGCACGA TCTTTTGTGG CTCTCACTAG AGAACGGTGA
       61 TAGAGCAAAT TCGCACTCCA CCCAGATCTC TTTTGTGGTG CCCGCACCTT TCGCTTCATC
      121 AAAGTGCAAA TTCCGCCAAG TGCGCTTTAC GATGAAATTC TCCGTGCCTA CATGTCCTTC
      181 TCGCTCCACC GACAAGTAGT CGCCAGCTCG TGGAATCTCT GGCATCTCAA TCGGCAGGGA
      241 GTAATCCGAT TCTCCACCAC CGGGTGGCAC AAAGCTCAAG TTAACTTTCA TGGGAACTCT
      301 CCATGTGATG TGTGAAGCGT CGCATTGGCT AAGTGAGGCC TGACTACTAT TGGACTGCCG
      361 AAATGCGGTG TTGTGGCGAG TATCTTCGAT CACGGATGCT TTGTGAATTG GGAAAGTCCT
      421 AACCACAGTC ACGGGATCGC ATGATAGTAA GCGGCCGCGA CCATGCGGAT GCTTGCAGTG
      481 TTATCCAGCA AGGACGTAGG CGTGTGAGAT ACACCCGCGA GCAGGACGGC GTAACAGCAT
      541 GTCAACCGGT GCGGTTGCTC GATCAGGCGC AAACGCCTGC GAGTAAAGCA CTACAGCCTG
      601 CGTACCGAAC AGGCGTACCT CAGCTGGATA CGGCGCTTTA TCGTCGCCAA TAGCAAGCGC
      661 CATCCCGCCC AGATGGCGCA GGAGGAGGTC GAGGCCTTCC TTACCCGGTT GGCGACCGAT
      721 GGGCAGGTCT CCGCGGGGAC GCAGAACCAG GCGTTGGCCG CGTTGTTGTT CCTCTACCGC
      781 GAGGTCTTGC ACATCGAGCT ACCCTGGATG AAAAACCTGG TGCGCGCCAA GCGGCCCAGA
      841 CGCATTCCGG TGGTGCTTTC GCGCGAAGAA GTTGCACGCC TGCTGGCGGC GCTGGAGGGG
      901 CCGTGTTGGT TGATGGCCAG CCTGCTCTAC GGCAGTGGCA TGCGATTGAT GGAATGCCTG
      961 CGGCTGCGTA TCAAGGACGT GGACGACGCG CGCGGCGAGA TTGTCGTGCG CGATGGCAAA
     1021 AGCGGCAAGG ATCGGCGGAT GCCGTTGCCG CTCAGTCTGC GAGAGGCGCT GCAACGGCAA
     1081 CGCGAACGGG CATTGGTGTT GCACGCCGCC GATCTGGTGG CCGGCACCGG ACGGGTCTTC
     1141 TTGCCGCATG CCCTGGCACG GAAATATCCC AATGCCGACG CCGAGCCAGG ATGGCAATAC
     1201 CCGCTTCCGT CTGCGCGCCA ATCGCGCGAT CCGCACAGTG GCAGGTCCGG TCGGCATCAC
     1261 GTGTCCGAGG AAGTCCTGCA GCGTGCGGTG CAGGCGGCGC GACGGCAGGC CGGCATCGCC
     1321 AAGCCGGCCA CTTGCAACAC GTTGCGGCAT TCATTCGCCA CGCATCTGCT GGAGGCTGGT
     1381 CACGTCATCC GCACGGTGCA GGAGCTCTTG GGTCACAAGG ATGTGGCACC GCGCAGATCT
     1441 ACACGCATGT ACTGGTGCGC GGGGCCTCAG CGGTGCGCAG CCCGCTGGAT GGGCTGGGCA
     1501 TCGGCGGTGG GTGACGTTGC CGTCGAAAAA AGCCAACCCG CTGTGGCGTT TGCGTCAGGC
     1561 GCCGGGACTG AAGTGCCCTC CACAGTCCGA TGCCGGGAGT CGATGAAGAC CGCTAAAAAT
     1621 CCGCGGTCTT CATGGCAATG CTTCAGCCGT CCAGCAGTGC CTTATCCCGC ACCGCACCCT
     1681 TATCCGCACT GGTCGCCAGC AACGCGTACG CCTTCAGCGC CGTGGTGA
//

LOCUS       AY294333                 859 aa    DNA              BCT 01-JAN-1980
DEFINITION  Pseudomonas aeruginosa strain MB-7 class I integron, partial
            sequence.
ACCESSION   AY294333
VERSION     AY294333.1  GI:31559084
KEYWORDS    
SOURCE      Pseudomonas aeruginosa
  ORGANISM  Pseudomonas aeruginosa
            Bacteria; Proteobacteria; Gammaproteobacteria; Pseudomonadales;
            Pseudomonadaceae; Pseudomonas
FEATURES             Location/Qualifiers
     source          1..859
                     /absolute_start="1"
                     /absolute_stop="859"
                     /db="nr"
                     /db_xref="taxon:287"
                     /mol_type="genomic DNA"
                     /organism="Pseudomonas aeruginosa"
                     /status_IntI="unknown"
                     /status_LexAbox="functional"
                     /strain="MB-7"
                     /strand="-1"
                     /tag="AY294333@358"
     CDS             502..859
                     /C-term="unavailable"
                     /N-term="normal"
                     /absolute_start="1"
                     /absolute_stop="358"
                     /best_hit="EcoIntI1_ACJ63266 (e=9.21474e-60; 31%:1-105)"
                     /catalytic_site="predicted functional"
                     /frameshift="no"
                     /gene="intI"
                     /start="as annotated (verified by blast)"
                     /stop="unavailable"
     protein_bind    complement(471..492)
                     /bound_moiety="LexA"
                     /distance_to_TLS="-31"
                     /function="binding of LexA repressor"
                     /gene="intI"
                     /method="in silico prediction; sequence information
                     content (threshold 0.95); gamma-proteobacteria version"
                     /score="13.97"
                     /sequence="TGACTGTTTTTTTGTACAGTCT"
ORIGIN
        1 AGTGTTCCGC AATGCAGTTC AAGGCGATGC CCATTTGGGT CAAGTAAATA GATGGAGTCA
       61 CCCTCACTGG TATTCTGCTT CCACTCTTCA ACGCCAGCCT GCTTTAGTTT AGCTCGCAAC
      121 TCCAGGAGCT CCCCTTCGCG GACACTGAAA GCGACGTGTG TGTAGTCCTT GGCGGGTTCG
      181 GGCTGCCCCA AACTCAAACA TAACCACGTA TTGCCTGCAG TGAGATAAGC ACCTGTGTCC
      241 CAGAATACGT GCAACTTCAT TCCCAGAAGA TCACGGTAGA ACTCAATCGA TGCCCGCAGG
      301 TCCCGAACCG AAAATGTGAT GTGATTGATG CCGGTAATCA TGCAGAGAAC CTTGAGAAAA
      361 CGTAACTTTG TTTTAGGGCG ACTGCCCTGC TGCGTAACAT CGTTGCTGCT CCATAACATC
      421 AAACATCGAC CCACGGCGTA ACGCGCTTGC TGCTTGGATG CCCGAGGCAT AGACTGTACA
      481 AAAAAACAGT CATAACAAGC CATGAAAACC GCCACTGCGC CGTTACCACC GCTGCGTTCG
      541 GTCAAGGTTC TGGACCAGTT GCGTGAGCGC ATACGCTACT TGCATTACAG TTTACGAACC
      601 GAACAGGCTT ATGTCAACTG GGTTCGTGCC TTCATCCGTT TCCACGGTGT GCGTCACCCG
      661 GCAACCTTGG GCAGCAGCGA AGTCGAGGCA TTTCTGTCCT GGCTGGCGAA CGAGCGCAAG
      721 GTTTCGGTCT CCACGCATCG TCAGGCATTG GCGGCCTTGC TGTTCTTCTA CGGCAAGGTG
      781 CTGTGCACGG ATCTGCCCTG GCTTCAGGAG ATCGGAAGAC CTCGGCCGTC GCGGCGCTTG
      841 CCGGTGGTGC TGACCCCGG
//

LOCUS       AB258255                1419 aa    DNA              ENV 01-JAN-1980
DEFINITION  Uncultured bacterium integron IntI gene for integron integrase,
            partial cds, clone: Suiyo.HVP.26.
ACCESSION   AB258255
VERSION     AB258255.1  GI:94442267
KEYWORDS    ENV
SOURCE      uncultured bacterium
  ORGANISM  uncultured bacterium
            Bacteria; environmental samples
FEATURES             Location/Qualifiers
     source          932..1419
                     /absolute_start="1"
                     /absolute_stop="488"
                     /clone="Suiyo.HVP.26"
                     /country="Japan: Izo-Bonin Arc, Suiyo Seamount"
                     /db="nr"
                     /db_xref="taxon:77133"
                     /environmental_sample=""
                     /isolation_source="Hydrothermal vent plume, Suiyo Seamount"
                     /lat_lon="28.56 N 140.65 E"
                     /mol_type="genomic DNA"
                     /organism="uncultured bacterium"
                     /status_IntI="inactivated"
                     /status_LexAbox="unknown"
                     /strand="1"
                     /tag="AB258255@488"
     CDS             932..1419
                     /C-term="unavailable"
                     /N-term="unavailable"
                     /absolute_start="1"
                     /absolute_stop="488"
                     /best_hit="UbIntI6_AAK00307 (e=4.12228e-55;
                     52%:145-305)"
                     /catalytic_site="predicted non-functional:R135A [136-R]"
                     /frameshift="no"
                     /gene="intI"
                     /start="unavailable"
                     /stop="unavailable"
ORIGIN
        1 NNNNNNNNNN NNNNNNNNNN NNNNNNNNNN NNNNNNNNNN NNNNNNNNNN NNNNNNNNNN
       61 NNNNNNNNNN NNNNNNNNNN NNNNNNNNNN NNNNNNNNNN NNNNNNNNNN NNNNNNNNNN
      121 NNNNNNNNNN NNNNNNNNNN NNNNNNNNNN NNNNNNNNNN NNNNNNNNNN NNNNNNNNNN
      181 NNNNNNNNNN NNNNNNNNNN NNNNNNNNNN NNNNNNNNNN NNNNNNNNNN NNNNNNNNNN
      241 NNNNNNNNNN NNNNNNNNNN NNNNNNNNNN NNNNNNNNNN NNNNNNNNNN NNNNNNNNNN
      301 NNNNNNNNNN NNNNNNNNNN NNNNNNNNNN NNNNNNNNNN NNNNNNNNNN NNNNNNNNNN
      361 NNNNNNNNNN NNNNNNNNNN NNNNNNNNNN NNNNNNNNNN NNNNNNNNNN NNNNNNNNNN
      421 NNNNNNNNNN NNNNNNNNNN NNNNNNNNNN NNNNNNNNNN NNNNNNNNNN NNNNNNNNNN
      481 NNNNNNNNNN NNNNNNNNNN NNNNNNNNNN NNNNNNNNNN NNNNNNNNNN NNNNNNNNNN
      541 NNNNNNNNNN NNNNNNNNNN NNNNNNNNNN NNNNNNNNNN NNNNNNNNNN NNNNNNNNNN
      601 NNNNNNNNNN NNNNNNNNNN NNNNNNNNNN NNNNNNNNNN NNNNNNNNNN NNNNNNNNNN
      661 NNNNNNNNNN NNNNNNNNNN NNNNNNNNNN NNNNNNNNNN NNNNNNNNNN NNNNNNNNNN
      721 NNNNNNNNNN NNNNNNNNNN NNNNNNNNNN NNNNNNNNNN NNNNNNNNNN NNNNNNNNNN
      781 NNNNNNNNNN NNNNNNNNNN NNNNNNNNNN NNNNNNNNNN NNNNNNNNNN NNNNNNNNNN
[truncated: 5,043,116 more chars]
