# Supplementary material for: Prevalence of SOS-mediated control of integron integrase expression as an adaptive trait of chromosomal and mobile integrons
Source: Mob DNA. 2011 Apr 30;2:6. doi: 10.1186/1759-8753-2-6 (PMC3108266; doi:10.1186/1759-8753-2-6)
Supplement: Additional file 14 — Statistical summary of reciprocal BLAST mapping results with regard to the two in silico predicted traits analyzed here: LexA regulation and integrase functionality. [file 1759-8753-2-6-S14.XLS]

## Sheet: stat_comparison
Analysis of reciprocal BLAST mapping of IntI homologues*
Table S8 – Statistical summary of reciprocal BLAST mapping results with regards to the two in silico predicted traits analyzed here: LexA regulation and integrase functionality.
Name	#Hits	f(func)	f(w_box)	f(func_w_box)	f(func_wo_box)	f(nfunc_w_box)	f(nfunc_wo_box)
Totals	755	0.535	0.53	0.409	0.126	0.121	0.344
VsaIntIHS_CAC35342	9	0.444	0.889	0.333	0.111	0.556	0
VspIntIA_YP_002417498	8	0.5	0.875	0.5	0	0.375	0.125
VchIntIA_AAC38424	40	0.75	0.85	0.75	0	0.1	0.15
VmiIntIA_AAD55407	10	0.5	0.6	0.5	0	0.1	0.4
VmeIntIA_AAK02074	10	0.4	0.4	0.4	0	0	0.6
LanIntIA_AAM95157	2	0.5	0.5	0.5	0	0	0.5
VvuIntIA_AAN33109	10	0.3	0.4	0.3	0	0.1	0.6
LpeIntIA_AAK02082	6	0.333	0.333	0.333	0	0	0.667
VpaIntIA_AAK02076	15	0.933	0.933	0.933	0	0	0.067
RbaIntIA_NP_865348	2	0.5	0	0	0.5	0	0.5
SdeIntIA_ZP_00318025	8	0.625	0.625	0.625	0	0	0.375
ReiIntIA_EAR08903	2	0.5	0.5	0.5	0	0	0.5
VfiIntIA_AAK02079	5	0.6	0.6	0.4	0.2	0.2	0.2
VchIntISXT_AAK95987	20	0.1	0.25	0	0.1	0.25	0.65
EcoIntI2_BAB12601	31	0.097	0.839	0.097	0	0.742	0.161
SamIntIA_EAN38747	4	0.5	0.5	0.5	0	0	0.5
SamIntIB_YP_927510	2	0	0.5	0	0	0.5	0.5
SpuIntIB_AAK01408	6	0.833	0.833	0.833	0	0	0.167
SonIntIA_AAN55084	10	0.5	0.5	0.4	0.1	0.1	0.4
SspIntIA_EAP24271	8	0.25	0.375	0.25	0	0.125	0.625
TdenIntIA_NP_972448	5	0.4	0	0	0.4	0	0.6
UbIntI8_AF314189	7	0	0	0	0	0	1
UbIntI6_AAK00307	2	0	0	0	0	0	1
NmoIntIA_EAR20185	23	0.261	0.043	0	0.261	0.043	0.696
UbIntI7_AAK00305	4	0	0	0	0	0	1
DarIntIA_YP_286626	23	0.217	0	0	0.217	0	0.783
NeuIntIA_NP_842193	17	0.294	0.235	0.059	0.235	0.176	0.529
NeuIntI2_CAD84361	0	0	0	0	0	0	0
GmeIntIA_YP_385946	7	0.571	0	0	0.571	0	0.429
MflIntIA_YP_544521	32	0.25	0.188	0.094	0.156	0.094	0.656
PalIntIA_AAK73287	19	0.211	0.105	0	0.211	0.105	0.684
PstBAIntIA_AAN16071	3	0	0	0	0	0	1
PstQIntIA_AAN16061	8	0.25	0.125	0	0.25	0.125	0.625
AzoIntIA_YP_157034	4	0.25	0	0	0.25	0	0.75
TdeIntIA_YP_314973	7	0.143	0	0	0.143	0	0.857
RgeIntIA_ZP_00244730	2	0.5	0	0	0.5	0	0.5
EcoIntI1_ACJ63266	296	0.818	0.814	0.703	0.115	0.111	0.071
SmaIntI3_AAL10406	14	0.5	0.643	0.5	0	0.143	0.357
XspIntIA_AAK07447	6	0	0	0	0	0	1
XcaIntIA_AAK07444	30	0.267	0	0	0.267	0	0.733
XorIntIA_YP_202871	4	0.75	0	0	0.75	0	0.25
LniIntIA_ZP_03699651	10	0	0	0	0	0	1
LarIntIA_ZP_01875085	13	0.308	0	0	0.308	0	0.692
SynspIntIA_ZP_01080978	11	0.455	0	0	0.455	0	0.545
* all mapped IntI homologues contained enough sequence to assess 1) LexA-binding site presence and 2) integrase functionality
